# Supplementary material for: Two-stage multi-objective evolutionary algorithm for overlapping community discovery
Source: PeerJ Comput Sci. 2024 Jul 16;10:e2185. doi: 10.7717/peerj-cs.2185 (PMC11323150; doi:10.7717/peerj-cs.2185)
Supplement: Supplemental Information 2 — The synthetic data sets LFR in this article and 9 kinds of real data sets. Each data set has two files, which are the relationship between network nodes and the real community structure of the network. [file peerj-cs-10-2185-s002.zip]

Archive with 127 entries (115 files):
- LFR/.DS_Store
- LFR/100/
- LFR/100/om2/
- LFR/100/om2/community_u01_om2.dat
- LFR/100/om2/community_u02_om2.dat
- LFR/100/om2/community_u03_om2.dat
- LFR/100/om2/community_u04_om2.dat
- LFR/100/om2/community_u05_om2.dat
- LFR/100/om2/network_u01_om2.dat
- LFR/100/om2/network_u02_om2.dat
- LFR/100/om2/network_u03_om2.dat
- LFR/100/om2/network_u04_om2.dat
- LFR/100/om2/network_u05_om2.dat
- LFR/100/om4/
- LFR/100/om4/community_u01_om4.dat
- LFR/100/om4/community_u02_om4.dat
- LFR/100/om4/community_u03_om4.dat
- LFR/100/om4/community_u04_om4.dat
- LFR/100/om4/community_u05_om4.dat
- LFR/100/om4/network_u01_om4.dat
- LFR/100/om4/network_u02_om4.dat
- LFR/100/om4/network_u03_om4.dat
- LFR/100/om4/network_u04_om4.dat
- LFR/100/om4/network_u05_om4.dat
- LFR/100/om6/
- LFR/100/om6/community_u01_om6.dat
- LFR/100/om6/community_u02_om6.dat
- LFR/100/om6/community_u03_om6.dat
- LFR/100/om6/community_u04_om6.dat
- LFR/100/om6/community_u05_om6.dat
- LFR/100/om6/network_u01_om6.dat
- LFR/100/om6/network_u02_om6.dat
- LFR/100/om6/network_u03_om6.dat
- LFR/100/om6/network_u04_om6.dat
- LFR/100/om6/network_u05_om6.dat
- LFR/1000/
- LFR/1000/om2/
- LFR/1000/om2/community_u01_om2.dat
- LFR/1000/om2/community_u02_om2.dat
- LFR/1000/om2/community_u03_om2.dat
- LFR/1000/om2/community_u04_om2.dat
- LFR/1000/om2/community_u05_om2.dat
- LFR/1000/om2/network_u01_om2.dat
- LFR/1000/om2/network_u02_om2.dat
- LFR/1000/om2/network_u03_om2.dat
- LFR/1000/om2/network_u04_om2.dat
- LFR/1000/om2/network_u05_om2.dat
- LFR/1000/om4/
- LFR/1000/om4/community_u01_om4.dat
- LFR/1000/om4/community_u02_om4.dat
- LFR/1000/om4/community_u03_om4.dat
- LFR/1000/om4/community_u04_om4.dat
- LFR/1000/om4/community_u05_om4.dat
- LFR/1000/om4/network_u01_om4.dat
- LFR/1000/om4/network_u02_om4.dat
- LFR/1000/om4/network_u03_om4.dat
- LFR/1000/om4/network_u04_om4.dat
- LFR/1000/om4/network_u05_om4.dat
- LFR/1000/om6/
- LFR/1000/om6/community_u01_om6.dat
- LFR/1000/om6/community_u02_om6.dat
- LFR/1000/om6/community_u03_om6.dat
- LFR/1000/om6/community_u04_om6.dat
- LFR/1000/om6/community_u05_om6.dat
- LFR/1000/om6/network_u01_om6.dat
- LFR/1000/om6/network_u02_om6.dat
- LFR/1000/om6/network_u03_om6.dat
- LFR/1000/om6/network_u04_om6.dat
- LFR/1000/om6/network_u05_om6.dat
- LFR/500/
- LFR/500/om2/
- LFR/500/om2/community_u01_om2.dat
- LFR/500/om2/community_u02_om2.dat
- LFR/500/om2/community_u03_om2.dat
- LFR/500/om2/community_u04_om2.dat
- LFR/500/om2/community_u05_om2.dat
- LFR/500/om2/network_u01_om2.dat
- LFR/500/om2/network_u02_om2.dat
- LFR/500/om2/network_u03_om2.dat
- LFR/500/om2/network_u04_om2.dat
- LFR/500/om2/network_u05_om2.dat
- LFR/500/om4/
- LFR/500/om4/community_u01_om4.dat
- LFR/500/om4/community_u02_om4.dat
- LFR/500/om4/community_u03_om4.dat
- LFR/500/om4/community_u04_om4.dat
- LFR/500/om4/community_u05_om4.dat
- LFR/500/om4/network_u01_om4.dat
- LFR/500/om4/network_u02_om4.dat
- LFR/500/om4/network_u03_om4.dat
- LFR/500/om4/network_u04_om4.dat
- LFR/500/om4/network_u05_om4.dat
- LFR/500/om6/
- LFR/500/om6/community_u01_om6.dat
- LFR/500/om6/community_u02_om6.dat
- LFR/500/om6/community_u03_om6.dat
- LFR/500/om6/community_u04_om6.dat
- LFR/500/om6/community_u05_om6.dat
- LFR/500/om6/network_u01_om6.dat
- LFR/500/om6/network_u02_om6.dat
- LFR/500/om6/network_u03_om6.dat
- LFR/500/om6/network_u04_om6.dat
- LFR/500/om6/network_u05_om6.dat
- LFR/community.dat
- LFR/community_u01_om2.dat
- LFR/network.dat
- LFR/network_u01_om2.dat
- RealWorld/dolphin.txt
- RealWorld/email.txt
- RealWorld/football.txt
- RealWorld/jazz.txt
- RealWorld/karate.txt
- RealWorld/polbooks.txt
- RealWorld/PPI_D2.txt
- RealWorld/real_dolphin.txt
- RealWorld/real_facebook.txt
- RealWorld/real_football.txt
- RealWorld/real_jazz.txt
- RealWorld/real_karate.txt
- RealWorld/real_polbooks.txt
- RealWorld/real_PPI_D2.txt
- RealWorld/real_SFI.txt
- RealWorld/real_Y2H.txt
- RealWorld/Ring K4.txt
- RealWorld/Ring.txt
- RealWorld/SFI.txt
- RealWorld/Y2H.txt
