# Supplementary material for: Two-stage multi-objective evolutionary algorithm for overlapping community discovery
Source: PeerJ Comput Sci. 2024 Jul 16;10:e2185. doi: 10.7717/peerj-cs.2185 (PMC11323150; doi:10.7717/peerj-cs.2185)
Supplement: Supplemental Information 2 — The synthetic data sets LFR in this article and 9 kinds of real data sets. Each data set has two files, which are the relationship between network nodes and the real community structure of the network. [file peerj-cs-10-2185-s002.zip › LFR/100/om2/community_u01_om2.dat]

1	5
2	3
3	5
4	5
5	4
6	7
7	7
8	7
9	5
10	4
11	1
12	2
13	2
14	1
15	2
16	7
17	6
18	3
19	6
20	6
21	1
22	3
23	6
24	7
25	3 4
26	3
27	5 6
28	1 5
29	1
30	5
31	3
32	4
33	6
34	6
35	1
36	3
37	6
38	2
39	2 4
40	4
41	4
42	1
43	2
44	3
45	1
46	1
47	7
48	7
49	6
50	7
51	3
52	3
53	3
54	2
55	7
56	2
57	1
58	7
59	6
60	3 6
61	5
62	6
63	1
64	7
65	4
66	2
67	4
68	7
69	3
70	2
71	1
72	6
73	3
74	1
75	3
76	1
77	7
78	5
79	1
80	7
81	2
82	4
83	5
84	4
85	6
86	4
87	2
88	7
89	1
90	1
91	6
92	1
93	2 6
94	6
95	6
96	1
97	3 5
98	2 3
99	1 2
100	1 6
