# Supplementary material for: Two-stage multi-objective evolutionary algorithm for overlapping community discovery
Source: PeerJ Comput Sci. 2024 Jul 16;10:e2185. doi: 10.7717/peerj-cs.2185 (PMC11323150; doi:10.7717/peerj-cs.2185)
Supplement: Supplemental Information 2 — The synthetic data sets LFR in this article and 9 kinds of real data sets. Each data set has two files, which are the relationship between network nodes and the real community structure of the network. [file peerj-cs-10-2185-s002.zip › LFR/100/om2/community_u02_om2.dat]

1	4
2	5
3	5
4	1
5	6 7
6	1
7	4
8	7
9	4
10	2
11	5
12	3
13	1
14	4
15	3
16	6
17	3 7
18	6
19	1
20	7
21	6
22	4
23	3
24	1
25	1
26	5
27	1
28	5
29	7
30	4
31	4
32	7
33	6
34	1 5
35	1
36	3
37	2
38	1
39	1 6
40	3
41	5
42	1
43	5
44	3
45	7
46	3
47	6
48	2
49	1
50	2
51	3
52	2
53	2 4
54	5
55	1
56	2
57	4
58	1
59	6
60	5
61	3
62	2 6
63	3
64	4
65	7
66	6
67	3
68	4
69	3
70	4 5
71	7
72	3
73	1
74	1
75	3
76	1
77	5
78	2
79	4
80	7
81	6
82	4 5
83	4
84	3
85	7
86	3
87	2
88	5
89	4
90	3
91	5
92	5
93	3
94	5
95	4
96	5
97	5
98	1
99	2 4
100	1 2
