# Supplementary material for: Two-stage multi-objective evolutionary algorithm for overlapping community discovery
Source: PeerJ Comput Sci. 2024 Jul 16;10:e2185. doi: 10.7717/peerj-cs.2185 (PMC11323150; doi:10.7717/peerj-cs.2185)
Supplement: Supplemental Information 2 — The synthetic data sets LFR in this article and 9 kinds of real data sets. Each data set has two files, which are the relationship between network nodes and the real community structure of the network. [file peerj-cs-10-2185-s002.zip › LFR/100/om2/community_u03_om2.dat]

1	2
2	1
3	5
4	7
5	1
6	4 7
7	2
8	1
9	1
10	6
11	5
12	3
13	3
14	3
15	6
16	2 4
17	2
18	2
19	3
20	3
21	1 3
22	1
23	3
24	4
25	4
26	5
27	6
28	4
29	5
30	3
31	2
32	7
33	2
34	6
35	5
36	7
37	3
38	4
39	5
40	5
41	4
42	6
43	1
44	2
45	2
46	1
47	5
48	5
49	3
50	7
51	3
52	4
53	1
54	2
55	5
56	3
57	5 7
58	3
59	4
60	3
61	3
62	5
63	7
64	6
65	7
66	6
67	7
68	6
69	1
70	2
71	2
72	4
73	7
74	5
75	7
76	6
77	4
78	5
79	2
80	3
81	7
82	4
83	2 5
84	3
85	7
86	2
87	3
88	4
89	6
90	4
91	6
92	7
93	3
94	2
95	5
96	5 6
97	2 5
98	1 7
99	2 6
100	3 7
