# Supplementary material for: Two-stage multi-objective evolutionary algorithm for overlapping community discovery
Source: PeerJ Comput Sci. 2024 Jul 16;10:e2185. doi: 10.7717/peerj-cs.2185 (PMC11323150; doi:10.7717/peerj-cs.2185)
Supplement: Supplemental Information 2 — The synthetic data sets LFR in this article and 9 kinds of real data sets. Each data set has two files, which are the relationship between network nodes and the real community structure of the network. [file peerj-cs-10-2185-s002.zip › LFR/100/om2/community_u04_om2.dat]

1	8
2	4
3	3
4	7
5	3
6	1
7	4
8	3
9	6
10	8
11	5
12	8
13	5
14	6
15	7 8
16	1
17	6
18	5
19	4
20	8
21	1 5
22	2
23	1
24	3
25	8
26	7
27	2
28	2
29	4
30	7
31	4
32	6
33	2
34	3
35	8
36	5
37	5
38	4
39	4
40	2
41	2
42	4
43	6
44	7
45	6
46	3
47	8
48	2 8
49	4
50	2
51	3
52	6
53	7
54	2
55	5
56	5
57	5
58	4 8
59	6
60	6
61	6
62	1
63	1
64	1 5
65	7
66	3
67	7
68	7
69	6
70	1
71	3 6
72	3
73	4
74	3
75	8
76	3
77	3
78	8
79	1 4
80	2
81	1
82	7
83	7
84	5
85	8
86	7
87	1 7
88	4
89	2
90	5
91	5
92	5
93	4
94	4
95	4
96	4
97	4
98	4
99	2 6
100	4 5
