# Supplementary material for: Two-stage multi-objective evolutionary algorithm for overlapping community discovery
Source: PeerJ Comput Sci. 2024 Jul 16;10:e2185. doi: 10.7717/peerj-cs.2185 (PMC11323150; doi:10.7717/peerj-cs.2185)
Supplement: Supplemental Information 2 — The synthetic data sets LFR in this article and 9 kinds of real data sets. Each data set has two files, which are the relationship between network nodes and the real community structure of the network. [file peerj-cs-10-2185-s002.zip › LFR/100/om2/community_u05_om2.dat]

1	7 8
2	2
3	4
4	5
5	4
6	5
7	8
8	6
9	1
10	1
11	8
12	6
13	8
14	2
15	1
16	2
17	5
18	6
19	1
20	2
21	7
22	3
23	2
24	6
25	6
26	6
27	2
28	5
29	4
30	8
31	4
32	1
33	8
34	7
35	8
36	1
37	1
38	3
39	8
40	3
41	4
42	8
43	5
44	4
45	6
46	5
47	3
48	5
49	5
50	4 5
51	1 8
52	6
53	4
54	5
55	5 8
56	7
57	4
58	6 7
59	2
60	7
61	2
62	7
63	2
64	3
65	6
66	2 6
67	3
68	6
69	1
70	7
71	4
72	4
73	8
74	7
75	3
76	3
77	6
78	1
79	3
80	7
81	8
82	3
83	3
84	8
85	4
86	5
87	2 4
88	5
89	7 8
90	1
91	8
92	6
93	8
94	1
95	5
96	1
97	1 8
98	1
99	8
100	1 5
