# Supplementary material for: Two-stage multi-objective evolutionary algorithm for overlapping community discovery
Source: PeerJ Comput Sci. 2024 Jul 16;10:e2185. doi: 10.7717/peerj-cs.2185 (PMC11323150; doi:10.7717/peerj-cs.2185)
Supplement: Supplemental Information 2 — The synthetic data sets LFR in this article and 9 kinds of real data sets. Each data set has two files, which are the relationship between network nodes and the real community structure of the network. [file peerj-cs-10-2185-s002.zip › LFR/100/om2/network_u01_om2.dat]

1	61
1	78
1	83
1	97
2	52
2	69
2	75
2	97
3	61
3	78
3	83
3	97
4	61
4	78
4	83
4	97
5	82
5	84
5	86
5	93
6	47
6	50
6	80
6	88
7	8
7	47
7	68
7	88
8	7
8	24
8	58
8	77
9	78
9	80
9	83
9	97
10	65
10	82
10	84
10	86
11	76
11	89
11	92
11	96
12	87
12	91
12	98
12	99
13	70
13	81
13	87
13	99
14	44
14	90
14	96
14	100
15	66
15	69
15	70
15	99
16	24
16	55
16	68
16	96
17	91
17	94
17	95
17	100
18	26
18	88
18	97
18	98
19	91
19	94
19	95
19	100
20	72
20	94
20	95
20	100
21	76
21	92
21	96
21	99
22	51
22	75
22	97
22	98
23	91
23	94
23	95
23	98
23	100
24	8
24	16
24	58
24	80
24	88
25	31
25	53
25	82
25	84
25	86
26	18
26	36
26	44
26	53
26	75
27	83
27	95
27	97
27	99
27	100
28	83
28	92
28	96
28	97
28	100
29	79
29	90
29	96
29	99
29	100
30	61
30	66
30	78
30	83
30	97
31	25
31	75
31	94
31	97
31	98
32	65
32	67
32	84
32	86
32	92
33	85
33	91
33	94
33	95
33	100
34	89
34	91
34	94
34	95
34	100
35	89
35	90
35	96
35	99
35	100
36	26
36	44
36	73
36	97
36	98
37	89
37	91
37	94
37	95
37	100
38	54
38	81
38	87
38	98
38	99
39	53
39	84
39	86
39	98
39	99
40	65
40	67
40	82
40	84
40	86
41	65
41	67
41	82
41	84
41	86
42	89
42	90
42	96
42	99
42	100
43	81
43	93
43	95
43	98
43	99
44	14
44	26
44	36
44	52
44	60
45	76
45	82
45	89
45	92
45	99
45	100
46	76
46	90
46	93
46	96
46	99
46	100
47	6
47	7
47	58
47	64
47	77
47	88
48	50
48	55
48	64
48	77
48	80
48	88
49	72
49	85
49	91
49	94
49	95
49	100
50	6
50	48
50	58
50	64
50	68
50	80
51	22
51	69
51	73
51	75
51	97
51	98
52	2
52	44
52	60
52	91
52	97
52	98
53	25
53	26
53	39
53	69
53	73
53	97
54	38
54	81
54	87
54	93
54	98
54	99
55	16
55	48
55	64
55	68
55	80
55	88
55	99
56	66
56	70
56	81
56	87
56	93
56	98
56	99
57	74
57	79
57	92
57	96
57	97
57	99
57	100
58	8
58	24
58	47
58	50
58	77
58	80
58	88
59	85
59	91
59	92
59	93
59	94
59	95
59	100
60	44
60	52
60	73
60	85
60	95
60	98
60	100
61	1
61	3
61	4
61	30
61	78
61	83
61	97
62	72
62	79
62	85
62	93
62	94
62	95
62	100
63	71
63	74
63	89
63	92
63	96
63	98
63	99
63	100
64	47
64	48
64	50
64	55
64	77
64	80
64	82
64	88
65	10
65	32
65	40
65	41
65	67
65	82
65	84
65	86
66	15
66	30
66	56
66	70
66	87
66	93
66	98
66	99
67	32
67	40
67	41
67	65
67	82
67	84
67	86
67	100
68	7
68	16
68	50
68	55
68	77
68	80
68	88
68	99
69	2
69	15
69	51
69	53
69	73
69	75
69	97
69	98
70	13
70	15
70	56
70	66
70	81
70	87
70	98
70	99
71	63
71	85
71	87
71	90
71	92
71	96
71	99
71	100
72	20
72	49
72	62
72	85
72	91
72	94
72	95
72	100
73	36
73	51
73	53
73	60
73	69
73	75
73	97
73	98
73	100
74	57
74	63
74	78
74	89
74	90
74	92
74	96
74	99
74	100
75	2
75	22
75	26
75	31
75	51
75	69
75	73
75	81
75	98
76	11
76	21
76	45
76	46
76	79
76	89
76	90
76	99
76	100
77	8
77	47
77	48
77	58
77	64
77	68
77	80
77	88
77	90
78	1
78	3
78	4
78	9
78	30
78	61
78	74
78	83
78	97
79	29
79	57
79	62
79	76
79	89
79	90
79	92
79	96
79	99
79	100
80	6
80	9
80	24
80	48
80	50
80	55
80	58
80	64
80	68
80	77
80	88
81	13
81	38
81	43
81	54
81	56
81	70
81	75
81	87
81	93
81	98
81	99
82	5
82	10
82	25
82	40
82	41
82	45
82	64
82	65
82	67
82	84
82	86
83	1
83	3
83	4
83	9
83	27
83	28
83	30
83	61
83	78
83	84
83	96
83	97
84	5
84	10
84	25
84	32
84	39
84	40
84	41
84	65
84	67
84	82
84	83
84	86
85	33
85	49
85	59
85	60
85	62
85	71
85	72
85	91
85	93
85	94
85	95
85	100
86	5
86	10
86	25
86	32
86	39
86	40
86	41
86	65
86	67
86	82
86	84
86	100
87	12
87	13
87	38
87	54
87	56
87	66
87	70
87	71
87	81
87	93
87	98
87	99
88	6
88	7
88	18
88	24
88	47
88	48
88	55
88	58
88	64
88	68
88	77
88	80
88	100
89	11
89	34
89	35
89	37
89	42
89	45
89	63
89	74
89	76
89	79
89	92
89	96
89	99
89	100
90	14
90	29
90	35
90	42
90	46
90	71
90	74
90	76
90	77
90	79
90	92
90	94
90	96
90	99
90	100
91	12
91	17
91	19
91	23
91	33
91	34
91	37
91	49
91	52
91	59
91	72
91	85
91	93
91	94
91	95
91	100
92	11
92	21
92	28
92	32
92	45
92	57
92	59
92	63
92	71
92	74
92	79
92	89
92	90
92	96
92	99
92	100
93	5
93	43
93	46
93	54
93	56
93	59
93	62
93	66
93	81
93	85
93	87
93	91
93	94
93	95
93	98
93	99
93	100
94	17
94	19
94	20
94	23
94	31
94	33
94	34
94	37
94	49
94	59
94	62
94	72
94	85
94	90
94	91
94	93
94	95
94	100
95	17
95	19
95	20
95	23
95	27
95	33
95	34
95	37
95	43
95	49
95	59
95	60
95	62
95	72
95	85
95	91
95	93
95	94
95	100
96	11
96	14
96	16
96	21
96	28
96	29
96	35
96	42
96	46
96	57
96	63
96	71
96	74
96	79
96	83
96	89
96	90
96	92
96	99
96	100
97	1
97	2
97	3
97	4
97	9
97	18
97	22
97	27
97	28
97	30
97	31
97	36
97	51
97	52
97	53
97	57
97	61
97	69
97	73
97	78
97	83
97	98
97	99
98	12
98	18
98	22
98	23
98	31
98	36
98	38
98	39
98	43
98	51
98	52
98	54
98	56
98	60
98	63
98	66
98	69
98	70
98	73
98	75
98	81
98	87
98	93
98	97
98	99
99	12
99	13
99	15
99	21
99	27
99	29
99	35
99	38
99	39
99	42
99	43
99	45
99	46
99	54
99	55
99	56
99	57
99	63
99	66
99	68
99	70
99	71
99	74
99	76
99	79
99	81
99	87
99	89
99	90
99	92
99	93
99	96
99	97
99	98
99	100
100	14
100	17
100	19
100	20
100	23
100	27
100	28
100	29
100	33
100	34
100	35
100	37
100	42
100	45
100	46
100	49
100	57
100	59
100	60
100	62
100	63
100	67
100	71
100	72
100	73
100	74
100	76
100	79
100	85
100	86
100	88
100	89
100	90
100	91
100	92
100	93
100	94
100	95
100	96
100	99
