# Supplementary material for: Two-stage multi-objective evolutionary algorithm for overlapping community discovery
Source: PeerJ Comput Sci. 2024 Jul 16;10:e2185. doi: 10.7717/peerj-cs.2185 (PMC11323150; doi:10.7717/peerj-cs.2185)
Supplement: Supplemental Information 2 — The synthetic data sets LFR in this article and 9 kinds of real data sets. Each data set has two files, which are the relationship between network nodes and the real community structure of the network. [file peerj-cs-10-2185-s002.zip › LFR/100/om2/network_u02_om2.dat]

1	29
1	82
1	83
1	99
2	88
2	94
2	96
2	97
3	67
3	92
3	96
3	97
4	73
4	80
4	98
4	100
5	18
5	37
5	81
5	85
6	57
6	74
6	76
6	98
7	44
7	83
7	89
7	95
8	41
8	71
8	80
8	85
9	68
9	89
9	94
9	95
10	42
10	75
10	99
10	100
11	19
11	88
11	96
11	97
12	46
12	51
12	62
12	93
13	55
13	73
13	98
13	100
14	89
14	95
14	99
14	100
15	40
15	84
15	86
15	93
16	21
16	47
16	66
16	81
17	61
17	69
17	82
17	85
18	5
18	48
18	66
18	81
19	11
19	25
19	49
19	98
20	47
20	71
20	80
20	85
21	16
21	33
21	59
21	81
22	31
22	64
22	95
22	99
23	28
23	63
23	86
23	93
24	73
24	95
24	98
24	100
25	19
25	72
25	73
25	98
26	67
26	92
26	94
26	96
26	97
27	30
27	42
27	58
27	74
27	98
28	23
28	92
28	94
28	96
28	97
29	1
29	65
29	71
29	80
29	85
30	27
30	79
30	83
30	89
30	95
31	22
31	64
31	79
31	90
31	95
32	40
32	65
32	71
32	80
32	85
33	21
33	59
33	66
33	81
33	99
34	49
34	78
34	96
34	97
34	98
35	57
35	58
35	74
35	76
35	98
36	60
36	84
36	86
36	90
36	93
37	5
37	78
37	87
37	99
37	100
38	73
38	74
38	96
38	98
38	100
39	42
39	45
39	47
39	81
39	98
40	15
40	32
40	75
40	84
40	90
41	8
41	92
41	94
41	96
41	97
42	10
42	27
42	39
42	98
42	100
43	76
43	92
43	94
43	95
43	96
43	97
44	7
44	63
44	69
44	86
44	90
44	93
45	39
45	65
45	71
45	80
45	85
46	12
46	56
46	69
46	75
46	86
46	90
47	16
47	20
47	39
47	59
47	62
47	66
48	18
48	56
48	78
48	87
48	99
48	100
49	19
49	34
49	61
49	76
49	98
49	100
50	59
50	76
50	78
50	87
50	99
50	100
51	12
51	67
51	69
51	75
51	87
51	90
52	56
52	78
52	87
52	92
52	99
52	100
53	79
53	87
53	95
53	97
53	99
53	100
54	58
54	88
54	92
54	94
54	96
54	97
55	13
55	76
55	87
55	93
55	98
55	100
56	46
56	48
56	52
56	78
56	87
56	99
56	100
57	6
57	35
57	64
57	79
57	83
57	95
57	99
58	27
58	35
58	54
58	74
58	76
58	98
58	100
59	21
59	33
59	47
59	50
59	66
59	81
59	86
60	36
60	77
60	88
60	91
60	92
60	94
60	96
60	97
61	17
61	49
61	63
61	72
61	75
61	84
61	90
61	93
62	12
62	47
62	81
62	82
62	87
62	96
62	99
62	100
63	23
63	44
63	61
63	72
63	84
63	86
63	93
63	100
64	22
64	31
64	57
64	68
64	79
64	84
64	95
64	99
65	29
65	32
65	45
65	71
65	80
65	85
65	97
65	98
66	16
66	18
66	33
66	47
66	59
66	73
66	81
66	99
67	3
67	26
67	51
67	72
67	84
67	86
67	90
67	93
68	9
68	64
68	70
68	81
68	82
68	83
68	89
68	95
68	99
69	17
69	44
69	46
69	51
69	79
69	84
69	86
69	93
69	99
70	68
70	72
70	74
70	83
70	88
70	89
70	95
70	96
70	97
71	8
71	20
71	29
71	32
71	45
71	65
71	75
71	80
71	85
71	96
72	25
72	61
72	63
72	67
72	70
72	75
72	84
72	86
72	90
72	93
73	4
73	13
73	24
73	25
73	38
73	66
73	76
73	79
73	98
73	100
74	6
74	27
74	35
74	38
74	58
74	70
74	76
74	88
74	98
74	100
75	10
75	40
75	46
75	51
75	61
75	71
75	72
75	86
75	90
75	93
76	6
76	35
76	43
76	49
76	50
76	55
76	58
76	73
76	74
76	98
76	100
77	60
77	81
77	88
77	91
77	92
77	94
77	96
77	97
77	100
78	34
78	37
78	48
78	50
78	52
78	56
78	87
78	94
78	99
78	100
79	30
79	31
79	53
79	57
79	64
79	69
79	73
79	83
79	89
79	90
79	95
79	99
80	4
80	8
80	20
80	29
80	32
80	45
80	65
80	71
80	82
80	85
80	100
81	5
81	16
81	18
81	21
81	33
81	39
81	59
81	62
81	66
81	68
81	77
81	96
82	1
82	17
82	62
82	68
82	80
82	88
82	89
82	94
82	95
82	96
82	97
82	99
83	1
83	7
83	30
83	57
83	68
83	70
83	79
83	86
83	89
83	93
83	95
83	99
84	15
84	36
84	40
84	61
84	63
84	64
84	67
84	69
84	72
84	90
84	93
84	98
84	99
85	5
85	8
85	17
85	20
85	29
85	32
85	45
85	65
85	71
85	80
85	89
85	96
85	100
86	15
86	23
86	36
86	44
86	46
86	59
86	63
86	67
86	69
86	72
86	75
86	83
86	93
87	37
87	48
87	50
87	51
87	52
87	53
87	55
87	56
87	62
87	78
87	97
87	99
87	100
88	2
88	11
88	54
88	60
88	70
88	74
88	77
88	82
88	91
88	92
88	94
88	95
88	96
88	97
89	7
89	9
89	14
89	30
89	68
89	70
89	79
89	82
89	83
89	85
89	91
89	95
89	98
89	99
90	31
90	36
90	40
90	44
90	46
90	51
90	61
90	67
90	72
90	75
90	79
90	84
90	93
90	98
91	60
91	77
91	88
91	89
91	92
91	94
91	95
91	96
91	97
91	99
92	3
92	26
92	28
92	41
92	43
92	52
92	54
92	60
92	77
92	88
92	91
92	93
92	94
92	96
92	97
92	100
93	12
93	15
93	23
93	36
93	44
93	55
93	61
93	63
93	67
93	69
93	72
93	75
93	83
93	84
93	86
93	90
93	92
94	2
94	9
94	26
94	28
94	41
94	43
94	54
94	60
94	77
94	78
94	82
94	88
94	91
94	92
94	96
94	97
94	98
95	7
95	9
95	14
95	22
95	24
95	30
95	31
95	43
95	53
95	57
95	64
95	68
95	70
95	79
95	82
95	83
95	88
95	89
95	91
95	99
96	2
96	3
96	11
96	26
96	28
96	34
96	38
96	41
96	43
96	54
96	60
96	62
96	70
96	71
96	77
96	81
96	82
96	85
96	88
96	91
96	92
96	94
96	97
97	2
97	3
97	11
97	26
97	28
97	34
97	41
97	43
97	53
97	54
97	60
97	65
97	70
97	77
97	82
97	87
97	88
97	91
97	92
97	94
97	96
97	99
97	100
98	4
98	6
98	13
98	19
98	24
98	25
98	27
98	34
98	35
98	38
98	39
98	42
98	49
98	55
98	58
98	65
98	73
98	74
98	76
98	84
98	89
98	90
98	94
98	100
99	1
99	10
99	14
99	22
99	33
99	37
99	48
99	50
99	52
99	53
99	56
99	57
99	62
99	64
99	66
99	68
99	69
99	78
99	79
99	82
99	83
99	84
99	87
99	89
99	91
99	95
99	97
99	100
100	4
100	10
100	13
100	14
100	24
100	37
100	38
100	42
100	48
100	49
100	50
100	52
100	53
100	55
100	56
100	58
100	62
100	63
100	73
100	74
100	76
100	77
100	78
100	80
100	85
100	87
100	92
100	97
100	98
100	99
