# Supplementary material for: Two-stage multi-objective evolutionary algorithm for overlapping community discovery
Source: PeerJ Comput Sci. 2024 Jul 16;10:e2185. doi: 10.7717/peerj-cs.2185 (PMC11323150; doi:10.7717/peerj-cs.2185)
Supplement: Supplemental Information 2 — The synthetic data sets LFR in this article and 9 kinds of real data sets. Each data set has two files, which are the relationship between network nodes and the real community structure of the network. [file peerj-cs-10-2185-s002.zip › LFR/100/om2/network_u03_om2.dat]

1	31
1	55
1	94
1	99
2	5
2	43
2	98
2	99
3	35
3	83
3	95
3	100
4	78
4	81
4	92
4	100
5	2
5	43
5	97
5	98
6	47
6	81
6	82
6	90
7	27
7	71
7	94
7	99
8	46
8	62
8	92
8	98
9	46
9	69
9	87
9	98
10	89
10	91
10	94
10	99
11	55
11	88
11	95
11	97
12	67
12	87
12	93
12	100
13	37
13	49
13	58
13	96
14	18
14	60
14	70
14	100
15	74
15	84
15	91
15	99
16	65
16	88
16	94
16	97
17	91
17	94
17	96
17	97
18	14
18	86
18	94
18	97
19	59
19	80
19	84
19	100
20	51
20	60
20	61
20	95
21	53
21	69
21	93
21	98
21	100
22	53
22	59
22	69
22	89
22	98
23	61
23	63
23	93
23	98
23	100
24	59
24	77
24	88
24	90
24	97
25	53
25	72
25	77
25	88
25	90
26	39
26	79
26	83
26	95
26	96
27	7
27	89
27	91
27	96
27	99
28	56
28	73
28	77
28	88
28	90
29	35
29	78
29	92
29	95
29	96
30	84
30	85
30	87
30	91
30	93
31	1
31	86
31	90
31	94
31	99
32	65
32	73
32	80
32	91
32	100
33	44
33	74
33	79
33	92
33	99
34	77
34	89
34	91
34	99
34	100
35	3
35	29
35	67
35	95
35	97
36	70
36	85
36	92
36	99
36	100
37	13
37	84
37	93
37	95
37	97
38	78
38	82
38	88
38	90
38	98
39	26
39	91
39	95
39	96
39	100
40	62
40	74
40	76
40	95
40	97
41	53
41	72
41	74
41	90
41	99
42	86
42	89
42	91
42	96
42	99
43	2
43	5
43	69
43	84
43	98
43	99
44	33
44	79
44	93
44	97
44	98
44	99
45	68
45	71
45	83
45	86
45	94
45	100
46	8
46	9
46	49
46	53
46	72
46	98
47	6
47	49
47	78
47	95
47	96
47	97
48	74
48	75
48	78
48	95
48	97
48	98
49	13
49	46
49	47
49	80
49	87
49	100
50	67
50	82
50	91
50	97
50	98
50	100
51	20
51	80
51	82
51	93
51	99
51	100
52	67
52	72
52	82
52	88
52	90
52	95
53	21
53	22
53	25
53	41
53	46
53	98
54	72
54	79
54	93
54	94
54	97
54	99
55	1
55	11
55	57
55	74
55	95
55	99
56	28
56	79
56	84
56	87
56	93
56	100
57	55
57	78
57	90
57	92
57	95
57	98
58	13
58	71
58	80
58	84
58	87
58	92
59	19
59	22
59	24
59	82
59	88
59	90
60	14
60	20
60	69
60	87
60	95
60	100
61	20
61	23
61	64
61	80
61	86
61	93
61	100
62	8
62	40
62	74
62	81
62	95
62	97
62	100
63	23
63	75
63	85
63	92
63	96
63	98
63	100
64	61
64	76
64	89
64	91
64	96
64	99
64	100
65	16
65	32
65	81
65	85
65	90
65	92
65	98
65	100
66	68
66	76
66	83
66	89
66	91
66	96
66	98
66	99
67	12
67	35
67	50
67	52
67	75
67	85
67	92
67	100
68	45
68	66
68	76
68	89
68	91
68	96
68	97
68	99
69	9
69	21
69	22
69	43
69	60
69	81
69	83
69	98
70	14
70	36
70	71
70	79
70	86
70	94
70	97
70	99
71	7
71	45
71	58
71	70
71	87
71	94
71	96
71	97
71	99
72	25
72	41
72	46
72	52
72	54
72	77
72	82
72	88
72	90
73	28
73	32
73	75
73	81
73	85
73	92
73	94
73	98
73	100
74	15
74	33
74	40
74	41
74	48
74	55
74	62
74	95
74	96
74	97
75	48
75	63
75	67
75	73
75	81
75	86
75	90
75	92
75	98
75	100
76	40
76	64
76	66
76	68
76	89
76	91
76	96
76	97
76	99
76	100
77	24
77	25
77	28
77	34
77	72
77	81
77	82
77	88
77	90
77	95
78	4
78	29
78	38
78	47
78	48
78	57
78	87
78	94
78	95
78	96
78	97
79	26
79	33
79	44
79	54
79	56
79	70
79	86
79	87
79	93
79	94
79	99
80	19
80	32
80	49
80	51
80	58
80	61
80	84
80	87
80	88
80	93
80	98
80	100
81	4
81	6
81	62
81	65
81	69
81	73
81	75
81	77
81	85
81	92
81	98
81	100
82	6
82	38
82	50
82	51
82	52
82	59
82	72
82	77
82	88
82	90
82	98
82	99
83	3
83	26
83	45
83	66
83	69
83	86
83	89
83	93
83	94
83	95
83	96
83	97
83	99
84	15
84	19
84	30
84	37
84	43
84	56
84	58
84	80
84	87
84	93
84	96
84	99
84	100
85	30
85	36
85	63
85	65
85	67
85	73
85	81
85	89
85	92
85	93
85	95
85	98
85	100
86	18
86	31
86	42
86	45
86	61
86	70
86	75
86	79
86	83
86	94
86	97
86	98
86	99
87	9
87	12
87	30
87	49
87	56
87	58
87	60
87	71
87	78
87	79
87	80
87	84
87	93
87	100
88	11
88	16
88	24
88	25
88	28
88	38
88	52
88	59
88	72
88	77
88	80
88	82
88	90
88	94
88	98
89	10
89	22
89	27
89	34
89	42
89	64
89	66
89	68
89	76
89	83
89	85
89	91
89	94
89	96
89	99
89	100
90	6
90	24
90	25
90	28
90	31
90	38
90	41
90	52
90	57
90	59
90	65
90	72
90	75
90	77
90	82
90	88
90	100
91	10
91	15
91	17
91	27
91	30
91	32
91	34
91	39
91	42
91	50
91	64
91	66
91	68
91	76
91	89
91	96
91	99
92	4
92	8
92	29
92	33
92	36
92	57
92	58
92	63
92	65
92	67
92	73
92	75
92	81
92	85
92	97
92	98
92	100
93	12
93	21
93	23
93	30
93	37
93	44
93	51
93	54
93	56
93	61
93	79
93	80
93	83
93	84
93	85
93	87
93	96
93	100
94	1
94	7
94	10
94	16
94	17
94	18
94	31
94	45
94	54
94	70
94	71
94	73
94	78
94	79
94	83
94	86
94	88
94	89
94	99
95	3
95	11
95	20
95	26
95	29
95	35
95	37
95	39
95	40
95	47
95	48
95	52
95	55
95	57
95	60
95	62
95	74
95	77
95	78
95	83
95	85
95	96
95	97
95	99
96	13
96	17
96	26
96	27
96	29
96	39
96	42
96	47
96	63
96	64
96	66
96	68
96	71
96	74
96	76
96	78
96	83
96	84
96	89
96	91
96	93
96	95
96	97
96	99
96	100
97	5
97	11
97	16
97	17
97	18
97	24
97	35
97	37
97	40
97	44
97	47
97	48
97	50
97	54
97	62
97	68
97	70
97	71
97	74
97	76
97	78
97	83
97	86
97	92
97	95
97	96
97	99
97	100
98	2
98	5
98	8
98	9
98	21
98	22
98	23
98	38
98	43
98	44
98	46
98	48
98	50
98	53
98	57
98	63
98	65
98	66
98	69
98	73
98	75
98	80
98	81
98	82
98	85
98	86
98	88
98	92
98	100
99	1
99	2
99	7
99	10
99	15
99	27
99	31
99	33
99	34
99	36
99	41
99	42
99	43
99	44
99	51
99	54
99	55
99	64
99	66
99	68
99	70
99	71
99	76
99	79
99	82
99	83
99	84
99	86
99	89
99	91
99	94
99	95
99	96
99	97
99	100
100	3
100	4
100	12
100	14
100	19
100	21
100	23
100	32
100	34
100	36
100	39
100	45
100	49
100	50
100	51
100	56
100	60
100	61
100	62
100	63
100	64
100	65
100	67
100	73
100	75
100	76
100	80
100	81
100	84
100	85
100	87
100	89
100	90
100	92
100	93
100	96
100	97
100	98
100	99
