# Supplementary material for: Two-stage multi-objective evolutionary algorithm for overlapping community discovery
Source: PeerJ Comput Sci. 2024 Jul 16;10:e2185. doi: 10.7717/peerj-cs.2185 (PMC11323150; doi:10.7717/peerj-cs.2185)
Supplement: Supplemental Information 2 — The synthetic data sets LFR in this article and 9 kinds of real data sets. Each data set has two files, which are the relationship between network nodes and the real community structure of the network. [file peerj-cs-10-2185-s002.zip › LFR/100/om2/network_u04_om2.dat]

1	10
1	66
1	70
1	93
2	52
2	81
2	97
2	98
3	8
3	76
3	92
3	100
4	67
4	76
4	87
4	99
5	29
5	34
5	51
5	77
6	16
6	63
6	81
6	93
7	33
7	61
7	97
7	98
8	3
8	72
8	76
8	96
9	59
9	60
9	69
9	73
10	1
10	58
10	85
10	100
11	90
11	91
11	92
11	93
12	75
12	78
12	99
12	100
13	62
13	91
13	92
13	98
14	59
14	79
14	97
14	99
15	53
15	83
15	85
15	96
16	6
16	81
16	87
16	99
17	60
17	61
17	98
17	99
18	92
18	95
18	98
18	100
19	45
19	53
19	96
19	98
20	64
20	75
20	78
20	85
21	23
21	42
21	88
21	92
22	55
22	89
22	95
22	99
23	21
23	70
23	81
23	83
23	88
24	46
24	61
24	72
24	73
24	74
25	35
25	78
25	85
25	97
25	100
26	56
26	68
26	82
26	86
26	100
27	35
27	41
27	89
27	98
27	99
28	80
28	81
28	89
28	95
28	99
29	5
29	84
29	95
29	96
29	98
30	53
30	65
30	86
30	94
30	95
31	37
31	65
31	96
31	97
31	98
32	43
32	59
32	64
32	86
32	99
33	7
33	54
33	89
33	93
33	99
34	5
34	72
34	77
34	80
34	85
35	25
35	27
35	52
35	75
35	85
36	38
36	90
36	91
36	92
36	99
37	31
37	53
37	90
37	91
37	92
38	36
38	83
38	95
38	96
38	97
38	98
39	86
39	92
39	95
39	96
39	97
39	98
40	41
40	80
40	89
40	94
40	95
40	99
41	27
41	40
41	57
41	78
41	89
41	99
42	21
42	47
42	95
42	96
42	97
42	98
43	32
43	52
43	69
43	96
43	99
43	100
44	58
44	67
44	82
44	83
44	86
44	99
45	19
45	61
45	69
45	79
45	87
45	99
46	24
46	66
46	74
46	76
46	94
46	99
47	42
47	48
47	75
47	78
47	85
47	94
48	47
48	71
48	80
48	81
48	85
48	89
49	56
49	83
49	95
49	96
49	97
49	98
50	54
50	68
50	80
50	89
50	97
50	99
51	5
51	66
51	74
51	76
51	85
51	96
52	2
52	35
52	43
52	60
52	69
52	74
52	99
53	15
53	19
53	30
53	37
53	82
53	83
53	86
54	33
54	50
54	80
54	89
54	90
54	97
54	99
55	22
55	81
55	90
55	91
55	92
55	97
55	100
56	26
56	49
56	90
56	91
56	92
56	99
56	100
57	41
57	77
57	90
57	91
57	92
57	94
57	100
58	10
58	44
58	78
58	86
58	96
58	97
58	98
59	9
59	14
59	32
59	61
59	71
59	72
59	96
60	9
60	17
60	52
60	62
60	83
60	96
60	99
61	7
61	17
61	24
61	45
61	59
61	80
61	98
61	99
62	13
62	60
62	63
62	64
62	70
62	76
62	79
62	100
63	6
63	62
63	71
63	79
63	81
63	87
63	93
63	94
64	20
64	32
64	62
64	70
64	81
64	89
64	90
64	91
65	30
65	31
65	74
65	82
65	83
65	86
65	87
65	96
66	1
66	46
66	51
66	71
66	76
66	77
66	82
66	84
66	92
67	4
67	44
67	68
67	83
67	86
67	87
67	88
67	93
67	96
68	26
68	50
68	67
68	69
68	77
68	82
68	83
68	85
68	86
69	9
69	43
69	45
69	52
69	68
69	71
69	88
69	97
69	99
69	100
70	1
70	23
70	62
70	64
70	79
70	81
70	82
70	87
70	95
70	97
71	48
71	59
71	63
71	66
71	69
71	72
71	74
71	80
71	85
71	99
72	8
72	24
72	34
72	59
72	71
72	74
72	77
72	91
72	92
72	99
73	9
73	24
73	82
73	92
73	93
73	94
73	95
73	96
73	97
73	98
74	24
74	46
74	51
74	52
74	65
74	71
74	72
74	77
74	88
74	90
75	12
75	20
75	35
75	47
75	78
75	85
75	89
75	94
75	96
75	100
76	3
76	4
76	8
76	46
76	51
76	62
76	66
76	77
76	78
76	89
77	5
77	34
77	57
77	66
77	68
77	72
77	74
77	76
77	87
77	97
77	98
78	12
78	20
78	25
78	41
78	47
78	58
78	75
78	76
78	85
78	89
78	98
79	14
79	45
79	62
79	63
79	70
79	82
79	86
79	87
79	96
79	97
79	98
80	28
80	34
80	40
80	48
80	50
80	54
80	61
80	71
80	85
80	89
80	99
81	2
81	6
81	16
81	23
81	28
81	48
81	55
81	63
81	64
81	70
81	87
81	100
82	26
82	44
82	53
82	65
82	66
82	68
82	70
82	73
82	79
82	86
82	87
82	93
83	15
83	23
83	38
83	44
83	49
83	53
83	60
83	65
83	67
83	68
83	86
83	94
84	29
84	66
84	90
84	91
84	92
84	93
84	97
84	98
84	100
85	10
85	15
85	20
85	25
85	34
85	35
85	47
85	48
85	51
85	68
85	71
85	75
85	78
85	80
85	98
86	26
86	30
86	32
86	39
86	44
86	53
86	58
86	65
86	67
86	68
86	79
86	82
86	83
86	87
86	88
86	93
86	98
87	4
87	16
87	45
87	63
87	65
87	67
87	70
87	77
87	79
87	81
87	82
87	86
87	89
87	90
87	94
87	98
87	100
88	21
88	23
88	67
88	69
88	74
88	86
88	91
88	93
88	94
88	95
88	96
88	97
88	98
88	100
89	22
89	27
89	28
89	33
89	40
89	41
89	48
89	50
89	54
89	64
89	75
89	76
89	78
89	80
89	87
89	90
89	99
89	100
90	11
90	36
90	37
90	54
90	55
90	56
90	57
90	64
90	74
90	84
90	87
90	89
90	91
90	92
90	93
90	95
90	98
90	100
91	11
91	13
91	36
91	37
91	55
91	56
91	57
91	64
91	72
91	84
91	88
91	90
91	92
91	95
91	96
91	97
91	98
91	99
91	100
92	3
92	11
92	13
92	18
92	21
92	36
92	37
92	39
92	55
92	56
92	57
92	66
92	72
92	73
92	84
92	90
92	91
92	94
92	95
92	99
92	100
93	1
93	6
93	11
93	33
93	63
93	67
93	73
93	82
93	84
93	86
93	88
93	90
93	94
93	95
93	96
93	97
93	98
93	100
94	30
94	40
94	46
94	47
94	57
94	63
94	73
94	75
94	83
94	87
94	88
94	92
94	93
94	95
94	96
94	97
94	98
94	100
95	18
95	22
95	28
95	29
95	30
95	38
95	39
95	40
95	42
95	49
95	70
95	73
95	88
95	90
95	91
95	92
95	93
95	94
95	96
95	97
95	98
95	99
95	100
96	8
96	15
96	19
96	29
96	31
96	38
96	39
96	42
96	43
96	49
96	51
96	58
96	59
96	60
96	65
96	67
96	73
96	75
96	79
96	88
96	91
96	93
96	94
96	95
96	97
96	98
96	100
97	2
97	7
97	14
97	25
97	31
97	38
97	39
97	42
97	49
97	50
97	54
97	55
97	58
97	69
97	70
97	73
97	77
97	79
97	84
97	88
97	91
97	93
97	94
97	95
97	96
97	98
97	99
97	100
98	2
98	7
98	13
98	17
98	18
98	19
98	27
98	29
98	31
98	38
98	39
98	42
98	49
98	58
98	61
98	73
98	77
98	78
98	79
98	84
98	85
98	86
98	87
98	88
98	90
98	91
98	93
98	94
98	95
98	96
98	97
98	100
99	4
99	12
99	14
99	16
99	17
99	22
99	27
99	28
99	32
99	33
99	36
99	40
99	41
99	43
99	44
99	45
99	46
99	50
99	52
99	54
99	56
99	60
99	61
99	69
99	71
99	72
99	80
99	89
99	91
99	92
99	95
99	97
99	100
100	3
100	10
100	12
100	18
100	25
100	26
100	43
100	55
100	56
100	57
100	62
100	69
100	75
100	81
100	84
100	87
100	88
100	89
100	90
100	91
100	92
100	93
100	94
100	95
100	96
100	97
100	98
100	99
