# Supplementary material for: Two-stage multi-objective evolutionary algorithm for overlapping community discovery
Source: PeerJ Comput Sci. 2024 Jul 16;10:e2185. doi: 10.7717/peerj-cs.2185 (PMC11323150; doi:10.7717/peerj-cs.2185)
Supplement: Supplemental Information 2 — The synthetic data sets LFR in this article and 9 kinds of real data sets. Each data set has two files, which are the relationship between network nodes and the real community structure of the network. [file peerj-cs-10-2185-s002.zip › LFR/100/om2/network_u05_om2.dat]

1	5
1	74
1	98
1	99
2	42
2	59
2	61
2	99
3	59
3	63
3	71
3	85
4	42
4	86
4	93
4	100
5	1
5	44
5	82
5	85
6	63
6	88
6	95
6	96
7	58
7	91
7	95
7	99
8	9
8	58
8	92
8	97
9	8
9	21
9	96
9	98
10	50
10	95
10	96
10	98
11	12
11	44
11	91
11	99
12	11
12	68
12	90
12	92
13	78
13	92
13	93
13	99
14	23
14	72
14	87
14	89
15	61
15	65
15	96
15	98
16	27
16	28
16	29
16	63
17	65
17	88
17	95
17	97
18	31
18	77
18	78
18	92
19	62
19	84
19	96
19	98
20	49
20	66
20	84
20	87
21	9
21	70
21	74
21	88
22	76
22	82
22	97
22	100
23	14
23	59
23	63
23	93
24	77
24	86
24	92
24	98
25	68
25	84
25	92
25	97
26	60
26	77
26	92
26	94
27	16
27	31
27	63
27	77
28	16
28	57
28	95
28	100
29	16
29	31
29	80
29	85
29	94
30	44
30	78
30	84
30	91
30	99
31	18
31	27
31	29
31	72
31	79
32	55
32	80
32	96
32	98
32	99
33	58
33	81
33	93
33	94
33	99
34	51
34	65
34	70
34	80
34	89
35	44
35	45
35	91
35	99
35	100
36	56
36	58
36	88
36	96
36	98
37	83
37	94
37	96
37	98
37	99
38	57
38	75
38	82
38	91
38	100
39	78
39	81
39	93
39	99
39	100
40	76
40	79
40	82
40	86
40	95
41	43
41	50
41	53
41	74
41	85
42	2
42	4
42	71
42	91
42	97
43	41
43	75
43	86
43	95
43	97
44	5
44	11
44	30
44	35
44	87
45	35
45	53
45	58
45	66
45	68
45	94
46	51
46	73
46	84
46	88
46	95
46	100
47	67
47	74
47	75
47	82
47	87
47	90
48	66
48	82
48	88
48	91
48	95
48	100
49	20
49	85
49	86
49	95
49	98
49	100
50	10
50	41
50	52
50	72
50	95
50	99
51	34
51	46
51	76
51	96
51	98
51	99
52	50
52	65
52	77
52	92
52	97
52	100
53	41
53	45
53	70
53	71
53	85
53	93
54	79
54	80
54	86
54	87
54	95
54	100
55	32
55	72
55	81
55	88
55	92
55	95
55	99
56	36
56	58
56	60
56	62
56	76
56	80
56	96
57	28
57	38
57	71
57	72
57	85
57	94
57	96
58	7
58	8
58	33
58	36
58	45
58	56
58	93
59	2
59	3
59	23
59	60
59	61
59	74
59	100
60	26
60	56
60	59
60	62
60	66
60	70
60	80
60	92
61	2
61	15
61	59
61	63
61	87
61	89
61	92
61	94
62	19
62	56
62	60
62	68
62	74
62	80
62	85
62	100
63	3
63	6
63	16
63	23
63	27
63	61
63	79
63	89
64	67
64	76
64	77
64	79
64	83
64	91
64	98
64	100
65	15
65	17
65	34
65	52
65	68
65	77
65	92
65	97
66	20
66	45
66	48
66	60
66	87
66	92
66	97
66	98
67	47
67	64
67	75
67	83
67	89
67	91
67	93
67	99
68	12
68	25
68	45
68	62
68	65
68	96
68	99
68	100
69	83
69	92
69	94
69	95
69	96
69	98
69	99
69	100
70	21
70	34
70	53
70	60
70	81
70	89
70	94
70	95
71	3
71	42
71	53
71	57
71	72
71	81
71	96
71	100
72	14
72	31
72	50
72	55
72	57
72	71
72	87
72	94
72	95
72	99
73	46
73	81
73	84
73	90
73	93
73	95
73	96
73	97
73	98
73	99
74	1
74	21
74	41
74	47
74	59
74	62
74	80
74	89
74	98
74	99
75	38
75	43
75	47
75	67
75	79
75	82
75	83
75	91
75	95
75	99
75	100
76	22
76	40
76	51
76	56
76	64
76	79
76	81
76	83
76	88
76	97
76	98
77	18
77	24
77	26
77	27
77	52
77	64
77	65
77	78
77	92
77	96
77	97
77	100
78	13
78	18
78	30
78	39
78	77
78	90
78	93
78	94
78	96
78	97
78	98
78	100
79	31
79	40
79	54
79	63
79	64
79	75
79	76
79	82
79	83
79	86
79	94
79	98
80	29
80	32
80	34
80	54
80	56
80	60
80	62
80	74
80	89
80	97
80	99
80	100
81	33
81	39
81	55
81	70
81	71
81	73
81	76
81	84
81	91
81	96
81	98
81	99
81	100
82	5
82	22
82	38
82	40
82	47
82	48
82	75
82	79
82	83
82	93
82	95
82	96
82	97
83	37
83	64
83	67
83	69
83	75
83	76
83	79
83	82
83	86
83	90
83	91
83	93
83	96
84	19
84	20
84	25
84	30
84	46
84	73
84	81
84	85
84	89
84	91
84	93
84	97
84	98
85	3
85	5
85	29
85	41
85	49
85	53
85	57
85	62
85	84
85	86
85	87
85	89
85	97
85	100
86	4
86	24
86	40
86	43
86	49
86	54
86	79
86	83
86	85
86	88
86	91
86	95
86	98
86	100
87	14
87	20
87	44
87	47
87	54
87	61
87	66
87	72
87	85
87	88
87	90
87	95
87	96
87	98
87	100
88	6
88	17
88	21
88	36
88	46
88	48
88	55
88	76
88	86
88	87
88	90
88	95
88	98
88	99
88	100
89	14
89	34
89	61
89	63
89	67
89	70
89	74
89	80
89	84
89	85
89	93
89	94
89	96
89	97
89	99
89	100
90	12
90	47
90	73
90	78
90	83
90	87
90	88
90	92
90	93
90	94
90	96
90	97
90	98
90	99
90	100
91	7
91	11
91	30
91	35
91	38
91	42
91	48
91	64
91	67
91	75
91	81
91	83
91	84
91	86
91	93
91	94
91	96
91	97
91	99
92	8
92	12
92	13
92	18
92	24
92	25
92	26
92	52
92	55
92	60
92	61
92	65
92	66
92	69
92	77
92	90
92	97
92	99
92	100
93	4
93	13
93	23
93	33
93	39
93	53
93	58
93	67
93	73
93	78
93	82
93	83
93	84
93	89
93	90
93	91
93	97
93	98
93	99
94	26
94	29
94	33
94	37
94	45
94	57
94	61
94	69
94	70
94	72
94	78
94	79
94	89
94	90
94	91
94	95
94	96
94	97
94	98
94	100
95	6
95	7
95	10
95	17
95	28
95	40
95	43
95	46
95	48
95	49
95	50
95	54
95	55
95	69
95	70
95	72
95	73
95	75
95	82
95	86
95	87
95	88
95	94
95	96
95	97
95	100
96	6
96	9
96	10
96	15
96	19
96	32
96	36
96	37
96	51
96	56
96	57
96	68
96	69
96	71
96	73
96	77
96	78
96	81
96	82
96	83
96	87
96	89
96	90
96	91
96	94
96	95
96	97
96	98
96	99
96	100
97	8
97	17
97	22
97	25
97	42
97	43
97	52
97	65
97	66
97	73
97	76
97	77
97	78
97	80
97	82
97	84
97	85
97	89
97	90
97	91
97	92
97	93
97	94
97	95
97	96
97	98
97	99
97	100
98	1
98	9
98	10
98	15
98	19
98	24
98	32
98	36
98	37
98	49
98	51
98	64
98	66
98	69
98	73
98	74
98	76
98	78
98	79
98	81
98	84
98	86
98	87
98	88
98	90
98	93
98	94
98	96
98	97
98	100
99	1
99	2
99	7
99	11
99	13
99	30
99	32
99	33
99	35
99	37
99	39
99	50
99	51
99	55
99	67
99	68
99	69
99	72
99	73
99	74
99	75
99	80
99	81
99	88
99	89
99	90
99	91
99	92
99	93
99	96
99	97
99	100
100	4
100	22
100	28
100	35
100	38
100	39
100	46
100	48
100	49
100	52
100	54
100	59
100	62
100	64
100	68
100	69
100	71
100	75
100	77
100	78
100	80
100	81
100	85
100	86
100	87
100	88
100	89
100	90
100	92
100	94
100	95
100	96
100	97
100	98
100	99
