# Supplementary material for: Two-stage multi-objective evolutionary algorithm for overlapping community discovery
Source: PeerJ Comput Sci. 2024 Jul 16;10:e2185. doi: 10.7717/peerj-cs.2185 (PMC11323150; doi:10.7717/peerj-cs.2185)
Supplement: Supplemental Information 2 — The synthetic data sets LFR in this article and 9 kinds of real data sets. Each data set has two files, which are the relationship between network nodes and the real community structure of the network. [file peerj-cs-10-2185-s002.zip › LFR/100/om4/community_u01_om4.dat]

1	8
2	2
3	5
4	4
5	4
6	1
7	10
8	3
9	1
10	11
11	4
12	11
13	11
14	10
15	5
16	3
17	10
18	6
19	7
20	8
21	1
22	5
23	4
24	3
25	11
26	7
27	6
28	2
29	10
30	9
31	9
32	11
33	12
34	2
35	12
36	12
37	7
38	9
39	10
40	3
41	6
42	12
43	8
44	2
45	1
46	6
47	7
48	6 7 9 11
49	11
50	3
51	7
52	8
53	8
54	6
55	8
56	2
57	2
58	6
59	11
60	12
61	3
62	10
63	12
64	3
65	2
66	12
67	9
68	9
69	7
70	2
71	12
72	4
73	9
74	7
75	4
76	5
77	9
78	2
79	5
80	5
81	2
82	5
83	11
84	7
85	7
86	11
87	11
88	11
89	11
90	11
91	11
92	4 5 7 8
93	1 5 10 11
94	3 5 7 9
95	2 4 6 12
96	1 4 9 12
97	1 4 6 8
98	1 5 10 12
99	4 6 9 11
100	2 5 7 9
