# Supplementary material for: Two-stage multi-objective evolutionary algorithm for overlapping community discovery
Source: PeerJ Comput Sci. 2024 Jul 16;10:e2185. doi: 10.7717/peerj-cs.2185 (PMC11323150; doi:10.7717/peerj-cs.2185)
Supplement: Supplemental Information 2 — The synthetic data sets LFR in this article and 9 kinds of real data sets. Each data set has two files, which are the relationship between network nodes and the real community structure of the network. [file peerj-cs-10-2185-s002.zip › LFR/100/om4/community_u02_om4.dat]

1	9
2	4
3	2
4	3
5	8
6	11
7	5
8	11
9	7
10	6
11	1
12	7
13	7
14	3 5 8 9
15	7
16	5
17	6
18	4
19	8
20	7
21	3
22	10
23	9
24	6
25	7
26	7
27	5
28	7
29	8
30	6
31	4
32	2
33	8
34	8
35	11
36	1
37	2
38	2
39	2
40	10
41	3
42	10
43	2
44	10
45	9
46	10
47	5
48	9
49	1
50	9
51	11
52	5
53	11
54	3
55	4
56	3
57	10
58	11
59	2
60	2
61	4
62	6
63	8
64	4
65	8
66	10
67	10
68	3
69	2
70	9
71	11
72	4
73	11
74	1
75	7
76	9
77	1
78	4
79	4
80	2
81	4
82	3
83	1
84	4
85	1
86	2
87	10
88	10
89	10
90	10
91	1 2 5 6
92	10
93	1 5 7 10
94	1 5 8 9
95	4 9 10 11
96	2 5 6 10
97	1 6 8 10
98	3 9 10 11
99	1 3 6 7
100	1 3 5 8
