# Supplementary material for: Two-stage multi-objective evolutionary algorithm for overlapping community discovery
Source: PeerJ Comput Sci. 2024 Jul 16;10:e2185. doi: 10.7717/peerj-cs.2185 (PMC11323150; doi:10.7717/peerj-cs.2185)
Supplement: Supplemental Information 2 — The synthetic data sets LFR in this article and 9 kinds of real data sets. Each data set has two files, which are the relationship between network nodes and the real community structure of the network. [file peerj-cs-10-2185-s002.zip › LFR/100/om4/community_u03_om4.dat]

1	6
2	5
3	13
4	12
5	3
6	2
7	3
8	7
9	5
10	11
11	12
12	1
13	14
14	10
15	12
16	5
17	9
18	10
19	1
20	13
21	2
22	14
23	10
24	9
25	6
26	11
27	12
28	8
29	9
30	5
31	3
32	9
33	8
34	2
35	4
36	2
37	11
38	9
39	8
40	3
41	3
42	14
43	1
44	13
45	2
46	11
47	14
48	12
49	5
50	2
51	2
52	8
53	5
54	4
55	6
56	13
57	14
58	1
59	12
60	4
61	4
62	10
63	13
64	14
65	7
66	10
67	9
68	11
69	14
70	13
71	7
72	12
73	7
74	13
75	7
76	12
77	7
78	7
79	9
80	9
81	9
82	13
83	13
84	13
85	7
86	7
87	9
88	9
89	9
90	9
91	4 6 10 11
92	3 5 11 12
93	6 7 11 12
94	7 11 13 14
95	1 2 6 8
96	1 3 4 10
97	4 7 8 13
98	1 4 7 10
99	2 8 9 13
100	6 9 12 14
