# Supplementary material for: Two-stage multi-objective evolutionary algorithm for overlapping community discovery
Source: PeerJ Comput Sci. 2024 Jul 16;10:e2185. doi: 10.7717/peerj-cs.2185 (PMC11323150; doi:10.7717/peerj-cs.2185)
Supplement: Supplemental Information 2 — The synthetic data sets LFR in this article and 9 kinds of real data sets. Each data set has two files, which are the relationship between network nodes and the real community structure of the network. [file peerj-cs-10-2185-s002.zip › LFR/100/om4/community_u04_om4.dat]

1	12
2	1
3	9
4	4
5	3
6	12
7	12
8	6
9	4
10	11
11	3
12	9
13	11
14	3
15	4
16	2
17	3 5 10 11
18	10
19	1
20	2
21	11
22	2
23	3
24	1
25	5
26	5
27	9
28	1
29	2
30	6
31	9
32	2
33	5
34	1
35	8
36	12
37	7
38	12
39	2
40	8
41	4
42	5
43	6
44	1
45	8
46	10
47	7
48	6
49	11
50	10
51	8
52	1
53	9
54	6
55	1
56	10
57	3
58	5
59	11
60	10
61	8
62	8
63	3
64	4
65	2
66	10
67	3
68	5
69	7
70	7
71	10
72	7
73	6
74	3
75	9
76	11
77	9
78	12
79	7
80	4
81	9
82	4
83	9
84	6
85	11
86	7
87	2
88	6
89	1
90	1
91	1
92	2 5 7 8
93	5 6 7 8
94	1 6 11 12
95	1 4 8 12
96	1 2 4 11
97	4 6 7 10
98	4 5 6 12
99	2 8 10 11
100	2 7 9 12
