# Supplementary material for: Two-stage multi-objective evolutionary algorithm for overlapping community discovery
Source: PeerJ Comput Sci. 2024 Jul 16;10:e2185. doi: 10.7717/peerj-cs.2185 (PMC11323150; doi:10.7717/peerj-cs.2185)
Supplement: Supplemental Information 2 — The synthetic data sets LFR in this article and 9 kinds of real data sets. Each data set has two files, which are the relationship between network nodes and the real community structure of the network. [file peerj-cs-10-2185-s002.zip › LFR/100/om4/community_u05_om4.dat]

1	11
2	3 9 10 13
3	4 6 11 14
4	13
5	10
6	2
7	8
8	3
9	11
10	9
11	3
12	12
13	17
14	3
15	1
16	14
17	1 4 7 17
18	15
19	10
20	11
21	17
22	9
23	15
24	2
25	11
26	4
27	6
28	4
29	5
30	6
31	16
32	2
33	5
34	5
35	15
36	2
37	1
38	4
39	6
40	4
41	10
42	1
43	12
44	14
45	9
46	15
47	1
48	3
49	16
50	12
51	15
52	1
53	3
54	16
55	6
56	15
57	8
58	8
59	15
60	7
61	6
62	10
63	8
64	2
65	14
66	2
67	8
68	4
69	6
70	5 7 16 17
71	7
72	17
73	12
74	6 12 16 17
75	7
76	17
77	17
78	4
79	14
80	1
81	2
82	15
83	6
84	1 2 7 12
85	6 13 14 15
86	1
87	12
88	14
89	14
90	15
91	4
92	6
93	12
94	4
95	15
96	4
97	4
98	2 9 12 13
99	1 7 11 14
100	5 12 13 14
