# Supplementary material for: Two-stage multi-objective evolutionary algorithm for overlapping community discovery
Source: PeerJ Comput Sci. 2024 Jul 16;10:e2185. doi: 10.7717/peerj-cs.2185 (PMC11323150; doi:10.7717/peerj-cs.2185)
Supplement: Supplemental Information 2 — The synthetic data sets LFR in this article and 9 kinds of real data sets. Each data set has two files, which are the relationship between network nodes and the real community structure of the network. [file peerj-cs-10-2185-s002.zip › LFR/100/om4/network_u01_om4.dat]

1	43
1	52
1	55
1	97
2	53
2	70
2	78
2	100
3	76
3	79
3	82
3	100
4	72
4	75
4	87
4	99
5	75
5	97
5	99
5	100
6	45
6	96
6	97
6	98
7	29
7	62
7	93
7	98
8	61
8	64
8	94
8	100
9	45
9	96
9	97
9	98
10	88
10	89
10	90
10	91
11	64
11	72
11	75
11	99
12	88
12	89
12	90
12	91
13	39
13	89
13	90
13	91
14	29
14	62
14	93
14	98
15	76
15	80
15	82
15	100
16	50
16	61
16	64
16	94
17	29
17	62
17	93
17	98
18	85
18	95
18	97
18	99
19	47
19	84
19	85
19	100
20	43
20	52
20	53
20	97
21	95
21	96
21	97
21	98
22	76
22	79
22	80
22	82
22	100
23	72
23	95
23	96
23	97
23	99
24	40
24	50
24	61
24	64
24	94
25	88
25	89
25	90
25	91
25	96
26	69
26	74
26	84
26	85
26	100
27	54
27	58
27	95
27	97
27	99
28	44
28	78
28	81
28	95
28	100
29	7
29	14
29	17
29	62
29	98
30	62
30	67
30	68
30	99
30	100
31	73
31	77
31	93
31	99
31	100
32	38
32	88
32	89
32	90
32	91
33	63
33	66
33	71
33	92
33	98
34	65
34	78
34	81
34	95
34	100
35	36
35	60
35	66
35	95
35	96
36	35
36	71
36	74
36	96
36	98
37	67
37	74
37	84
37	85
37	100
38	32
38	67
38	73
38	99
38	100
39	13
39	62
39	93
39	98
40	24
40	50
40	61
40	64
40	94
41	54
41	58
41	95
41	97
41	98
41	99
42	60
42	63
42	66
42	95
42	96
42	98
43	1
43	20
43	52
43	53
43	55
43	97
44	28
44	57
44	78
44	81
44	99
44	100
45	6
45	9
45	93
45	96
45	97
45	98
46	54
46	58
46	95
46	96
46	97
46	99
47	19
47	51
47	69
47	84
47	85
47	100
48	77
48	85
48	91
48	97
48	98
48	99
49	86
49	87
49	88
49	89
49	90
49	91
50	16
50	24
50	40
50	61
50	64
50	94
51	47
51	69
51	74
51	84
51	85
51	94
51	100
52	1
52	20
52	43
52	53
52	55
52	92
52	97
53	2
53	20
53	43
53	52
53	55
53	92
53	97
54	27
54	41
54	46
54	58
54	95
54	97
54	99
55	1
55	43
55	52
55	53
55	92
55	95
55	97
56	65
56	70
56	78
56	81
56	95
56	97
56	100
57	44
57	65
57	70
57	78
57	81
57	99
57	100
58	27
58	41
58	46
58	54
58	95
58	97
58	99
59	86
59	87
59	88
59	89
59	90
59	91
59	100
60	35
60	42
60	63
60	66
60	71
60	96
60	98
61	8
61	16
61	24
61	40
61	50
61	64
61	93
61	94
62	7
62	14
62	17
62	29
62	30
62	39
62	93
62	98
63	33
63	42
63	60
63	66
63	71
63	95
63	96
63	98
64	8
64	11
64	16
64	24
64	40
64	50
64	61
64	94
65	34
65	56
65	57
65	70
65	78
65	81
65	95
65	99
65	100
66	33
66	35
66	42
66	60
66	63
66	71
66	95
66	96
66	98
67	30
67	37
67	38
67	68
67	73
67	77
67	96
67	99
67	100
68	30
68	67
68	73
68	77
68	94
68	95
68	96
68	99
68	100
69	26
69	47
69	51
69	74
69	84
69	85
69	94
69	99
69	100
70	2
70	56
70	57
70	65
70	78
70	81
70	93
70	95
70	100
71	33
71	36
71	60
71	63
71	66
71	95
71	96
71	98
71	100
72	4
72	11
72	23
72	75
72	92
72	95
72	96
72	97
72	99
73	31
73	38
73	67
73	68
73	77
73	84
73	94
73	96
73	99
73	100
74	26
74	36
74	37
74	51
74	69
74	84
74	85
74	92
74	94
74	100
75	4
75	5
75	11
75	72
75	89
75	92
75	95
75	96
75	97
75	99
76	3
76	15
76	22
76	79
76	80
76	82
76	92
76	93
76	94
76	98
76	100
77	31
77	48
77	67
77	68
77	73
77	91
77	92
77	94
77	96
77	99
77	100
78	2
78	28
78	34
78	44
78	56
78	57
78	65
78	70
78	81
78	94
78	100
79	3
79	22
79	76
79	80
79	82
79	88
79	92
79	93
79	94
79	98
79	100
80	15
80	22
80	76
80	79
80	82
80	92
80	93
80	94
80	98
80	99
80	100
81	28
81	34
81	44
81	56
81	57
81	65
81	70
81	78
81	94
81	95
81	100
82	3
82	15
82	22
82	76
82	79
82	80
82	92
82	93
82	94
82	96
82	98
82	100
83	86
83	87
83	88
83	89
83	90
83	91
83	97
83	99
84	19
84	26
84	37
84	47
84	51
84	69
84	73
84	74
84	85
84	92
84	94
84	100
85	18
85	19
85	26
85	37
85	47
85	48
85	51
85	69
85	74
85	84
85	92
85	94
85	100
86	49
86	59
86	83
86	87
86	88
86	89
86	90
86	91
86	94
86	99
87	4
87	49
87	59
87	83
87	86
87	88
87	89
87	90
87	91
87	93
87	96
87	99
88	10
88	12
88	25
88	32
88	49
88	59
88	79
88	83
88	86
88	87
88	89
88	90
88	91
88	93
88	98
88	99
89	10
89	12
89	13
89	25
89	32
89	49
89	59
89	75
89	83
89	86
89	87
89	88
89	90
89	91
89	93
89	98
89	99
90	10
90	12
90	13
90	25
90	32
90	49
90	59
90	83
90	86
90	87
90	88
90	89
90	91
90	93
90	99
90	100
91	10
91	12
91	13
91	25
91	32
91	48
91	49
91	59
91	77
91	83
91	86
91	87
91	88
91	89
91	90
91	93
91	97
91	99
92	33
92	52
92	53
92	55
92	72
92	74
92	75
92	76
92	77
92	79
92	80
92	82
92	84
92	85
92	96
92	97
92	99
92	100
93	7
93	14
93	17
93	31
93	39
93	45
93	61
93	62
93	70
93	76
93	79
93	80
93	82
93	87
93	88
93	89
93	90
93	91
93	96
93	97
93	98
93	100
94	8
94	16
94	24
94	40
94	50
94	51
94	61
94	64
94	68
94	69
94	73
94	74
94	76
94	77
94	78
94	79
94	80
94	81
94	82
94	84
94	85
94	86
94	96
94	97
94	98
94	99
94	100
95	18
95	21
95	23
95	27
95	28
95	34
95	35
95	41
95	42
95	46
95	54
95	55
95	56
95	58
95	63
95	65
95	66
95	68
95	70
95	71
95	72
95	75
95	81
95	96
95	97
95	98
95	99
95	100
96	6
96	9
96	21
96	23
96	25
96	35
96	36
96	42
96	45
96	46
96	60
96	63
96	66
96	67
96	68
96	71
96	72
96	73
96	75
96	77
96	82
96	87
96	92
96	93
96	94
96	95
96	97
96	98
96	99
96	100
97	1
97	5
97	6
97	9
97	18
97	20
97	21
97	23
97	27
97	41
97	43
97	45
97	46
97	48
97	52
97	53
97	54
97	55
97	56
97	58
97	72
97	75
97	83
97	91
97	92
97	93
97	94
97	95
97	96
97	98
97	99
98	6
98	7
98	9
98	14
98	17
98	21
98	29
98	33
98	36
98	39
98	41
98	42
98	45
98	48
98	60
98	62
98	63
98	66
98	71
98	76
98	79
98	80
98	82
98	88
98	89
98	93
98	94
98	95
98	96
98	97
98	100
99	4
99	5
99	11
99	18
99	23
99	27
99	30
99	31
99	38
99	41
99	44
99	46
99	48
99	54
99	57
99	58
99	65
99	67
99	68
99	69
99	72
99	73
99	75
99	77
99	80
99	83
99	86
99	87
99	88
99	89
99	90
99	91
99	92
99	94
99	95
99	96
99	97
99	100
100	2
100	3
100	5
100	8
100	15
100	19
100	22
100	26
100	28
100	30
100	31
100	34
100	37
100	38
100	44
100	47
100	51
100	56
100	57
100	59
100	65
100	67
100	68
100	69
100	70
100	71
100	73
100	74
100	76
100	77
100	78
100	79
100	80
100	81
100	82
100	84
100	85
100	90
100	92
100	93
100	94
100	95
100	96
100	98
100	99
