# Supplementary material for: Two-stage multi-objective evolutionary algorithm for overlapping community discovery
Source: PeerJ Comput Sci. 2024 Jul 16;10:e2185. doi: 10.7717/peerj-cs.2185 (PMC11323150; doi:10.7717/peerj-cs.2185)
Supplement: Supplemental Information 2 — The synthetic data sets LFR in this article and 9 kinds of real data sets. Each data set has two files, which are the relationship between network nodes and the real community structure of the network. [file peerj-cs-10-2185-s002.zip › LFR/100/om4/network_u02_om4.dat]

1	43
1	70
1	76
2	78
2	81
2	84
2	91
3	37
3	60
3	80
3	86
4	12
4	82
4	98
4	100
5	53
5	63
5	97
5	100
6	58
6	71
6	73
6	98
7	47
7	94
7	96
7	100
8	71
8	73
8	98
8	100
9	12
9	33
9	75
9	99
10	88
10	97
10	99
11	49
11	67
11	85
11	100
12	4
12	9
12	26
12	75
13	15
13	75
13	93
13	99
14	33
14	64
14	76
14	82
14	100
15	13
15	20
15	25
15	99
16	42
16	52
16	93
16	100
17	62
17	96
17	97
17	99
18	77
18	79
18	81
18	84
19	23
19	34
19	65
19	100
20	15
20	71
20	75
20	99
21	82
21	89
21	98
21	100
22	87
22	88
22	89
22	98
23	19
23	70
23	76
23	95
23	98
24	62
24	96
24	97
24	98
24	99
25	15
25	75
25	93
25	97
25	99
26	12
26	28
26	75
26	94
26	99
27	47
27	52
27	96
27	97
27	100
28	26
28	66
28	75
28	93
28	99
29	34
29	37
29	63
29	97
29	100
30	91
30	93
30	96
30	97
30	99
31	48
31	78
31	79
31	81
31	84
32	39
32	80
32	81
32	86
32	91
32	96
33	9
33	14
33	63
33	65
33	97
33	100
34	19
34	29
34	63
34	65
34	99
34	100
35	58
35	71
35	73
35	95
35	98
35	99
36	72
36	74
36	77
36	83
36	85
36	100
37	3
37	29
37	59
37	69
37	80
37	86
38	39
38	69
38	80
38	86
38	87
38	96
39	32
39	38
39	60
39	73
39	86
39	100
40	61
40	89
40	90
40	92
40	93
40	96
40	97
41	54
41	68
41	82
41	95
41	98
41	99
41	100
42	16
42	66
42	67
42	88
42	89
42	90
42	97
43	1
43	60
43	69
43	80
43	86
43	96
43	98
44	86
44	87
44	88
44	89
44	90
44	92
44	99
45	48
45	50
45	70
45	76
45	95
45	98
45	100
46	50
46	87
46	88
46	89
46	90
46	92
46	94
47	7
47	27
47	69
47	91
47	93
47	94
47	100
48	31
48	45
48	50
48	70
48	76
48	94
48	98
49	11
49	74
49	83
49	85
49	89
49	94
49	99
50	45
50	46
50	48
50	60
50	70
50	76
50	98
51	53
51	55
51	57
51	58
51	71
51	73
51	98
52	16
52	27
52	93
52	94
52	96
52	99
52	100
53	5
53	51
53	58
53	71
53	73
53	96
53	98
54	41
54	68
54	82
54	90
54	96
54	98
54	99
54	100
55	51
55	61
55	72
55	78
55	79
55	81
55	84
55	93
56	68
56	82
56	88
56	91
56	98
56	99
56	100
57	51
57	67
57	87
57	89
57	90
57	92
57	93
57	96
58	6
58	35
58	51
58	53
58	71
58	73
58	85
58	98
59	37
59	69
59	80
59	86
59	91
59	96
59	97
59	98
60	3
60	39
60	43
60	50
60	69
60	80
60	86
60	92
61	40
61	55
61	64
61	72
61	78
61	79
61	81
61	84
62	17
62	24
62	68
62	79
62	91
62	96
62	97
62	99
63	5
63	29
63	33
63	34
63	65
63	94
63	97
63	98
63	100
64	14
64	61
64	72
64	78
64	79
64	81
64	84
64	96
65	19
65	33
65	34
65	63
65	77
65	94
65	95
65	97
65	100
66	28
66	42
66	73
66	87
66	88
66	92
66	95
66	97
66	98
67	11
67	42
67	57
67	84
67	87
67	89
67	90
67	92
67	96
68	41
68	54
68	56
68	62
68	82
68	84
68	98
68	99
68	100
69	37
69	38
69	43
69	47
69	59
69	60
69	80
69	86
69	96
69	100
70	1
70	23
70	45
70	48
70	50
70	74
70	76
70	85
70	94
70	95
70	98
71	6
71	8
71	20
71	35
71	51
71	53
71	58
71	73
71	93
71	95
71	98
72	36
72	55
72	61
72	64
72	78
72	79
72	81
72	84
72	87
72	95
73	6
73	8
73	35
73	39
73	51
73	53
73	58
73	66
73	71
73	95
73	98
74	36
74	49
74	70
74	77
74	83
74	85
74	91
74	93
74	97
74	98
74	99
74	100
75	9
75	12
75	13
75	20
75	25
75	26
75	28
75	78
75	82
75	93
75	96
75	99
76	1
76	14
76	23
76	45
76	48
76	50
76	70
76	94
76	95
76	97
76	98
76	99
77	18
77	36
77	65
77	74
77	83
77	85
77	91
77	94
77	95
77	97
77	99
77	100
78	2
78	31
78	55
78	61
78	64
78	72
78	75
78	79
78	81
78	84
78	90
78	93
78	95
79	18
79	31
79	55
79	61
79	62
79	64
79	72
79	78
79	81
79	84
79	95
79	96
79	99
80	3
80	32
80	37
80	38
80	43
80	59
80	60
80	69
80	86
80	91
80	96
80	97
80	100
81	2
81	18
81	31
81	32
81	55
81	61
81	64
81	72
81	78
81	79
81	84
81	95
81	96
82	4
82	14
82	21
82	41
82	54
82	56
82	68
82	75
82	83
82	97
82	98
82	99
82	100
83	36
83	49
83	74
83	77
83	82
83	85
83	92
83	93
83	94
83	97
83	98
83	99
83	100
84	2
84	18
84	31
84	55
84	61
84	64
84	67
84	68
84	72
84	78
84	79
84	81
84	95
84	99
85	11
85	36
85	49
85	58
85	70
85	74
85	77
85	83
85	91
85	93
85	94
85	97
85	98
85	99
85	100
86	3
86	32
86	37
86	38
86	39
86	43
86	44
86	59
86	60
86	69
86	80
86	91
86	96
86	98
86	100
87	22
87	38
87	44
87	46
87	57
87	66
87	67
87	72
87	88
87	89
87	90
87	92
87	94
87	95
87	97
88	10
88	22
88	42
88	44
88	46
88	56
88	66
88	87
88	89
88	90
88	92
88	95
88	96
88	98
88	100
89	21
89	22
89	40
89	42
89	44
89	46
89	49
89	57
89	67
89	87
89	88
89	90
89	92
89	95
89	98
89	99
90	40
90	42
90	44
90	46
90	54
90	57
90	67
90	78
90	87
90	88
90	89
90	92
90	93
90	95
90	96
90	98
90	100
91	2
91	30
91	32
91	47
91	56
91	59
91	62
91	74
91	77
91	80
91	85
91	86
91	95
91	96
91	97
91	99
91	100
92	40
92	44
92	46
92	57
92	60
92	66
92	67
92	83
92	87
92	88
92	89
92	90
92	94
92	96
92	97
92	98
92	100
93	13
93	16
93	25
93	28
93	30
93	40
93	47
93	52
93	55
93	57
93	71
93	74
93	75
93	78
93	83
93	85
93	90
93	96
93	98
93	99
93	100
94	7
94	26
94	46
94	47
94	48
94	49
94	52
94	63
94	65
94	70
94	76
94	77
94	83
94	85
94	87
94	92
94	96
94	97
94	98
94	99
94	100
95	23
95	35
95	41
95	45
95	65
95	66
95	70
95	71
95	72
95	73
95	76
95	77
95	78
95	79
95	81
95	84
95	87
95	88
95	89
95	90
95	91
95	98
95	99
96	7
96	17
96	24
96	27
96	30
96	32
96	38
96	40
96	43
96	52
96	53
96	54
96	57
96	59
96	62
96	64
96	67
96	69
96	75
96	79
96	80
96	81
96	86
96	88
96	90
96	91
96	92
96	93
96	94
96	97
96	99
96	100
97	5
97	10
97	17
97	24
97	25
97	27
97	29
97	30
97	33
97	40
97	42
97	59
97	62
97	63
97	65
97	66
97	74
97	76
97	77
97	80
97	82
97	83
97	85
97	87
97	91
97	92
97	94
97	96
97	98
97	99
97	100
98	4
98	6
98	8
98	21
98	22
98	23
98	24
98	35
98	41
98	43
98	45
98	48
98	50
98	51
98	53
98	54
98	56
98	58
98	59
98	63
98	66
98	68
98	70
98	71
98	73
98	74
98	76
98	82
98	83
98	85
98	86
98	88
98	89
98	90
98	92
98	93
98	94
98	95
98	97
98	99
98	100
99	9
99	10
99	13
99	15
99	17
99	20
99	24
99	25
99	26
99	28
99	30
99	34
99	35
99	41
99	44
99	49
99	52
99	54
99	56
99	62
99	68
99	74
99	75
99	76
99	77
99	79
99	82
99	83
99	84
99	85
99	89
99	91
99	93
99	94
99	95
99	96
99	97
99	98
99	100
100	4
100	5
100	7
100	8
100	11
100	14
100	16
100	19
100	21
100	27
100	29
100	33
100	34
100	36
100	39
100	41
100	45
100	47
100	52
100	54
100	56
100	63
100	65
100	68
100	69
100	74
100	77
100	80
100	82
100	83
100	85
100	86
100	88
100	90
100	91
100	92
100	93
100	94
100	96
100	97
100	98
100	99
