# Supplementary material for: Two-stage multi-objective evolutionary algorithm for overlapping community discovery
Source: PeerJ Comput Sci. 2024 Jul 16;10:e2185. doi: 10.7717/peerj-cs.2185 (PMC11323150; doi:10.7717/peerj-cs.2185)
Supplement: Supplemental Information 2 — The synthetic data sets LFR in this article and 9 kinds of real data sets. Each data set has two files, which are the relationship between network nodes and the real community structure of the network. [file peerj-cs-10-2185-s002.zip › LFR/100/om4/network_u03_om4.dat]

1	55
1	89
1	95
1	100
2	9
2	49
2	70
2	92
3	82
3	83
3	84
3	100
4	72
4	76
4	94
4	100
5	26
5	31
5	92
5	96
6	45
6	51
6	69
6	99
7	41
7	57
7	82
7	96
8	78
8	86
8	92
8	97
9	2
9	49
9	53
9	97
10	46
10	68
10	96
10	99
11	76
11	81
11	97
11	100
12	58
12	96
12	98
12	100
13	57
13	58
13	64
13	100
14	62
14	66
14	90
14	98
15	72
15	76
15	91
15	100
16	30
16	41
16	49
16	53
17	64
17	89
17	90
17	94
18	62
18	66
18	90
18	96
18	98
19	53
19	58
19	77
19	96
19	98
20	28
20	54
20	66
20	82
20	83
21	50
21	51
21	73
21	84
21	99
22	57
22	64
22	69
22	98
22	100
23	62
23	66
23	96
23	98
23	100
24	66
24	87
24	88
24	89
24	90
25	71
25	78
25	99
25	100
26	5
26	68
26	91
26	93
26	94
27	59
27	72
27	76
27	99
27	100
28	20
28	33
28	74
28	97
28	99
29	55
29	75
29	87
29	88
29	89
29	90
30	16
30	49
30	53
30	78
30	92
30	93
31	5
31	35
31	40
31	41
31	45
31	96
32	63
32	87
32	88
32	89
32	90
32	94
33	28
33	39
33	52
33	95
33	97
33	99
34	38
34	45
34	51
34	66
34	95
34	99
35	31
35	60
35	61
35	96
35	97
35	98
36	50
36	51
36	67
36	95
36	99
36	100
37	48
37	68
37	92
37	93
37	94
37	100
38	34
38	87
38	88
38	89
38	90
38	92
39	33
39	44
39	52
39	95
39	97
39	99
40	31
40	41
40	82
40	92
40	94
40	96
41	7
41	16
41	31
41	40
41	92
41	96
41	99
42	47
42	57
42	64
42	69
42	94
42	99
42	100
43	58
43	82
43	95
43	96
43	98
43	99
44	39
44	74
44	82
44	83
44	84
44	89
44	99
45	6
45	31
45	34
45	50
45	54
45	95
45	99
46	10
46	68
46	91
46	92
46	94
46	95
46	98
47	42
47	64
47	69
47	80
47	94
47	97
47	100
48	37
48	55
48	59
48	72
48	76
48	97
48	100
49	2
49	9
49	16
49	30
49	53
49	91
49	92
50	21
50	36
50	45
50	91
50	95
50	99
50	100
51	6
51	21
51	34
51	36
51	83
51	84
51	99
52	33
52	39
52	73
52	96
52	97
52	99
53	9
53	16
53	19
53	30
53	49
53	56
53	92
54	20
54	45
54	60
54	61
54	96
54	97
54	98
54	99
55	1
55	29
55	48
55	91
55	93
55	95
55	99
55	100
56	53
56	70
56	74
56	79
56	82
56	83
56	84
56	90
56	99
57	7
57	13
57	22
57	42
57	64
57	69
57	78
57	89
57	100
58	12
58	13
58	19
58	43
58	90
58	95
58	96
58	98
58	100
59	27
59	48
59	67
59	72
59	76
59	77
59	92
59	93
59	100
60	35
60	54
60	61
60	91
60	93
60	94
60	96
60	97
60	98
61	35
61	54
61	60
61	71
61	76
61	91
61	96
61	97
61	98
62	14
62	18
62	23
62	66
62	82
62	86
62	91
62	96
62	97
62	98
63	32
63	70
63	71
63	74
63	82
63	83
63	84
63	90
63	97
63	99
64	13
64	17
64	22
64	42
64	47
64	57
64	69
64	86
64	98
64	100
65	70
65	73
65	75
65	77
65	78
65	85
65	86
65	95
65	96
65	97
66	14
66	18
66	20
66	23
66	24
66	34
66	62
66	91
66	96
66	98
67	36
67	59
67	79
67	80
67	81
67	87
67	88
67	89
67	90
67	93
67	98
68	10
68	26
68	37
68	46
68	78
68	87
68	91
68	92
68	93
68	94
68	99
69	6
69	22
69	42
69	47
69	57
69	64
69	70
69	85
69	94
69	97
69	100
70	2
70	56
70	63
70	65
70	69
70	74
70	82
70	83
70	84
70	96
70	97
70	99
71	25
71	61
71	63
71	73
71	75
71	77
71	78
71	85
71	86
71	94
71	95
71	98
72	4
72	15
72	27
72	48
72	59
72	76
72	81
72	92
72	93
72	94
72	97
72	99
72	100
73	21
73	52
73	65
73	71
73	75
73	77
73	78
73	85
73	86
73	95
73	97
73	98
73	100
74	28
74	44
74	56
74	63
74	70
74	77
74	78
74	82
74	83
74	84
74	94
74	97
74	99
74	100
75	29
75	65
75	71
75	73
75	77
75	78
75	85
75	86
75	94
75	96
75	97
75	98
75	99
75	100
76	4
76	11
76	15
76	27
76	48
76	59
76	61
76	72
76	77
76	80
76	92
76	93
76	95
76	98
76	100
77	19
77	59
77	65
77	71
77	73
77	74
77	75
77	76
77	78
77	85
77	86
77	88
77	94
77	97
77	98
78	8
78	25
78	30
78	57
78	65
78	68
78	71
78	73
78	74
78	75
78	77
78	85
78	86
78	93
78	98
79	56
79	67
79	80
79	81
79	86
79	87
79	88
79	89
79	90
79	97
79	98
79	99
79	100
80	47
80	67
80	76
80	79
80	81
80	85
80	87
80	88
80	89
80	90
80	97
80	98
80	99
80	100
81	11
81	67
81	72
81	79
81	80
81	87
81	88
81	89
81	90
81	92
81	93
81	95
81	99
81	100
82	3
82	7
82	20
82	40
82	43
82	44
82	56
82	62
82	63
82	70
82	74
82	83
82	84
82	94
82	97
82	99
83	3
83	20
83	44
83	51
83	56
83	63
83	70
83	74
83	82
83	84
83	93
83	94
83	97
83	98
83	99
83	100
84	3
84	21
84	44
84	51
84	56
84	63
84	70
84	74
84	82
84	83
84	91
84	94
84	97
84	98
84	99
84	100
85	65
85	69
85	71
85	73
85	75
85	77
85	78
85	80
85	86
85	93
85	94
85	95
85	96
85	97
85	98
85	100
86	8
86	62
86	64
86	65
86	71
86	73
86	75
86	77
86	78
86	79
86	85
86	87
86	88
86	93
86	94
86	97
86	98
87	24
87	29
87	32
87	38
87	67
87	68
87	79
87	80
87	81
87	86
87	88
87	89
87	90
87	93
87	96
87	97
87	99
87	100
88	24
88	29
88	32
88	38
88	67
88	77
88	79
88	80
88	81
88	86
88	87
88	89
88	90
88	92
88	95
88	96
88	99
88	100
89	1
89	17
89	24
89	29
89	32
89	38
89	44
89	57
89	67
89	79
89	80
89	81
89	87
89	88
89	90
89	91
89	94
89	96
89	99
89	100
90	14
90	17
90	18
90	24
90	29
90	32
90	38
90	56
90	58
90	63
90	67
90	79
90	80
90	81
90	87
90	88
90	89
90	91
90	99
90	100
91	15
91	26
91	46
91	49
91	50
91	55
91	60
91	61
91	62
91	66
91	68
91	84
91	89
91	90
91	93
91	95
91	96
91	97
91	98
91	99
91	100
92	2
92	5
92	8
92	30
92	37
92	38
92	40
92	41
92	46
92	49
92	53
92	59
92	68
92	72
92	76
92	81
92	88
92	93
92	95
92	96
92	97
92	98
93	26
93	30
93	37
93	55
93	59
93	60
93	67
93	68
93	72
93	76
93	78
93	81
93	83
93	85
93	86
93	87
93	91
93	92
93	95
93	96
93	99
93	100
94	4
94	17
94	26
94	32
94	37
94	40
94	42
94	46
94	47
94	60
94	68
94	69
94	71
94	72
94	74
94	75
94	77
94	82
94	83
94	84
94	85
94	86
94	89
94	100
95	1
95	33
95	34
95	36
95	39
95	43
95	45
95	46
95	50
95	55
95	58
95	65
95	71
95	73
95	76
95	81
95	85
95	88
95	91
95	92
95	93
95	96
95	97
95	98
95	99
95	100
96	5
96	7
96	10
96	12
96	18
96	19
96	23
96	31
96	35
96	40
96	41
96	43
96	52
96	54
96	58
96	60
96	61
96	62
96	65
96	66
96	70
96	75
96	85
96	87
96	88
96	89
96	91
96	92
96	93
96	95
96	97
96	98
97	8
97	9
97	11
97	28
97	33
97	35
97	39
97	47
97	48
97	52
97	54
97	60
97	61
97	62
97	63
97	65
97	69
97	70
97	72
97	73
97	74
97	75
97	77
97	79
97	80
97	82
97	83
97	84
97	85
97	86
97	87
97	91
97	92
97	95
97	96
97	98
97	99
97	100
98	12
98	14
98	18
98	19
98	22
98	23
98	35
98	43
98	46
98	54
98	58
98	60
98	61
98	62
98	64
98	66
98	67
98	71
98	73
98	75
98	76
98	77
98	78
98	79
98	80
98	83
98	84
98	85
98	86
98	91
98	92
98	95
98	96
98	97
98	99
99	6
99	10
99	21
99	25
99	27
99	28
99	33
99	34
99	36
99	39
99	41
99	42
99	43
99	44
99	45
99	50
99	51
99	52
99	54
99	55
99	56
99	63
99	68
99	70
99	72
99	74
99	75
99	79
99	80
99	81
99	82
99	83
99	84
99	87
99	88
99	89
99	90
99	91
99	93
99	95
99	97
99	98
99	100
100	1
100	3
100	4
100	11
100	12
100	13
100	15
100	22
100	23
100	25
100	27
100	36
100	37
100	42
100	47
100	48
100	50
100	55
100	57
100	58
100	59
100	64
100	69
100	72
100	73
100	74
100	75
100	76
100	79
100	80
100	81
100	83
100	84
100	85
100	87
100	88
100	89
100	90
100	91
100	93
100	94
100	95
100	97
100	99
