# Supplementary material for: Two-stage multi-objective evolutionary algorithm for overlapping community discovery
Source: PeerJ Comput Sci. 2024 Jul 16;10:e2185. doi: 10.7717/peerj-cs.2185 (PMC11323150; doi:10.7717/peerj-cs.2185)
Supplement: Supplemental Information 2 — The synthetic data sets LFR in this article and 9 kinds of real data sets. Each data set has two files, which are the relationship between network nodes and the real community structure of the network. [file peerj-cs-10-2185-s002.zip › LFR/100/om4/network_u04_om4.dat]

1	30
1	50
1	78
1	94
2	48
2	81
2	89
2	91
3	75
3	81
3	87
3	91
4	82
4	93
4	95
4	98
5	57
5	58
5	63
5	74
6	78
6	85
6	95
6	98
7	93
7	94
7	98
7	100
8	84
8	88
8	89
8	94
9	80
9	82
9	88
9	93
10	76
10	85
10	88
10	99
11	63
11	67
11	71
11	74
12	77
12	83
12	95
12	97
13	76
13	85
13	90
13	98
14	63
14	67
14	74
14	96
15	31
15	64
15	92
15	98
16	87
16	96
16	98
16	99
17	67
17	73
17	91
17	98
18	71
18	96
18	99
18	100
19	40
19	90
19	91
19	100
20	22
20	87
20	88
20	97
21	62
21	76
21	85
21	98
22	20
22	87
22	95
22	96
23	39
23	57
23	74
23	99
24	27
24	89
24	91
24	93
25	33
25	58
25	68
25	95
25	97
26	42
26	92
26	95
26	98
26	100
27	24
27	77
27	81
27	83
27	93
28	39
28	89
28	90
28	91
28	100
29	65
29	87
29	95
29	98
29	100
30	1
30	33
30	73
30	88
30	98
31	15
31	77
31	81
31	83
31	97
32	39
32	87
32	93
32	95
32	100
33	25
33	30
33	68
33	93
33	99
34	70
34	89
34	90
34	91
34	93
35	45
35	93
35	95
35	97
35	100
36	78
36	88
36	95
36	96
36	97
36	100
37	43
37	47
37	69
37	72
37	90
37	93
38	61
38	69
38	78
38	94
38	98
38	100
39	23
39	28
39	32
39	87
39	99
39	100
40	19
40	44
40	61
40	92
40	95
40	99
41	50
41	80
41	84
41	95
41	96
41	97
42	26
42	68
42	96
42	98
42	99
42	100
43	37
43	48
43	84
43	88
43	89
43	97
44	40
44	62
44	89
44	90
44	91
44	100
45	35
45	55
45	66
45	90
45	95
45	99
46	49
46	60
46	66
46	97
46	99
46	100
47	37
47	79
47	86
47	87
47	97
47	98
47	99
48	2
48	43
48	54
48	69
48	84
48	88
48	93
49	46
49	59
49	64
49	76
49	85
49	87
49	99
50	1
50	41
50	56
50	60
50	64
50	66
50	71
51	61
51	62
51	71
51	82
51	93
51	98
51	99
52	78
52	89
52	90
52	91
52	94
52	97
52	99
53	60
53	75
53	77
53	81
53	83
53	94
53	95
54	48
54	65
54	73
54	88
54	94
54	95
54	98
55	45
55	85
55	86
55	89
55	90
55	91
55	96
55	100
56	50
56	66
56	71
56	87
56	95
56	97
56	99
56	100
57	5
57	23
57	63
57	67
57	74
57	86
57	92
57	93
58	5
58	25
58	80
58	92
58	93
58	94
58	98
58	99
59	49
59	70
59	72
59	85
59	86
59	91
59	94
59	96
59	99
60	46
60	50
60	53
60	71
60	93
60	95
60	97
60	99
60	100
61	38
61	40
61	51
61	62
61	81
61	82
61	92
61	93
61	96
61	99
62	21
62	44
62	51
62	61
62	92
62	93
62	94
62	95
62	99
62	100
63	5
63	11
63	14
63	57
63	66
63	67
63	74
63	78
63	84
63	87
64	15
64	49
64	50
64	79
64	80
64	82
64	94
64	95
64	96
64	97
65	29
65	54
65	87
65	88
65	92
65	94
65	95
65	96
65	99
65	100
66	45
66	46
66	50
66	56
66	63
66	71
66	81
66	96
66	97
66	99
67	11
67	14
67	17
67	57
67	63
67	74
67	77
67	92
67	93
67	96
68	25
68	33
68	42
68	82
68	89
68	91
68	92
68	93
68	98
68	99
69	37
69	38
69	48
69	70
69	72
69	83
69	86
69	93
69	96
69	97
69	100
70	34
70	59
70	69
70	72
70	79
70	86
70	93
70	94
70	97
70	98
70	100
71	11
71	18
71	50
71	51
71	56
71	60
71	66
71	96
71	97
71	98
71	99
72	37
72	59
72	69
72	70
72	79
72	86
72	92
72	96
72	98
72	99
72	100
73	17
73	30
73	54
73	80
73	84
73	88
73	93
73	95
73	97
73	98
73	100
74	5
74	11
74	14
74	23
74	57
74	63
74	67
74	75
74	97
74	99
74	100
75	3
75	53
75	74
75	77
75	81
75	83
75	94
75	96
75	97
75	99
75	100
76	10
76	13
76	21
76	49
76	85
76	90
76	94
76	96
76	97
76	98
76	99
76	100
77	12
77	27
77	31
77	53
77	67
77	75
77	81
77	83
77	94
77	95
77	97
77	100
78	1
78	6
78	36
78	38
78	52
78	63
78	89
78	94
78	95
78	98
78	99
78	100
79	47
79	64
79	70
79	72
79	86
79	91
79	92
79	94
79	96
79	97
79	98
79	100
80	9
80	41
80	58
80	64
80	73
80	81
80	82
80	95
80	97
80	98
80	99
80	100
81	2
81	3
81	27
81	31
81	53
81	61
81	66
81	75
81	77
81	80
81	83
81	94
81	100
82	4
82	9
82	51
82	61
82	64
82	68
82	80
82	92
82	95
82	96
82	97
82	98
82	99
83	12
83	27
83	31
83	53
83	69
83	75
83	77
83	81
83	92
83	93
83	96
83	98
83	99
83	100
84	8
84	41
84	43
84	48
84	63
84	73
84	88
84	92
84	93
84	94
84	96
84	97
84	98
84	99
84	100
85	6
85	10
85	13
85	21
85	49
85	55
85	59
85	76
85	93
85	94
85	95
85	96
85	97
85	98
85	99
86	47
86	55
86	57
86	59
86	69
86	70
86	72
86	79
86	91
86	92
86	93
86	95
86	96
86	97
86	98
86	99
86	100
87	3
87	16
87	20
87	22
87	29
87	32
87	39
87	47
87	49
87	56
87	63
87	65
87	92
87	94
87	96
87	97
87	98
87	99
87	100
88	8
88	9
88	10
88	20
88	30
88	36
88	43
88	48
88	54
88	65
88	73
88	84
88	89
88	90
88	93
88	94
88	97
88	98
88	99
89	2
89	8
89	24
89	28
89	34
89	43
89	44
89	52
89	55
89	68
89	78
89	88
89	90
89	91
89	94
89	95
89	96
89	97
89	98
89	100
90	13
90	19
90	28
90	34
90	37
90	44
90	45
90	52
90	55
90	76
90	88
90	89
90	91
90	92
90	94
90	95
90	96
90	99
90	100
91	2
91	3
91	17
91	19
91	24
91	28
91	34
91	44
91	52
91	55
91	59
91	68
91	79
91	86
91	89
91	90
91	94
91	95
91	96
91	97
91	99
91	100
92	15
92	26
92	40
92	57
92	58
92	61
92	62
92	65
92	67
92	68
92	72
92	79
92	82
92	83
92	84
92	86
92	87
92	90
92	93
92	94
92	98
92	99
92	100
93	4
93	7
93	9
93	24
93	27
93	32
93	33
93	34
93	35
93	37
93	48
93	51
93	57
93	58
93	60
93	61
93	62
93	67
93	68
93	69
93	70
93	73
93	83
93	84
93	85
93	86
93	88
93	92
93	96
93	97
93	98
93	99
93	100
94	1
94	7
94	8
94	38
94	52
94	53
94	54
94	58
94	59
94	62
94	64
94	65
94	70
94	75
94	76
94	77
94	78
94	79
94	81
94	84
94	85
94	87
94	88
94	89
94	90
94	91
94	92
94	95
94	96
94	97
94	98
94	99
94	100
95	4
95	6
95	12
95	22
95	25
95	26
95	29
95	32
95	35
95	36
95	40
95	41
95	45
95	53
95	54
95	56
95	60
95	62
95	64
95	65
95	73
95	77
95	78
95	80
95	82
95	85
95	86
95	89
95	90
95	91
95	94
95	96
95	98
95	99
95	100
96	14
96	16
96	18
96	22
96	36
96	41
96	42
96	55
96	59
96	61
96	64
96	65
96	66
96	67
96	69
96	71
96	72
96	75
96	76
96	79
96	82
96	83
96	84
96	85
96	86
96	87
96	89
96	90
96	91
96	93
96	94
96	95
96	97
96	98
96	99
96	100
97	12
97	20
97	25
97	31
97	35
97	36
97	41
97	43
97	46
97	47
97	52
97	56
97	60
97	64
97	66
97	69
97	70
97	71
97	73
97	74
97	75
97	76
97	77
97	79
97	80
97	82
97	84
97	85
97	86
97	87
97	88
97	89
97	91
97	93
97	94
97	96
97	98
97	99
97	100
98	4
98	6
98	7
98	13
98	15
98	16
98	17
98	21
98	26
98	29
98	30
98	38
98	42
98	47
98	51
98	54
98	58
98	68
98	70
98	71
98	72
98	73
98	76
98	78
98	79
98	80
98	82
98	83
98	84
98	85
98	86
98	87
98	88
98	89
98	92
98	93
98	94
98	95
98	96
98	97
98	99
98	100
99	10
99	16
99	18
99	23
99	33
99	39
99	40
99	42
99	45
99	46
99	47
99	49
99	51
99	52
99	56
99	58
99	59
99	60
99	61
99	62
99	65
99	66
99	68
99	71
99	72
99	74
99	75
99	76
99	78
99	80
99	82
99	83
99	84
99	85
99	86
99	87
99	88
99	90
99	91
99	92
99	93
99	94
99	95
99	96
99	97
99	98
99	100
100	7
100	18
100	19
100	26
100	28
100	29
100	32
100	35
100	36
100	38
100	39
100	42
100	44
100	46
100	55
100	56
100	60
100	62
100	65
100	69
100	70
100	72
100	73
100	74
100	75
100	76
100	77
100	78
100	79
100	80
100	81
100	83
100	84
100	86
100	87
100	89
100	90
100	91
100	92
100	93
100	94
100	95
100	96
100	97
100	98
100	99
