# Supplementary material for: Two-stage multi-objective evolutionary algorithm for overlapping community discovery
Source: PeerJ Comput Sci. 2024 Jul 16;10:e2185. doi: 10.7717/peerj-cs.2185 (PMC11323150; doi:10.7717/peerj-cs.2185)
Supplement: Supplemental Information 2 — The synthetic data sets LFR in this article and 9 kinds of real data sets. Each data set has two files, which are the relationship between network nodes and the real community structure of the network. [file peerj-cs-10-2185-s002.zip › LFR/100/om4/network_u05_om4.dat]

1	9
1	81
1	93
1	99
2	28
2	53
2	90
2	98
2	100
3	72
3	79
3	83
3	97
3	98
4	38
4	55
4	99
4	100
5	41
5	62
5	99
5	100
6	32
6	64
6	86
6	97
7	38
7	51
7	58
7	67
8	11
8	26
8	63
8	78
9	1
9	78
9	92
9	99
10	31
10	45
10	76
10	98
11	8
11	48
11	87
11	100
12	42
12	46
12	87
12	93
13	40
13	76
13	77
13	96
14	48
14	53
14	75
14	93
15	32
15	80
15	86
15	95
16	84
16	88
16	89
16	92
17	49
17	75
17	77
17	86
17	95
17	97
18	75
18	90
18	95
18	98
19	41
19	62
19	80
19	93
20	25
20	58
20	88
20	99
21	56
21	76
21	77
21	98
22	45
22	91
22	98
22	100
23	82
23	92
23	95
23	99
24	47
24	77
24	81
24	98
25	20
25	85
25	91
25	99
26	8
26	76
26	96
26	97
27	78
27	85
27	87
27	92
28	2
28	89
28	96
28	97
29	45
29	65
29	99
29	100
30	43
30	69
30	92
30	95
31	10
31	49
31	54
31	96
31	100
32	6
32	15
32	62
32	81
32	82
33	34
33	70
33	74
33	87
33	100
34	33
34	90
34	92
34	100
35	57
35	82
35	90
35	95
35	100
36	59
36	66
36	84
36	86
36	99
37	83
37	86
37	95
37	99
37	100
38	4
38	7
38	96
38	97
38	98
39	69
39	81
39	83
39	92
39	93
40	13
40	44
40	94
40	96
40	97
41	5
41	19
41	62
41	75
41	84
42	12
42	80
42	84
42	86
42	91
43	30
43	66
43	87
43	93
43	100
44	40
44	46
44	51
44	88
44	89
45	10
45	22
45	29
45	98
45	100
46	12
46	44
46	57
46	90
46	95
47	24
47	70
47	80
47	84
47	87
48	11
48	14
48	53
48	66
48	98
49	17
49	31
49	54
49	79
49	100
50	73
50	92
50	93
50	94
50	99
50	100
51	7
51	44
51	67
51	82
51	90
51	95
52	80
52	86
52	88
52	96
52	99
52	100
53	2
53	14
53	48
53	89
53	94
53	97
54	31
54	49
54	70
54	71
54	74
54	85
54	99
55	4
55	56
55	61
55	83
55	91
55	92
55	96
56	21
56	55
56	67
56	82
56	84
56	90
56	95
57	35
57	46
57	58
57	63
57	67
57	95
57	97
58	7
58	20
58	57
58	63
58	67
58	73
58	84
59	36
59	68
59	82
59	90
59	95
59	99
59	100
60	70
60	71
60	75
60	88
60	91
60	94
60	99
61	55
61	69
61	70
61	79
61	83
61	88
61	92
62	5
62	19
62	32
62	41
62	72
62	74
62	98
63	8
63	57
63	58
63	67
63	87
63	99
63	100
64	6
64	66
64	71
64	81
64	85
64	89
64	91
64	98
65	29
65	79
65	80
65	83
65	88
65	89
65	92
65	94
66	36
66	43
66	48
66	64
66	77
66	81
66	86
66	98
67	7
67	51
67	56
67	57
67	58
67	63
67	82
67	96
68	59
68	81
68	88
68	90
68	91
68	94
68	96
68	97
69	30
69	39
69	61
69	70
69	79
69	83
69	89
69	92
69	93
70	33
70	47
70	54
70	60
70	61
70	69
70	77
70	82
70	83
70	100
71	54
71	60
71	64
71	75
71	86
71	96
71	99
71	100
72	3
72	62
72	76
72	77
72	94
72	98
72	99
73	50
73	58
73	77
73	85
73	87
73	93
73	97
73	98
73	100
74	33
74	54
74	62
74	76
74	80
74	87
74	88
74	93
74	99
75	14
75	17
75	18
75	41
75	60
75	71
75	84
75	85
75	98
75	99
76	10
76	13
76	21
76	26
76	72
76	74
76	77
76	78
76	79
76	90
77	13
77	17
77	21
77	24
77	66
77	70
77	72
77	73
77	76
77	82
77	97
78	8
78	9
78	27
78	76
78	81
78	85
78	91
78	94
78	96
78	97
79	3
79	49
79	61
79	65
79	69
79	76
79	88
79	89
79	97
79	98
79	99
79	100
80	15
80	19
80	42
80	47
80	52
80	65
80	74
80	86
80	89
80	91
80	97
80	99
81	1
81	24
81	32
81	39
81	64
81	66
81	68
81	78
81	84
81	93
81	96
81	98
82	23
82	32
82	35
82	51
82	56
82	59
82	67
82	70
82	77
82	87
82	90
82	95
82	100
83	3
83	37
83	39
83	55
83	61
83	65
83	69
83	70
83	89
83	92
83	94
83	96
83	98
84	16
84	36
84	41
84	42
84	47
84	56
84	58
84	75
84	81
84	89
84	93
84	95
84	96
85	25
85	27
85	54
85	64
85	73
85	75
85	78
85	89
85	92
85	95
85	97
85	98
85	100
86	6
86	15
86	17
86	36
86	37
86	42
86	52
86	66
86	71
86	80
86	87
86	88
86	95
86	99
87	11
87	12
87	27
87	33
87	43
87	47
87	63
87	73
87	74
87	82
87	86
87	89
87	93
87	98
87	100
88	16
88	20
88	44
88	52
88	60
88	61
88	65
88	68
88	74
88	79
88	86
88	89
88	95
88	99
88	100
89	16
89	28
89	44
89	53
89	64
89	65
89	69
89	79
89	80
89	83
89	84
89	85
89	87
89	88
89	99
89	100
90	2
90	18
90	34
90	35
90	46
90	51
90	56
90	59
90	68
90	76
90	82
90	93
90	95
90	96
90	98
90	99
91	22
91	25
91	42
91	55
91	60
91	64
91	68
91	78
91	80
91	94
91	96
91	97
91	99
92	9
92	16
92	23
92	27
92	30
92	34
92	39
92	50
92	55
92	61
92	65
92	69
92	83
92	85
92	94
92	100
93	1
93	12
93	14
93	19
93	39
93	43
93	50
93	69
93	73
93	74
93	81
93	84
93	87
93	90
93	97
93	98
93	100
94	40
94	50
94	53
94	60
94	65
94	68
94	72
94	78
94	83
94	91
94	92
94	96
94	97
94	98
94	99
94	100
95	15
95	17
95	18
95	23
95	30
95	35
95	37
95	46
95	51
95	56
95	57
95	59
95	82
95	84
95	85
95	86
95	88
95	90
95	99
95	100
96	13
96	26
96	28
96	31
96	38
96	40
96	52
96	55
96	67
96	68
96	71
96	78
96	81
96	83
96	84
96	90
96	91
96	94
96	97
96	100
97	3
97	6
97	17
97	26
97	28
97	38
97	40
97	53
97	57
97	68
97	73
97	77
97	78
97	79
97	80
97	85
97	91
97	93
97	94
97	96
97	99
97	100
98	2
98	3
98	10
98	18
98	21
98	22
98	24
98	38
98	45
98	48
98	62
98	64
98	66
98	72
98	73
98	75
98	79
98	81
98	83
98	85
98	87
98	90
98	93
98	94
98	99
98	100
99	1
99	4
99	5
99	9
99	20
99	23
99	25
99	29
99	36
99	37
99	50
99	52
99	54
99	59
99	60
99	63
99	71
99	72
99	74
99	75
99	79
99	80
99	86
99	88
99	89
99	90
99	91
99	94
99	95
99	97
99	98
100	2
100	4
100	5
100	11
100	22
100	29
100	31
100	33
100	34
100	35
100	37
100	43
100	45
100	49
100	50
100	52
100	59
100	63
100	70
100	71
100	73
100	79
100	82
100	85
100	87
100	88
100	89
100	92
100	93
100	94
100	95
100	96
100	97
100	98
