# Supplementary material for: Two-stage multi-objective evolutionary algorithm for overlapping community discovery
Source: PeerJ Comput Sci. 2024 Jul 16;10:e2185. doi: 10.7717/peerj-cs.2185 (PMC11323150; doi:10.7717/peerj-cs.2185)
Supplement: Supplemental Information 2 — The synthetic data sets LFR in this article and 9 kinds of real data sets. Each data set has two files, which are the relationship between network nodes and the real community structure of the network. [file peerj-cs-10-2185-s002.zip › LFR/100/om6/community_u01_om6.dat]

1	2
2	3
3	7
4	5
5	5
6	8
7	10
8	7
9	2
10	2
11	1
12	3
13	4
14	6
15	9
16	7
17	2
18	1
19	8
20	5
21	6
22	2
23	3
24	4
25	4
26	6
27	1
28	3
29	10
30	5
31	2 3 6 7 8 9
32	1
33	2
34	9
35	8
36	8
37	10
38	3
39	2
40	5
41	7
42	4
43	6
44	10
45	8
46	6
47	4
48	4
49	5
50	8
51	2
52	7
53	7
54	7
55	9
56	6
57	5
58	7
59	1
60	3
61	10
62	1
63	1
64	3
65	8
66	1 2 6 8 9 10
67	9
68	4
69	9
70	9
71	5
72	3
73	10
74	7
75	2
76	7
77	1
78	9
79	10
80	10
81	8
82	3
83	8
84	3
85	4
86	9
87	3
88	1
89	1
90	1
91	7
92	1 2 4 5 7 10
93	2
94	1 3 4 5 9 10
95	1 2 4 6 7 8
96	1 2 3 6 9 10
97	2 4 5 6 7 8
98	1 2 5 8 9 10
99	2 3 4 6 7 9
100	1 2 3 4 7 9
