# Supplementary material for: Two-stage multi-objective evolutionary algorithm for overlapping community discovery
Source: PeerJ Comput Sci. 2024 Jul 16;10:e2185. doi: 10.7717/peerj-cs.2185 (PMC11323150; doi:10.7717/peerj-cs.2185)
Supplement: Supplemental Information 2 — The synthetic data sets LFR in this article and 9 kinds of real data sets. Each data set has two files, which are the relationship between network nodes and the real community structure of the network. [file peerj-cs-10-2185-s002.zip › LFR/100/om6/community_u02_om6.dat]

1	11
2	7
3	5
4	6
5	4 5 6 7 8 11
6	6
7	8
8	6
9	8
10	8
11	3
12	7
13	6
14	5
15	10
16	2
17	9
18	8
19	9
20	2
21	1
22	9
23	11
24	9
25	8
26	4
27	1
28	7
29	7
30	10
31	11
32	5
33	7
34	4
35	1
36	9
37	8
38	3
39	2
40	5
41	7
42	5
43	9
44	10
45	3
46	4
47	5
48	1
49	8
50	10
51	7
52	9
53	3
54	2
55	10
56	3
57	6
58	3
59	5
60	7
61	3
62	4
63	2
64	6
65	7
66	6
67	4
68	11
69	2
70	11
71	3
72	6
73	3
74	8
75	7
76	4
77	4
78	1 3 4 8 9 10
79	11
80	11
81	1
82	6
83	4
84	5
85	2
86	2
87	8
88	7
89	3
90	7
91	3
92	3
93	2 4 6 7 9 11
94	2 3 5 7 9 10
95	1 2 3 6 7 8
96	2 3 5 7 9 10
97	1 2 3 5 9 11
98	1 2 3 5 8 10
99	1 3 4 7 8 9
100	1 4 8 9 10 11
