# Supplementary material for: Two-stage multi-objective evolutionary algorithm for overlapping community discovery
Source: PeerJ Comput Sci. 2024 Jul 16;10:e2185. doi: 10.7717/peerj-cs.2185 (PMC11323150; doi:10.7717/peerj-cs.2185)
Supplement: Supplemental Information 2 — The synthetic data sets LFR in this article and 9 kinds of real data sets. Each data set has two files, which are the relationship between network nodes and the real community structure of the network. [file peerj-cs-10-2185-s002.zip › LFR/100/om6/community_u03_om6.dat]

1	5
2	8
3	2
4	1 3 4 7 9 10
5	7
6	3
7	9
8	6
9	1
10	8
11	4
12	10
13	1 2 3 5 6 8
14	7
15	2
16	8
17	4
18	8
19	2
20	10
21	3
22	7
23	9
24	2
25	8
26	3 4 6 7 8 10
27	8
28	1 3 5 6 7 9
29	2
30	6
31	7
32	1
33	5
34	3
35	5
36	1 3 5 6 8 9
37	6
38	6
39	4
40	3
41	2
42	7
43	9
44	6
45	3
46	7
47	9
48	1
49	10
50	6
51	3
52	1
53	3
54	3
55	10
56	7
57	6
58	5
59	4
60	7
61	3
62	5
63	1
64	3
65	2
66	7
67	4
68	9
69	10
70	6
71	1 3 4 8 9 10
72	2
73	9
74	7
75	6
76	1
77	9
78	8
79	5
80	9
81	2
82	10
83	2
84	6
85	3
86	4
87	7
88	6
89	6
90	1
91	6
92	6
93	6
94	6
95	6
96	1 3 4 5 9 10
97	6
98	1 3 4 6 7 8
99	2 3 4 5 8 10
100	1 4 5 6 9 10
