# Supplementary material for: Two-stage multi-objective evolutionary algorithm for overlapping community discovery
Source: PeerJ Comput Sci. 2024 Jul 16;10:e2185. doi: 10.7717/peerj-cs.2185 (PMC11323150; doi:10.7717/peerj-cs.2185)
Supplement: Supplemental Information 2 — The synthetic data sets LFR in this article and 9 kinds of real data sets. Each data set has two files, which are the relationship between network nodes and the real community structure of the network. [file peerj-cs-10-2185-s002.zip › LFR/100/om6/community_u04_om6.dat]

1	2
2	4
3	9
4	6
5	10
6	7
7	10
8	10
9	9
10	3
11	8
12	6
13	11
14	1 2 4 6 7 9
15	11
16	2 3 4 5 11 12
17	1 2 4 7 9 11
18	10
19	9
20	5
21	12
22	8
23	8
24	7
25	6
26	9
27	2
28	2
29	9
30	3
31	12
32	1
33	1 2 4 5 7 9
34	4
35	3
36	5
37	11
38	7
39	12
40	4
41	7
42	2
43	3
44	11
45	6
46	3
47	1
48	1
49	5
50	2
51	4
52	6
53	10
54	8
55	10
56	1
57	11
58	1
59	5
60	6
61	2
62	12
63	5
64	8
65	6
66	5
67	6
68	1 2 4 6 9 10
69	2
70	12
71	11
72	2
73	3
74	4 6 7 8 10 12
75	3
76	2
77	5
78	8
79	12
80	10
81	11
82	3
83	3
84	4
85	5
86	1
87	3
88	11
89	8
90	7
91	4
92	3
93	4 5 6 9 11 12
94	4
95	4
96	4
97	4
98	1 2 7 8 10 11
99	3 4 6 8 10 12
100	1 2 3 4 8 10
