# Supplementary material for: Two-stage multi-objective evolutionary algorithm for overlapping community discovery
Source: PeerJ Comput Sci. 2024 Jul 16;10:e2185. doi: 10.7717/peerj-cs.2185 (PMC11323150; doi:10.7717/peerj-cs.2185)
Supplement: Supplemental Information 2 — The synthetic data sets LFR in this article and 9 kinds of real data sets. Each data set has two files, which are the relationship between network nodes and the real community structure of the network. [file peerj-cs-10-2185-s002.zip › LFR/100/om6/community_u05_om6.dat]

1	1 2 3 5 6 9
2	5
3	1
4	8
5	10
6	1 2 4 6 8 10
7	8
8	9
9	8
10	2
11	8
12	5
13	7
14	8
15	3
16	9
17	7
18	1
19	9
20	3
21	10
22	9
23	4
24	7
25	4
26	7
27	1
28	1
29	6
30	1 2 3 4 7 10
31	1
32	1
33	3
34	6
35	1
36	5
37	2
38	1
39	3
40	3
41	9
42	5
43	2 3 6 7 9 10
44	9
45	5
46	2
47	2 3 4 6 7 9
48	9
49	6
50	1
51	10
52	5
53	2
54	9
55	1
56	10
57	4
58	9
59	9
60	5
61	7
62	7
63	8
64	2
65	6
66	2 3 5 8 9 10
67	5
68	6
69	6
70	8
71	10
72	3
73	6
74	3
75	6
76	3
77	4
78	4
79	3
80	6
81	4
82	3
83	2
84	4
85	2
86	2 3 4 6 9 10
87	1 2 3 8 9 10
88	8
89	9
90	4
91	4
92	1
93	1 2 3 6 8 9
94	6
95	1
96	2
97	9
98	1 2 3 7 9 10
99	3
100	3
