# Supplementary material for: Two-stage multi-objective evolutionary algorithm for overlapping community discovery
Source: PeerJ Comput Sci. 2024 Jul 16;10:e2185. doi: 10.7717/peerj-cs.2185 (PMC11323150; doi:10.7717/peerj-cs.2185)
Supplement: Supplemental Information 2 — The synthetic data sets LFR in this article and 9 kinds of real data sets. Each data set has two files, which are the relationship between network nodes and the real community structure of the network. [file peerj-cs-10-2185-s002.zip › LFR/100/om6/network_u01_om6.dat]

1	50
1	93
1	98
1	99
2	72
2	82
2	84
2	87
3	54
3	58
3	74
3	91
4	20
4	49
4	57
4	98
5	11
5	30
5	57
5	98
6	45
6	81
6	83
6	98
7	48
7	73
7	79
7	80
8	26
8	52
8	76
8	91
9	59
9	93
9	95
9	97
10	51
10	75
10	93
10	99
11	5
11	59
11	88
11	89
12	38
12	82
12	87
12	97
13	47
13	68
13	85
13	95
14	41
14	46
14	95
14	96
15	55
15	78
15	82
15	86
16	53
16	91
16	94
16	97
17	93
17	95
17	98
17	100
18	77
18	88
18	89
18	90
19	50
19	81
19	83
19	100
20	4
20	40
20	49
20	71
21	46
21	95
21	97
21	99
22	75
22	93
22	95
22	97
23	24
23	84
23	87
23	100
24	23
24	68
24	85
24	100
25	42
25	48
25	68
25	85
26	8
26	43
26	97
26	99
27	63
27	77
27	88
27	89
27	90
28	64
28	72
28	82
28	84
28	87
29	73
29	79
29	80
29	98
29	100
30	5
30	49
30	71
30	92
30	97
31	77
31	86
31	87
31	91
31	93
31	96
32	89
32	90
32	95
32	96
32	97
33	39
33	51
33	93
33	96
33	97
34	67
34	70
34	86
34	95
34	100
35	36
35	45
35	81
35	83
35	99
36	35
36	50
36	65
36	81
36	83
37	44
37	61
37	73
37	79
37	80
38	12
38	82
38	84
38	87
38	99
39	33
39	75
39	93
39	96
39	100
40	20
40	71
40	96
40	97
40	98
41	14
41	74
41	91
41	97
41	100
42	25
42	48
42	68
42	85
42	97
42	99
43	26
43	56
43	89
43	96
43	97
43	99
44	37
44	61
44	73
44	79
44	80
44	100
45	6
45	35
45	54
45	65
45	81
45	83
46	14
46	21
46	52
46	56
46	66
46	99
47	13
47	48
47	70
47	85
47	99
47	100
48	7
48	25
48	42
48	47
48	85
48	95
49	4
49	20
49	30
49	57
49	71
49	97
50	1
50	19
50	36
50	81
50	83
50	95
50	98
51	10
51	33
51	88
51	92
51	93
51	99
51	100
52	8
52	46
52	54
52	58
52	74
52	91
52	99
53	16
53	74
53	76
53	91
53	95
53	98
53	100
54	3
54	45
54	52
54	74
54	76
54	91
54	100
55	15
55	69
55	70
55	76
55	78
55	86
55	96
56	43
56	46
56	75
56	95
56	96
56	97
56	99
57	4
57	5
57	49
57	71
57	94
57	98
57	100
58	3
58	52
58	74
58	76
58	91
58	92
58	95
59	9
59	11
59	63
59	77
59	88
59	89
59	90
60	64
60	72
60	82
60	84
60	87
60	96
60	99
61	37
61	44
61	73
61	79
61	80
61	94
61	96
61	98
62	77
62	88
62	89
62	90
62	94
62	98
62	99
62	100
63	27
63	59
63	77
63	88
63	89
63	90
63	99
63	100
64	28
64	60
64	82
64	87
64	94
64	96
64	99
64	100
65	36
65	45
65	81
65	83
65	90
65	95
65	97
65	98
66	46
66	80
66	83
66	85
66	86
66	88
66	90
66	93
67	34
67	69
67	70
67	78
67	85
67	86
67	94
67	99
68	13
68	24
68	25
68	42
68	85
68	92
68	96
68	97
68	100
69	55
69	67
69	70
69	78
69	86
69	96
69	97
69	99
69	100
70	34
70	47
70	55
70	67
70	69
70	78
70	86
70	96
70	98
71	20
71	30
71	40
71	49
71	57
71	92
71	93
71	97
71	98
72	2
72	28
72	60
72	82
72	84
72	87
72	92
72	99
72	100
73	7
73	29
73	37
73	44
73	61
73	79
73	80
73	84
73	96
73	98
74	3
74	41
74	52
74	53
74	54
74	58
74	76
74	90
74	91
74	97
74	99
75	10
75	22
75	39
75	56
75	92
75	93
75	95
75	97
75	98
75	99
75	100
76	8
76	53
76	54
76	55
76	58
76	74
76	91
76	92
76	97
76	99
76	100
77	18
77	27
77	31
77	59
77	62
77	63
77	88
77	89
77	90
77	96
77	98
78	15
78	55
78	67
78	69
78	70
78	86
78	92
78	96
78	98
78	99
78	100
79	7
79	29
79	37
79	44
79	61
79	73
79	80
79	87
79	92
79	94
79	96
79	98
80	7
80	29
80	37
80	44
80	61
80	66
80	73
80	79
80	94
80	96
80	98
80	99
81	6
81	19
81	35
81	36
81	45
81	50
81	65
81	83
81	88
81	95
81	96
81	97
81	98
82	2
82	12
82	15
82	28
82	38
82	60
82	64
82	72
82	84
82	87
82	94
82	95
82	96
83	6
83	19
83	35
83	36
83	45
83	50
83	65
83	66
83	81
83	94
83	95
83	97
83	98
84	2
84	23
84	28
84	38
84	60
84	72
84	73
84	82
84	87
84	96
84	98
84	99
84	100
85	13
85	24
85	25
85	42
85	47
85	48
85	66
85	67
85	68
85	92
85	94
85	95
85	97
85	99
85	100
86	15
86	31
86	34
86	55
86	66
86	67
86	69
86	70
86	78
86	92
86	94
86	96
86	98
86	99
86	100
87	2
87	12
87	23
87	28
87	31
87	38
87	60
87	64
87	72
87	79
87	82
87	84
87	94
87	95
87	96
87	99
87	100
88	11
88	18
88	27
88	51
88	59
88	62
88	63
88	66
88	77
88	81
88	89
88	90
88	92
88	94
88	95
88	96
88	98
88	100
89	11
89	18
89	27
89	32
89	43
89	59
89	62
89	63
89	77
89	88
89	90
89	91
89	92
89	94
89	95
89	96
89	98
89	100
90	18
90	27
90	32
90	59
90	62
90	63
90	65
90	66
90	74
90	77
90	88
90	89
90	92
90	94
90	95
90	96
90	98
90	100
91	3
91	8
91	16
91	31
91	41
91	52
91	53
91	54
91	58
91	74
91	76
91	89
91	92
91	93
91	95
91	97
91	99
91	100
92	30
92	51
92	58
92	68
92	71
92	72
92	75
92	76
92	78
92	79
92	85
92	86
92	88
92	89
92	90
92	91
92	93
92	94
92	95
93	1
93	9
93	10
93	17
93	22
93	31
93	33
93	39
93	51
93	66
93	71
93	75
93	91
93	92
93	95
93	96
93	97
93	98
93	99
93	100
94	16
94	57
94	61
94	62
94	64
94	67
94	79
94	80
94	82
94	83
94	85
94	86
94	87
94	88
94	89
94	90
94	92
94	95
94	97
94	98
94	99
95	9
95	13
95	14
95	17
95	21
95	22
95	32
95	34
95	48
95	50
95	53
95	56
95	58
95	65
95	75
95	81
95	82
95	83
95	85
95	87
95	88
95	89
95	90
95	91
95	92
95	93
95	94
95	96
95	97
95	99
95	100
96	14
96	31
96	32
96	33
96	39
96	40
96	43
96	55
96	56
96	60
96	61
96	64
96	68
96	69
96	70
96	73
96	77
96	78
96	79
96	80
96	81
96	82
96	84
96	86
96	87
96	88
96	89
96	90
96	93
96	95
96	98
96	100
97	9
97	12
97	16
97	21
97	22
97	26
97	30
97	32
97	33
97	40
97	41
97	42
97	43
97	49
97	56
97	65
97	68
97	69
97	71
97	74
97	75
97	76
97	81
97	83
97	85
97	91
97	93
97	94
97	95
97	98
97	99
97	100
98	1
98	4
98	5
98	6
98	17
98	29
98	40
98	50
98	53
98	57
98	61
98	62
98	65
98	70
98	71
98	73
98	75
98	77
98	78
98	79
98	80
98	81
98	83
98	84
98	86
98	88
98	89
98	90
98	93
98	94
98	96
98	97
98	99
99	1
99	10
99	21
99	26
99	35
99	38
99	42
99	43
99	46
99	47
99	51
99	52
99	56
99	60
99	62
99	63
99	64
99	67
99	69
99	72
99	74
99	75
99	76
99	78
99	80
99	84
99	85
99	86
99	87
99	91
99	93
99	94
99	95
99	97
99	98
99	100
100	17
100	19
100	23
100	24
100	29
100	34
100	39
100	41
100	44
100	47
100	51
100	53
100	54
100	57
100	62
100	63
100	64
100	68
100	69
100	72
100	75
100	76
100	78
100	84
100	85
100	86
100	87
100	88
100	89
100	90
100	91
100	93
100	95
100	96
100	97
100	99
