# Supplementary material for: Two-stage multi-objective evolutionary algorithm for overlapping community discovery
Source: PeerJ Comput Sci. 2024 Jul 16;10:e2185. doi: 10.7717/peerj-cs.2185 (PMC11323150; doi:10.7717/peerj-cs.2185)
Supplement: Supplemental Information 2 — The synthetic data sets LFR in this article and 9 kinds of real data sets. Each data set has two files, which are the relationship between network nodes and the real community structure of the network. [file peerj-cs-10-2185-s002.zip › LFR/100/om6/network_u02_om6.dat]

1	68
1	79
1	80
1	92
2	86
2	88
2	90
2	95
3	38
3	84
3	94
3	97
4	64
4	66
4	72
4	82
5	48
5	80
5	82
5	83
5	84
5	87
6	64
6	72
6	82
6	100
7	25
7	74
7	87
7	99
8	64
8	72
8	82
8	90
9	25
9	74
9	87
9	98
10	74
10	87
10	93
10	100
11	35
11	89
11	91
11	92
12	75
12	88
12	90
12	98
13	66
13	72
13	82
13	99
14	59
14	84
14	96
14	99
15	30
15	84
15	96
15	100
16	78
16	85
16	86
16	97
17	19
17	41
17	52
17	96
18	49
18	87
18	89
18	95
19	17
19	36
19	94
19	99
20	42
20	63
20	85
20	86
21	35
21	81
21	96
21	100
22	36
22	43
22	65
22	97
23	70
23	79
23	80
23	88
24	43
24	93
24	95
24	99
24	100
25	7
25	9
25	48
25	87
25	100
26	67
26	76
26	83
26	95
26	98
27	48
27	81
27	84
27	99
27	100
28	41
28	58
28	88
28	90
28	95
29	60
29	88
29	90
29	91
29	99
30	15
30	55
30	80
30	96
30	100
31	68
31	70
31	79
31	80
31	95
32	40
32	56
32	84
32	94
32	98
33	65
33	80
33	88
33	90
33	93
34	51
34	62
34	76
34	77
34	83
35	11
35	21
35	81
35	97
35	98
35	100
36	19
36	22
36	52
36	94
36	98
36	100
37	45
37	49
37	74
37	87
37	95
37	97
38	3
38	58
38	61
38	91
38	92
38	99
39	69
39	71
39	86
39	94
39	96
39	97
40	32
40	42
40	44
40	47
40	84
40	95
41	17
41	28
41	60
41	65
41	88
41	90
42	20
42	40
42	47
42	59
42	84
42	97
43	22
43	24
43	53
43	56
43	94
43	100
44	40
44	55
44	66
44	94
44	98
44	100
45	37
45	61
45	73
45	91
45	92
45	95
46	76
46	77
46	83
46	94
46	99
46	100
47	40
47	42
47	84
47	96
47	98
47	99
48	5
48	25
48	27
48	81
48	95
48	97
49	18
49	37
49	87
49	91
49	94
49	99
50	55
50	78
50	96
50	98
50	99
50	100
51	34
51	65
51	75
51	88
51	90
51	92
52	17
52	36
52	70
52	77
52	96
52	97
52	99
53	43
53	73
53	89
53	91
53	92
53	97
53	98
54	63
54	77
54	85
54	86
54	95
54	96
54	98
55	30
55	44
55	50
55	94
55	95
55	96
55	98
56	32
56	43
56	73
56	89
56	91
56	92
56	94
57	64
57	66
57	72
57	82
57	93
57	95
57	98
58	28
58	38
58	71
58	73
58	89
58	91
58	92
59	14
59	42
59	84
59	93
59	94
59	97
59	98
60	29
60	41
60	75
60	88
60	90
60	96
60	97
60	100
61	38
61	45
61	71
61	86
61	89
61	91
61	92
61	96
62	34
62	67
62	76
62	77
62	83
62	93
62	97
62	100
63	20
63	54
63	69
63	85
63	86
63	89
63	98
63	99
64	4
64	6
64	8
64	57
64	66
64	82
64	95
64	98
65	22
65	33
65	41
65	51
65	75
65	88
65	90
65	92
66	4
66	13
66	44
66	57
66	64
66	72
66	82
66	97
67	26
67	62
67	76
67	77
67	78
67	83
67	93
67	96
67	99
68	1
68	31
68	70
68	76
68	79
68	80
68	93
68	95
68	100
69	39
69	63
69	85
69	86
69	89
69	93
69	95
69	96
69	99
70	23
70	31
70	52
70	68
70	79
70	80
70	94
70	97
70	100
71	39
71	58
71	61
71	82
71	89
71	91
71	92
71	96
71	99
72	4
72	6
72	8
72	13
72	57
72	66
72	82
72	94
72	95
72	97
73	45
73	53
73	56
73	58
73	81
73	89
73	91
73	92
73	97
73	100
74	7
74	9
74	10
74	37
74	87
74	90
74	93
74	98
74	99
74	100
75	12
75	51
75	60
75	65
75	88
75	90
75	94
75	97
75	99
75	100
76	26
76	34
76	46
76	62
76	67
76	68
76	77
76	83
76	95
76	99
76	100
77	34
77	46
77	52
77	54
77	62
77	67
77	76
77	83
77	93
77	97
77	99
77	100
78	16
78	50
78	67
78	81
78	83
78	84
78	87
78	91
78	92
78	93
78	97
78	99
79	1
79	23
79	31
79	68
79	70
79	80
79	93
79	96
79	97
79	98
79	99
79	100
80	1
80	5
80	23
80	30
80	31
80	33
80	68
80	70
80	79
80	81
80	93
80	97
80	100
81	21
81	27
81	35
81	48
81	73
81	78
81	80
81	85
81	95
81	97
81	98
81	99
81	100
82	4
82	5
82	6
82	8
82	13
82	57
82	64
82	66
82	71
82	72
82	93
82	95
82	96
82	98
83	5
83	26
83	34
83	46
83	62
83	67
83	76
83	77
83	78
83	93
83	94
83	96
83	98
83	99
83	100
84	3
84	5
84	14
84	15
84	27
84	32
84	40
84	42
84	47
84	59
84	78
84	94
84	96
84	97
84	98
85	16
85	20
85	54
85	63
85	69
85	81
85	86
85	91
85	93
85	94
85	95
85	96
85	97
85	98
85	100
86	2
86	16
86	20
86	39
86	54
86	61
86	63
86	69
86	85
86	93
86	94
86	95
86	96
86	98
86	99
87	5
87	7
87	9
87	10
87	18
87	25
87	37
87	49
87	74
87	78
87	93
87	95
87	96
87	97
87	98
87	99
87	100
88	2
88	12
88	23
88	28
88	29
88	33
88	41
88	51
88	60
88	65
88	75
88	90
88	93
88	94
88	95
88	96
88	98
88	100
89	11
89	18
89	53
89	56
89	58
89	61
89	63
89	69
89	71
89	73
89	91
89	92
89	93
89	94
89	95
89	97
89	98
89	99
90	2
90	8
90	12
90	28
90	29
90	33
90	41
90	51
90	60
90	65
90	74
90	75
90	88
90	93
90	94
90	95
90	96
90	97
90	99
90	100
91	11
91	29
91	38
91	45
91	49
91	53
91	56
91	58
91	61
91	71
91	73
91	78
91	85
91	89
91	92
91	94
91	95
91	96
91	97
91	98
91	99
91	100
92	1
92	11
92	38
92	45
92	51
92	53
92	56
92	58
92	61
92	65
92	71
92	73
92	78
92	89
92	91
92	94
92	95
92	96
92	97
92	98
92	99
92	100
93	10
93	24
93	33
93	57
93	59
93	62
93	67
93	68
93	69
93	74
93	77
93	78
93	79
93	80
93	82
93	83
93	85
93	86
93	87
93	88
93	89
93	90
93	97
93	98
94	3
94	19
94	32
94	36
94	39
94	43
94	44
94	46
94	49
94	55
94	56
94	59
94	70
94	72
94	75
94	83
94	84
94	85
94	86
94	88
94	89
94	90
94	91
94	92
94	97
94	98
94	99
95	2
95	18
95	24
95	26
95	28
95	31
95	37
95	40
95	45
95	48
95	54
95	55
95	57
95	64
95	68
95	69
95	72
95	76
95	81
95	82
95	85
95	86
95	87
95	88
95	89
95	90
95	91
95	92
95	98
95	99
95	100
96	14
96	15
96	17
96	21
96	30
96	39
96	47
96	50
96	52
96	54
96	55
96	60
96	61
96	67
96	69
96	71
96	79
96	82
96	83
96	84
96	85
96	86
96	87
96	88
96	90
96	91
96	92
96	97
96	98
96	99
96	100
97	3
97	16
97	22
97	35
97	37
97	39
97	42
97	48
97	52
97	53
97	59
97	60
97	62
97	66
97	70
97	72
97	73
97	75
97	77
97	78
97	79
97	80
97	81
97	84
97	85
97	87
97	89
97	90
97	91
97	92
97	93
97	94
97	96
97	98
97	99
97	100
98	9
98	12
98	26
98	32
98	35
98	36
98	44
98	47
98	50
98	53
98	54
98	55
98	57
98	59
98	63
98	64
98	74
98	79
98	81
98	82
98	83
98	84
98	85
98	86
98	87
98	88
98	89
98	91
98	92
98	93
98	94
98	95
98	96
98	97
98	99
98	100
99	7
99	13
99	14
99	19
99	24
99	27
99	29
99	38
99	46
99	47
99	49
99	50
99	52
99	63
99	67
99	69
99	71
99	74
99	75
99	76
99	77
99	78
99	79
99	81
99	83
99	86
99	87
99	89
99	90
99	91
99	92
99	94
99	95
99	96
99	97
99	98
99	100
100	6
100	10
100	15
100	21
100	24
100	25
100	27
100	30
100	35
100	36
100	43
100	44
100	46
100	50
100	60
100	62
100	68
100	70
100	73
100	74
100	75
100	76
100	77
100	79
100	80
100	81
100	83
100	85
100	87
100	88
100	90
100	91
100	92
100	95
100	96
100	97
100	98
100	99
