# Supplementary material for: Two-stage multi-objective evolutionary algorithm for overlapping community discovery
Source: PeerJ Comput Sci. 2024 Jul 16;10:e2185. doi: 10.7717/peerj-cs.2185 (PMC11323150; doi:10.7717/peerj-cs.2185)
Supplement: Supplemental Information 2 — The synthetic data sets LFR in this article and 9 kinds of real data sets. Each data set has two files, which are the relationship between network nodes and the real community structure of the network. [file peerj-cs-10-2185-s002.zip › LFR/100/om6/network_u03_om6.dat]

1	62
1	79
1	98
1	99
2	16
2	78
2	98
2	100
3	72
3	81
3	83
3	91
4	51
4	57
4	86
4	90
5	56
5	60
5	66
5	87
6	21
6	64
6	85
6	94
7	68
7	70
7	80
7	96
8	94
8	95
8	97
8	99
9	48
9	76
9	85
9	90
10	27
10	78
10	86
10	98
11	59
11	67
11	93
11	99
12	69
12	82
12	96
12	98
13	26
13	56
13	81
13	90
13	97
14	42
14	60
14	78
14	87
15	72
15	81
15	84
15	98
16	2
16	38
16	83
16	99
17	84
17	86
17	90
17	100
18	25
18	65
18	78
18	98
19	65
19	81
19	83
19	98
20	51
20	55
20	82
20	100
21	6
21	51
21	85
21	94
22	31
22	74
22	87
22	88
23	73
23	75
23	77
23	80
24	78
24	81
24	83
24	99
25	18
25	78
25	97
25	99
26	13
26	73
26	80
26	86
26	97
27	10
27	78
27	97
27	99
28	79
28	85
28	90
28	97
28	100
29	32
29	65
29	81
29	83
30	93
30	94
30	95
30	97
31	22
31	46
31	81
31	87
32	29
32	90
32	98
32	99
33	58
33	62
33	68
33	79
33	97
34	45
34	64
34	85
34	98
34	100
35	58
35	79
35	90
35	94
35	100
36	58
36	59
36	61
36	90
36	97
37	87
37	93
37	94
37	95
37	97
38	16
38	80
38	94
38	95
38	97
39	59
39	67
39	84
39	86
39	99
40	51
40	53
40	85
40	94
40	98
41	65
41	72
41	76
41	83
41	100
42	14
42	64
42	66
42	74
42	87
43	68
43	80
43	85
43	97
43	100
44	63
44	94
44	95
44	97
44	99
45	34
45	51
45	54
45	93
45	100
46	31
46	60
46	74
46	87
46	92
46	100
47	59
47	68
47	73
47	77
47	80
47	99
48	9
48	52
48	53
48	90
48	96
48	99
49	55
49	69
49	82
49	91
49	93
49	99
50	67
50	85
50	93
50	94
50	95
50	97
51	4
51	20
51	21
51	40
51	45
51	97
51	99
52	48
52	63
52	76
52	87
52	90
52	94
52	100
53	40
53	48
53	54
53	66
53	85
53	96
53	99
54	45
54	53
54	61
54	66
54	96
54	99
54	100
55	20
55	49
55	69
55	82
55	94
55	95
55	100
56	5
56	13
56	74
56	76
56	87
56	98
56	99
57	4
57	73
57	93
57	94
57	95
57	96
57	97
58	33
58	35
58	36
58	62
58	79
58	88
58	96
59	11
59	36
59	39
59	47
59	86
59	96
59	100
60	5
60	14
60	46
60	66
60	87
60	93
60	94
60	97
61	36
61	54
61	64
61	83
61	85
61	98
61	99
61	100
62	1
62	33
62	58
62	79
62	80
62	89
62	96
62	99
63	44
63	52
63	65
63	76
63	90
63	95
63	96
63	98
63	100
64	6
64	34
64	42
64	61
64	85
64	92
64	96
64	98
64	100
65	18
65	19
65	29
65	41
65	63
65	72
65	75
65	83
65	99
66	5
66	42
66	53
66	54
66	60
66	73
66	74
66	87
66	98
67	11
67	39
67	50
67	86
67	93
67	96
67	97
67	98
67	99
67	100
68	7
68	33
68	43
68	47
68	73
68	77
68	80
68	96
68	97
68	98
69	12
69	49
69	55
69	82
69	88
69	89
69	96
69	98
69	99
69	100
70	7
70	79
70	89
70	91
70	92
70	93
70	94
70	95
70	96
70	97
71	77
71	78
71	82
71	85
71	86
71	90
71	92
71	94
71	95
71	98
72	3
72	15
72	41
72	65
72	81
72	83
72	84
72	95
72	99
72	100
73	23
73	26
73	47
73	57
73	66
73	68
73	77
73	80
73	96
73	100
74	22
74	42
74	46
74	56
74	66
74	87
74	90
74	92
74	98
74	100
75	23
75	65
75	88
75	89
75	90
75	91
75	92
75	93
75	94
75	95
75	97
76	9
76	41
76	52
76	56
76	63
76	90
76	93
76	96
76	97
76	98
76	100
77	23
77	47
77	68
77	71
77	73
77	80
77	88
77	94
77	95
77	96
77	100
78	2
78	10
78	14
78	18
78	24
78	25
78	27
78	71
78	91
78	96
78	98
78	99
79	1
79	28
79	33
79	35
79	58
79	62
79	70
79	92
79	95
79	96
79	98
79	99
79	100
80	7
80	23
80	26
80	38
80	43
80	47
80	62
80	68
80	73
80	77
80	96
80	99
80	100
81	3
81	13
81	15
81	19
81	24
81	29
81	31
81	72
81	83
81	86
81	95
81	98
81	99
82	12
82	20
82	49
82	55
82	69
82	71
82	87
82	88
82	95
82	96
82	98
82	99
82	100
83	3
83	16
83	19
83	24
83	29
83	41
83	61
83	65
83	72
83	81
83	86
83	98
83	99
83	100
84	15
84	17
84	39
84	72
84	88
84	89
84	91
84	92
84	93
84	94
84	95
84	97
85	6
85	9
85	21
85	28
85	34
85	40
85	43
85	50
85	53
85	61
85	64
85	71
85	87
85	89
85	96
85	99
86	4
86	10
86	17
86	26
86	39
86	59
86	67
86	71
86	81
86	83
86	91
86	93
86	96
86	98
86	99
86	100
87	5
87	14
87	22
87	31
87	37
87	42
87	46
87	52
87	56
87	60
87	66
87	74
87	82
87	85
87	93
87	98
88	22
88	58
88	69
88	75
88	77
88	82
88	84
88	89
88	91
88	92
88	93
88	94
88	95
88	97
89	62
89	69
89	70
89	75
89	84
89	85
89	88
89	90
89	91
89	92
89	93
89	94
89	95
89	96
89	97
89	99
90	4
90	9
90	13
90	17
90	28
90	32
90	35
90	36
90	48
90	52
90	63
90	71
90	74
90	75
90	76
90	89
90	95
90	96
90	98
90	100
91	3
91	49
91	70
91	75
91	78
91	84
91	86
91	88
91	89
91	92
91	93
91	94
91	95
91	96
91	97
91	99
92	46
92	64
92	70
92	71
92	74
92	75
92	79
92	84
92	88
92	89
92	91
92	93
92	94
92	95
92	96
92	97
92	99
93	11
93	30
93	37
93	45
93	49
93	50
93	57
93	60
93	67
93	70
93	75
93	76
93	84
93	86
93	87
93	88
93	89
93	91
93	92
93	94
93	95
93	97
93	98
93	100
94	6
94	8
94	21
94	30
94	35
94	37
94	38
94	40
94	44
94	50
94	52
94	55
94	57
94	60
94	70
94	71
94	75
94	77
94	84
94	88
94	89
94	91
94	92
94	93
94	95
94	96
94	97
94	98
94	100
95	8
95	30
95	37
95	38
95	44
95	50
95	55
95	57
95	63
95	70
95	71
95	72
95	75
95	77
95	79
95	81
95	82
95	84
95	88
95	89
95	90
95	91
95	92
95	93
95	94
95	96
95	97
95	98
95	100
96	7
96	12
96	48
96	53
96	54
96	57
96	58
96	59
96	62
96	63
96	64
96	67
96	68
96	69
96	70
96	73
96	76
96	77
96	78
96	79
96	80
96	82
96	85
96	86
96	89
96	90
96	91
96	92
96	94
96	95
96	97
96	98
96	99
96	100
97	8
97	13
97	25
97	26
97	27
97	28
97	30
97	33
97	36
97	37
97	38
97	43
97	44
97	50
97	51
97	57
97	60
97	67
97	68
97	70
97	75
97	76
97	84
97	88
97	89
97	91
97	92
97	93
97	94
97	95
97	96
97	98
97	99
97	100
98	1
98	2
98	10
98	12
98	15
98	18
98	19
98	32
98	34
98	40
98	56
98	61
98	63
98	64
98	66
98	67
98	68
98	69
98	71
98	74
98	76
98	78
98	79
98	81
98	82
98	83
98	86
98	87
98	90
98	93
98	94
98	95
98	96
98	97
98	100
99	1
99	8
99	11
99	16
99	24
99	25
99	27
99	32
99	39
99	44
99	47
99	48
99	49
99	51
99	53
99	54
99	56
99	61
99	62
99	65
99	67
99	69
99	72
99	78
99	79
99	80
99	81
99	82
99	83
99	85
99	86
99	89
99	91
99	92
99	96
99	97
99	100
100	2
100	17
100	20
100	28
100	34
100	35
100	41
100	43
100	45
100	46
100	52
100	54
100	55
100	59
100	61
100	63
100	64
100	67
100	69
100	72
100	73
100	74
100	76
100	77
100	79
100	80
100	82
100	83
100	86
100	90
100	93
100	94
100	95
100	96
100	97
100	98
100	99
