# Supplementary material for: Two-stage multi-objective evolutionary algorithm for overlapping community discovery
Source: PeerJ Comput Sci. 2024 Jul 16;10:e2185. doi: 10.7717/peerj-cs.2185 (PMC11323150; doi:10.7717/peerj-cs.2185)
Supplement: Supplemental Information 2 — The synthetic data sets LFR in this article and 9 kinds of real data sets. Each data set has two files, which are the relationship between network nodes and the real community structure of the network. [file peerj-cs-10-2185-s002.zip › LFR/100/om6/network_u04_om6.dat]

1	42
1	43
1	72
1	98
2	22
2	83
2	96
2	97
3	9
3	26
3	29
3	92
4	60
4	73
4	93
4	100
5	51
5	68
5	80
5	98
6	51
6	90
6	96
7	16
7	55
7	80
7	99
8	55
8	76
8	80
8	99
9	3
9	29
9	99
9	100
10	27
10	87
10	92
10	98
11	22
11	81
11	89
11	99
12	45
12	52
12	60
12	97
13	71
13	74
13	81
13	88
14	47
14	55
14	76
14	88
14	90
14	97
15	27
15	71
15	88
15	95
16	7
16	76
16	92
16	97
17	75
17	80
17	86
17	90
17	97
17	98
18	71
18	80
18	95
18	100
19	26
19	31
19	40
19	93
20	66
20	73
20	77
20	85
21	39
21	62
21	79
21	94
22	2
22	11
22	78
22	89
23	35
23	64
23	78
23	89
23	95
24	38
24	41
24	90
24	97
24	100
25	60
25	65
25	94
25	97
25	99
26	3
26	19
26	44
26	68
26	98
27	10
27	15
27	68
27	69
27	72
28	61
28	69
28	71
28	76
28	99
29	3
29	9
29	72
29	80
29	93
30	55
30	73
30	87
30	91
30	92
31	19
31	62
31	70
31	99
31	100
32	48
32	56
32	72
32	86
32	99
33	50
33	52
33	67
33	86
33	90
33	97
34	66
34	80
34	95
34	96
34	97
35	23
35	82
35	88
35	92
35	99
36	49
36	54
36	63
36	85
36	100
37	68
37	69
37	71
37	81
37	88
38	24
38	71
38	90
38	93
38	98
39	21
39	70
39	79
39	94
39	100
40	19
40	75
40	95
40	96
40	97
41	24
41	50
41	69
41	90
41	98
42	1
42	61
42	86
42	89
42	100
43	1
43	73
43	87
43	92
43	93
44	26
44	57
44	81
44	84
44	88
44	100
45	12
45	52
45	54
45	67
45	93
45	99
46	80
46	82
46	83
46	92
46	96
46	98
47	14
47	74
47	83
47	84
47	86
47	100
48	32
48	64
48	86
48	95
48	98
48	100
49	36
49	66
49	77
49	85
49	98
49	100
50	33
50	41
50	69
50	71
50	72
50	99
51	5
51	6
51	95
51	96
51	97
51	98
52	12
52	33
52	45
52	65
52	67
52	92
52	100
53	55
53	80
53	85
53	96
53	97
53	99
53	100
54	36
54	45
54	64
54	78
54	89
54	93
54	100
55	7
55	8
55	14
55	30
55	53
55	64
55	80
56	32
56	58
56	85
56	86
56	91
56	94
56	100
57	44
57	60
57	61
57	71
57	74
57	81
57	88
58	56
58	86
58	87
58	89
58	97
58	98
58	100
59	63
59	66
59	68
59	77
59	79
59	85
59	98
60	4
60	12
60	25
60	57
60	67
60	84
60	97
61	28
61	42
61	57
61	69
61	72
61	84
61	99
62	21
62	31
62	70
62	79
62	91
62	94
62	97
63	36
63	59
63	66
63	77
63	85
63	97
63	99
64	23
64	48
64	54
64	55
64	78
64	89
64	95
64	96
65	25
65	52
65	67
65	68
65	79
65	84
65	92
65	97
65	99
66	20
66	34
66	49
66	59
66	63
66	85
66	87
66	96
66	99
67	33
67	45
67	52
67	60
67	65
67	74
67	76
67	89
67	99
68	5
68	26
68	27
68	37
68	59
68	65
68	89
68	97
68	98
69	27
69	28
69	37
69	41
69	50
69	61
69	76
69	93
69	95
69	100
70	31
70	39
70	62
70	77
70	79
70	90
70	93
70	94
70	96
70	99
70	100
71	13
71	15
71	18
71	28
71	37
71	38
71	50
71	57
71	81
71	88
71	99
72	1
72	27
72	29
72	32
72	50
72	61
72	79
72	92
72	98
72	99
72	100
73	4
73	20
73	30
73	43
73	75
73	82
73	83
73	87
73	92
73	96
73	98
74	13
74	47
74	57
74	67
74	75
74	78
74	79
74	90
74	96
74	97
74	98
75	17
75	40
75	73
75	74
75	82
75	83
75	87
75	89
75	92
75	98
75	100
76	8
76	14
76	16
76	28
76	67
76	69
76	93
76	97
76	98
76	99
76	100
77	20
77	49
77	59
77	63
77	70
77	83
77	85
77	93
77	94
77	99
77	100
78	22
78	23
78	54
78	64
78	74
78	87
78	89
78	90
78	91
78	97
78	98
79	21
79	39
79	59
79	62
79	65
79	70
79	72
79	74
79	93
79	97
79	99
79	100
80	5
80	7
80	8
80	17
80	18
80	29
80	34
80	46
80	53
80	55
80	95
80	98
80	100
81	11
81	13
81	37
81	44
81	57
81	71
81	82
81	87
81	88
81	91
81	93
81	98
81	99
82	35
82	46
82	73
82	75
82	81
82	83
82	86
82	87
82	89
82	92
82	96
82	98
82	100
83	2
83	46
83	47
83	73
83	75
83	77
83	82
83	86
83	87
83	92
83	93
83	99
83	100
84	44
84	47
84	60
84	61
84	65
84	91
84	94
84	95
84	96
84	97
85	20
85	36
85	49
85	53
85	56
85	59
85	63
85	66
85	77
85	93
85	96
85	98
85	99
85	100
86	17
86	32
86	33
86	42
86	47
86	48
86	56
86	58
86	82
86	83
86	91
86	93
86	98
86	99
87	10
87	30
87	43
87	58
87	66
87	73
87	75
87	78
87	81
87	82
87	83
87	92
87	93
87	98
87	99
88	13
88	14
88	15
88	35
88	37
88	44
88	57
88	71
88	81
88	90
88	93
88	94
88	95
88	98
88	100
89	11
89	22
89	23
89	42
89	54
89	58
89	64
89	67
89	68
89	75
89	78
89	82
89	98
89	99
89	100
90	6
90	14
90	17
90	24
90	33
90	38
90	41
90	70
90	74
90	78
90	88
90	91
90	96
90	98
90	99
90	100
91	30
91	56
91	62
91	78
91	81
91	84
91	86
91	90
91	94
91	95
91	96
91	97
91	98
92	3
92	10
92	16
92	30
92	35
92	43
92	46
92	52
92	65
92	72
92	73
92	75
92	82
92	83
92	87
92	93
92	94
92	95
92	96
92	99
92	100
93	4
93	19
93	29
93	38
93	43
93	45
93	54
93	69
93	70
93	76
93	77
93	79
93	81
93	83
93	85
93	86
93	87
93	88
93	92
93	95
93	96
93	97
94	21
94	25
94	39
94	56
94	62
94	70
94	77
94	84
94	88
94	91
94	92
94	95
94	96
94	97
94	98
94	99
94	100
95	15
95	18
95	23
95	34
95	40
95	48
95	51
95	64
95	69
95	80
95	84
95	88
95	91
95	92
95	93
95	94
95	96
95	97
95	98
95	99
95	100
96	2
96	6
96	34
96	40
96	46
96	51
96	53
96	64
96	66
96	70
96	73
96	74
96	82
96	84
96	85
96	90
96	91
96	92
96	93
96	94
96	95
96	97
96	98
96	99
96	100
97	2
97	12
97	14
97	16
97	17
97	24
97	25
97	33
97	34
97	40
97	51
97	53
97	58
97	60
97	62
97	63
97	65
97	68
97	74
97	76
97	78
97	79
97	84
97	91
97	93
97	94
97	95
97	96
97	99
97	100
98	1
98	5
98	10
98	17
98	26
98	38
98	41
98	46
98	48
98	49
98	51
98	58
98	59
98	68
98	72
98	73
98	74
98	75
98	76
98	78
98	80
98	81
98	82
98	85
98	86
98	87
98	88
98	89
98	90
98	91
98	94
98	95
98	96
98	99
99	7
99	8
99	9
99	11
99	25
99	28
99	31
99	32
99	35
99	45
99	50
99	53
99	61
99	63
99	65
99	66
99	67
99	70
99	71
99	72
99	76
99	77
99	79
99	81
99	83
99	85
99	86
99	87
99	89
99	90
99	92
99	94
99	95
99	96
99	97
99	98
99	100
100	4
100	9
100	18
100	24
100	31
100	36
100	39
100	42
100	44
100	47
100	48
100	49
100	52
100	53
100	54
100	56
100	58
100	69
100	70
100	72
100	75
100	76
100	77
100	79
100	80
100	82
100	83
100	85
100	88
100	89
100	90
100	92
100	94
100	95
100	96
100	97
100	99
