# Supplementary material for: Two-stage multi-objective evolutionary algorithm for overlapping community discovery
Source: PeerJ Comput Sci. 2024 Jul 16;10:e2185. doi: 10.7717/peerj-cs.2185 (PMC11323150; doi:10.7717/peerj-cs.2185)
Supplement: Supplemental Information 2 — The synthetic data sets LFR in this article and 9 kinds of real data sets. Each data set has two files, which are the relationship between network nodes and the real community structure of the network. [file peerj-cs-10-2185-s002.zip › LFR/100/om6/network_u05_om6.dat]

1	9
1	71
1	95
1	96
1	100
2	45
2	67
2	86
2	92
3	4
3	40
3	92
3	95
4	3
4	63
4	70
4	96
5	21
5	41
5	71
5	97
6	13
6	91
6	92
6	94
6	96
6	99
7	70
7	83
7	88
7	95
8	54
8	81
8	82
8	97
9	1
9	43
9	88
9	98
10	81
10	83
10	95
10	96
11	63
11	73
11	88
11	100
12	47
12	52
12	67
12	86
13	6
13	24
13	61
13	92
14	22
14	47
14	70
14	88
15	64
15	70
15	99
15	100
16	75
16	76
16	89
16	97
17	62
17	89
17	93
17	98
18	32
18	72
18	92
18	95
18	99
19	85
19	89
19	90
19	96
19	97
20	85
20	94
20	97
20	99
20	100
21	5
21	51
21	71
21	84
21	96
22	14
22	35
22	50
22	59
22	97
23	84
23	90
23	91
23	93
23	100
24	13
24	50
24	61
24	80
24	98
25	61
25	82
25	90
25	91
25	98
26	61
26	62
26	82
26	86
26	100
27	35
27	44
27	92
27	95
27	99
28	31
28	59
28	70
28	92
28	95
29	69
29	73
29	87
29	94
29	97
30	65
30	85
30	89
30	91
30	95
30	100
31	28
31	33
31	62
31	95
31	99
32	18
32	64
32	69
32	92
32	95
33	31
33	95
33	99
33	100
34	54
34	59
34	66
34	80
34	94
35	22
35	27
35	60
35	92
35	95
36	42
36	60
36	85
36	93
36	98
37	62
37	85
37	94
37	96
37	99
38	45
38	50
38	55
38	89
38	92
39	77
39	83
39	96
39	99
39	100
40	3
40	41
40	82
40	90
40	99
40	100
41	5
41	40
41	48
41	88
41	89
41	97
42	36
42	66
42	67
42	71
42	93
42	100
43	9
43	84
43	88
43	94
43	96
43	97
43	100
44	27
44	58
44	85
44	96
44	97
44	98
45	2
45	38
45	52
45	60
45	93
45	98
46	56
46	64
46	85
46	92
46	96
46	97
47	12
47	14
47	52
47	90
47	94
47	96
47	97
47	100
48	41
48	53
48	54
48	62
48	89
48	94
48	97
49	63
49	65
49	69
49	80
49	94
49	99
49	100
50	22
50	24
50	38
50	55
50	74
50	86
50	95
51	21
51	53
51	56
51	71
51	89
51	95
51	100
52	12
52	45
52	47
52	60
52	67
52	79
52	98
53	48
53	51
53	83
53	85
53	92
53	95
53	96
54	8
54	34
54	48
54	89
54	91
54	96
54	97
55	38
55	50
55	66
55	74
55	92
55	95
55	100
56	46
56	51
56	71
56	86
56	93
56	98
56	99
57	80
57	83
57	84
57	90
57	91
57	93
57	99
58	44
58	74
58	75
58	89
58	94
58	97
58	99
59	22
59	28
59	34
59	88
59	89
59	97
59	99
60	35
60	36
60	45
60	52
60	67
60	86
60	87
60	98
61	13
61	24
61	25
61	26
61	62
61	87
61	93
61	97
61	100
62	17
62	26
62	31
62	37
62	48
62	61
62	93
62	94
62	98
63	4
63	11
63	49
63	70
63	88
63	93
63	98
63	99
63	100
64	15
64	32
64	46
64	69
64	83
64	85
64	90
64	96
64	98
65	30
65	49
65	68
65	75
65	76
65	91
65	94
65	95
65	97
66	34
66	42
66	55
66	88
66	90
66	92
66	96
66	97
66	100
67	2
67	12
67	42
67	52
67	60
67	75
67	86
67	87
67	98
68	65
68	73
68	75
68	80
68	85
68	94
68	96
68	97
68	98
68	100
69	29
69	32
69	49
69	64
69	73
69	75
69	89
69	94
69	95
69	100
70	4
70	7
70	14
70	15
70	28
70	63
70	86
70	88
70	91
70	98
71	1
71	5
71	21
71	42
71	51
71	56
71	79
71	90
71	97
71	98
72	18
72	76
72	79
72	80
72	82
72	92
72	95
72	97
72	99
72	100
73	11
73	29
73	68
73	69
73	75
73	80
73	83
73	91
73	94
73	96
73	100
74	50
74	55
74	58
74	76
74	79
74	82
74	90
74	91
74	96
74	99
74	100
75	16
75	58
75	65
75	67
75	68
75	69
75	73
75	80
75	94
75	95
75	98
75	99
76	16
76	65
76	72
76	74
76	79
76	82
76	91
76	95
76	96
76	97
76	99
76	100
77	39
77	78
77	81
77	84
77	87
77	90
77	91
77	93
77	95
77	98
77	99
78	77
78	79
78	81
78	82
78	84
78	87
78	89
78	90
78	91
78	96
78	98
79	52
79	71
79	72
79	74
79	76
79	78
79	82
79	89
79	92
79	97
79	98
79	99
79	100
80	24
80	34
80	49
80	57
80	68
80	72
80	73
80	75
80	88
80	91
80	93
80	94
80	98
81	8
81	10
81	77
81	78
81	84
81	87
81	90
81	91
81	93
81	95
81	98
81	100
82	8
82	25
82	26
82	40
82	72
82	74
82	76
82	78
82	79
82	85
82	90
82	95
82	99
82	100
83	7
83	10
83	39
83	53
83	57
83	64
83	73
83	85
83	87
83	88
83	90
83	92
83	96
83	98
83	99
84	21
84	23
84	43
84	57
84	77
84	78
84	81
84	87
84	89
84	90
84	91
84	92
84	94
84	97
84	100
85	19
85	20
85	30
85	36
85	37
85	44
85	46
85	53
85	64
85	68
85	82
85	83
85	86
85	93
85	96
85	97
85	99
85	100
86	2
86	12
86	26
86	50
86	56
86	60
86	67
86	70
86	85
86	88
86	90
86	91
86	92
86	94
86	96
86	97
86	99
86	100
87	29
87	60
87	61
87	67
87	77
87	78
87	81
87	83
87	84
87	88
87	92
87	94
87	95
87	96
87	97
87	98
87	99
87	100
88	7
88	9
88	11
88	14
88	41
88	43
88	59
88	63
88	66
88	70
88	80
88	83
88	86
88	87
88	93
88	94
88	97
88	98
88	100
89	16
89	17
89	19
89	30
89	38
89	41
89	48
89	51
89	54
89	58
89	59
89	69
89	78
89	79
89	84
89	93
89	94
89	97
89	98
89	99
90	19
90	23
90	25
90	40
90	47
90	57
90	64
90	66
90	71
90	74
90	77
90	78
90	81
90	82
90	83
90	84
90	86
90	91
90	93
90	97
91	6
91	23
91	25
91	30
91	54
91	57
91	65
91	70
91	73
91	74
91	76
91	77
91	78
91	80
91	81
91	84
91	86
91	90
91	92
91	93
91	98
91	100
92	2
92	3
92	6
92	13
92	18
92	27
92	28
92	32
92	35
92	38
92	46
92	53
92	55
92	66
92	72
92	79
92	83
92	84
92	86
92	87
92	91
92	93
92	95
92	96
92	98
92	99
93	17
93	23
93	36
93	42
93	45
93	56
93	57
93	61
93	62
93	63
93	77
93	80
93	81
93	85
93	88
93	89
93	90
93	91
93	92
93	94
93	95
93	96
93	97
93	98
93	99
93	100
94	6
94	20
94	29
94	34
94	37
94	43
94	47
94	48
94	49
94	58
94	62
94	65
94	68
94	69
94	73
94	75
94	80
94	84
94	86
94	87
94	88
94	89
94	93
94	96
94	97
94	98
94	99
94	100
95	1
95	3
95	7
95	10
95	18
95	27
95	28
95	30
95	31
95	32
95	33
95	35
95	50
95	51
95	53
95	55
95	65
95	69
95	72
95	75
95	76
95	77
95	81
95	82
95	87
95	92
95	93
95	96
95	98
95	99
95	100
96	1
96	4
96	6
96	10
96	19
96	21
96	37
96	39
96	43
96	44
96	46
96	47
96	53
96	54
96	64
96	66
96	68
96	73
96	74
96	76
96	78
96	83
96	85
96	86
96	87
96	92
96	93
96	94
96	95
96	97
96	98
96	100
97	5
97	8
97	16
97	19
97	20
97	22
97	29
97	41
97	43
97	44
97	46
97	47
97	48
97	54
97	58
97	59
97	61
97	65
97	66
97	68
97	71
97	72
97	76
97	79
97	84
97	85
97	86
97	87
97	88
97	89
97	90
97	93
97	94
97	96
97	98
98	9
98	17
98	24
98	25
98	36
98	44
98	45
98	52
98	56
98	60
98	62
98	63
98	64
98	67
98	68
98	70
98	71
98	75
98	77
98	78
98	79
98	80
98	81
98	83
98	87
98	88
98	89
98	91
98	92
98	93
98	94
98	95
98	96
98	97
98	99
98	100
99	6
99	15
99	18
99	20
99	27
99	31
99	33
99	37
99	39
99	40
99	49
99	56
99	57
99	58
99	59
99	63
99	72
99	74
99	75
99	76
99	77
99	79
99	82
99	83
99	85
99	86
99	87
99	89
99	92
99	93
99	94
99	95
99	98
99	100
100	1
100	11
100	15
100	20
100	23
100	26
100	30
100	33
100	39
100	40
100	42
100	43
100	47
100	49
100	51
100	55
100	61
100	63
100	66
100	68
100	69
100	72
100	73
100	74
100	76
100	79
100	81
100	82
100	84
100	85
100	86
100	87
100	88
100	91
100	93
100	94
100	95
100	96
100	98
100	99
