# Supplementary material for: Two-stage multi-objective evolutionary algorithm for overlapping community discovery
Source: PeerJ Comput Sci. 2024 Jul 16;10:e2185. doi: 10.7717/peerj-cs.2185 (PMC11323150; doi:10.7717/peerj-cs.2185)
Supplement: Supplemental Information 2 — The synthetic data sets LFR in this article and 9 kinds of real data sets. Each data set has two files, which are the relationship between network nodes and the real community structure of the network. [file peerj-cs-10-2185-s002.zip › LFR/1000/om2/community_u01_om2.dat]

1	14
2	8
3	6
4	3
5	1
6	14
7	13
8	5 16
9	6
10	10
11	21
12	6
13	24
14	16
15	19
16	20
17	14
18	9
19	13
20	9
21	3
22	5
23	17
24	17
25	9
26	1
27	5
28	9
29	14
30	17 18
31	2
32	17
33	9
34	22
35	2
36	16
37	12
38	7
39	6
40	13
41	19 22
42	8
43	15
44	11
45	12
46	12
47	24
48	20
49	23
50	5
51	11
52	20
53	7
54	8 23
55	20
56	13
57	15
58	4
59	12
60	9
61	11 13
62	19
63	6
64	13
65	14
66	6
67	14
68	6
69	2
70	5
71	23
72	11
73	10
74	24
75	24
76	5
77	20
78	21
79	11
80	21
81	20
82	18
83	18
84	8
85	14 15
86	1
87	4
88	5
89	20
90	22
91	5
92	9
93	13
94	18
95	3
96	7
97	5
98	3
99	3
100	12
101	14
102	1
103	5
104	6
105	7
106	2
107	13
108	2
109	4
110	22
111	24
112	18
113	4
114	23
115	5 9
116	14
117	24
118	6
119	15
120	17
121	17
122	12
123	1
124	15
125	22
126	24
127	21
128	7
129	13
130	4
131	23
132	18
133	21
134	17
135	3
136	10
137	9
138	16
139	24
140	1
141	1 2
142	3
143	23
144	6
145	1
146	9
147	24
148	4
149	8
150	21
151	20
152	10
153	7
154	21
155	24
156	16
157	7
158	11
159	22
160	19
161	9
162	9
163	15
164	14
165	5
166	8
167	24
168	13
169	5
170	21
171	8 10
172	23
173	5
174	24
175	17
176	22
177	1
178	8
179	24
180	23
181	19
182	2
183	21
184	22
185	8
186	21
187	12
188	11
189	7
190	7
191	18
192	8
193	7
194	13
195	3
196	6 19
197	4
198	9
199	11 13
200	14
201	9
202	24
203	20
204	18
205	19
206	5
207	22
208	5
209	2
210	1
211	3
212	21
213	23
214	3
215	13
216	11
217	21
218	14
219	14
220	6
221	15
222	6
223	7
224	9
225	22
226	12
227	22
228	23
229	11
230	4
231	11
232	8
233	9
234	4
235	24
236	9
237	1
238	3
239	18
240	10
241	10
242	22
243	9
244	13
245	16
246	7
247	14 19
248	2
249	12
250	2
251	10
252	5
253	16 19
254	12
255	2
256	3 13
257	15 24
258	18
259	9
260	24
261	12
262	1
263	2
264	19
265	9
266	19
267	16
268	20
269	4
270	21
271	24
272	17 24
273	21
274	14
275	4
276	11
277	5
278	1 14
279	12
280	17
281	21
282	16
283	5
284	12
285	17
286	2
287	1
288	23
289	2
290	15
291	6
292	23
293	9
294	9
295	4 17
296	21
297	12
298	9
299	14
300	6
301	12
302	16
303	14
304	9
305	10
306	4
307	18
308	8
309	4
310	2
311	4 8
312	18
313	23
314	5
315	19
316	2
317	12
318	20
319	24
320	7
321	3
322	15
323	22
324	17
325	13
326	22
327	20
328	18
329	11
330	23
331	10
332	16
333	13 18
334	15
335	12
336	17
337	8
338	10
339	12
340	24
341	8
342	22
343	22
344	7
345	13
346	4
347	2
348	15 21
349	4
350	4
351	13
352	17
353	3
354	7 21
355	11
356	16
357	13
358	15
359	2 19
360	24
361	1
362	6
363	4
364	12
365	8
366	9
367	13
368	7
369	2
370	19
371	6
372	5
373	7
374	10
375	22
376	20
377	19
378	24
379	4
380	19
381	2
382	3
383	21
384	24
385	16
386	16
387	4
388	14
389	12
390	3
391	19
392	13
393	7
394	9
395	2
396	3
397	21
398	11
399	23
400	13
401	7
402	11
403	20
404	24
405	6
406	12
407	23
408	16
409	3
410	6
411	7
412	6
413	19
414	23
415	1
416	21
417	1
418	10
419	12
420	13
421	22
422	18
423	18
424	18
425	24
426	1
427	2
428	14
429	1
430	10
431	23
432	24
433	20
434	14
435	11
436	3
437	21
438	16
439	23
440	12
441	24
442	3
443	1
444	22
445	10
446	11
447	21
448	19
449	3
450	3
451	4
452	5
453	18
454	7
455	20
456	14
457	9
458	3
459	12
460	16
461	2
462	22
463	21
464	8
465	2
466	10
467	8
468	5
469	9
470	2
471	6
472	1
473	21
474	4
475	22
476	24
477	7
478	5
479	6
480	12
481	23
482	13
483	21
484	3
485	12
486	21
487	10
488	14 23
489	20
490	1
491	2
492	9
493	6
494	1
495	11
496	22
497	4
498	4 15
499	19
500	17
501	3
502	11
503	6
504	7
505	8
506	7
507	9
508	9
509	1
510	24
511	22
512	17 24
513	4
514	6
515	1
516	15
517	19
518	5
519	4
520	11
521	15
522	8
523	7
524	7 24
525	10
526	5
527	24
528	24
529	12
530	6
531	19
532	5
533	16
534	13
535	8
536	7
537	14
538	15
539	24
540	12
541	15
542	4
543	1
544	23
545	6
546	1
547	23
548	8
549	6
550	24
551	3
552	20
553	6
554	1
555	5
556	18
557	21
558	12
559	1
560	16
561	23
562	1
563	5
564	4 13
565	5
566	9
567	22
568	20
569	1
570	14
571	14
572	5
573	9
574	15
575	8
576	7
577	6
578	9 20
579	13
580	6
581	17
582	19
583	14
584	3
585	22
586	18
587	20
588	13
589	7
590	12
591	20
592	21
593	6
594	1
595	12
596	17
597	14
598	5
599	24
600	3
601	10
602	6
603	24
604	16
605	10
606	9
607	5
608	21
609	14
610	8 12
611	7
612	7
613	5
614	12
615	1
616	11
617	12
618	18
619	13
620	7
621	5
622	9
623	1
624	13
625	12
626	3
627	8
628	8
629	6
630	2
631	24
632	16
633	18
634	18
635	15
636	19
637	8
638	6
639	1
640	6
641	10
642	1
643	15
644	22
645	5 23
646	1
647	9
648	1
649	17
650	6
651	21
652	1
653	13
654	3
655	12
656	8
657	9
658	13
659	9
660	14
661	18
662	3
663	23
664	16
665	14
666	20
667	9
668	20
669	10
670	13
671	12
672	11
673	4
674	12
675	23
676	4 13
677	21
678	22
679	5
680	9
681	5
682	5
683	21
684	21
685	17
686	22
687	22
688	2
689	3
690	1
691	3
692	3 20
693	12 14
694	18
695	17
696	14
697	3 17
698	16
699	6
700	15
701	3
702	3
703	10
704	9
705	5
706	22
707	3
708	4
709	1
710	17
711	1
712	22
713	11
714	21
715	22
716	21 24
717	4
718	20
719	22
720	21
721	18
722	7
723	4
724	16
725	7
726	13
727	1
728	7
729	9
730	3
731	9
732	19
733	3
734	17
735	9
736	4
737	1
738	8
739	12
740	8
741	3
742	5 13
743	1
744	4
745	15
746	8
747	12
748	11
749	5
750	1
751	10 16
752	18
753	21
754	19
755	18
756	13
757	24
758	19
759	16
760	6
761	18
762	14
763	18
764	12
765	5
766	7
767	3
768	2
769	18
770	10
771	21
772	22
773	18
774	8
775	14
776	18
777	20
778	16
779	14
780	5
781	19
782	10
783	8
784	11
785	5
786	17
787	4
788	14
789	11
790	3
791	9
792	7
793	5
794	19
795	19
796	18
797	23
798	7
799	21
800	23
801	5
802	5
803	20
804	2
805	11
806	15
807	13
808	16
809	20
810	23
811	13
812	1
813	2
814	18
815	9
816	6
817	6
818	24
819	13
820	1
821	5 12
822	2
823	20
824	7
825	6
826	9
827	16
828	20
829	8 18
830	6
831	1
832	3
833	22
834	6
835	13
836	3
837	3
838	13
839	3
840	12 24
841	9
842	22
843	5
844	7
845	11
846	6 13
847	4
848	12
849	3 8
850	1
851	24
852	1
853	12
854	5
855	10
856	4
857	19
858	3
859	8 9
860	21
861	10
862	5
863	21
864	14
865	14
866	13
867	3 21
868	12
869	9
870	15
871	14
872	7
873	9
874	24
875	8
876	15
877	4
878	5
879	15
880	6
881	17
882	6
883	1
884	20
885	3
886	22
887	6
888	19 20
889	19
890	20
891	21
892	7
893	21
894	8
895	16
896	11
897	21
898	4
899	3
900	15
901	6
902	21
903	10
904	14
905	8
906	20
907	3
908	5
909	13
910	14
911	7 12
912	24
913	18
914	8
915	13
916	3
917	9
918	18
919	23
920	8
921	12
922	24
923	2
924	7
925	16
926	14
927	22
928	23
929	22
930	1
931	21
932	5
933	5
934	16
935	12
936	1
937	15
938	3
939	10
940	24
941	5
942	9
943	17
944	22
945	9
946	3
947	3
948	18
949	23
950	22
951	1
952	23
953	4
954	18
955	17
956	4 24
957	5
958	1
959	2 19
960	7
961	5
962	1 23
963	15
964	15
965	12
966	6
967	24
968	22
969	7
970	19
971	12
972	11
973	8
974	17
975	3
976	21
977	10
978	4
979	6
980	11
981	22
982	8
983	24
984	6
985	23
986	1
987	22
988	23
989	5
990	19
991	12
992	9
993	4
994	18
995	3
996	21
997	4
998	23
999	1
1000	22
