# Supplementary material for: Two-stage multi-objective evolutionary algorithm for overlapping community discovery
Source: PeerJ Comput Sci. 2024 Jul 16;10:e2185. doi: 10.7717/peerj-cs.2185 (PMC11323150; doi:10.7717/peerj-cs.2185)
Supplement: Supplemental Information 2 — The synthetic data sets LFR in this article and 9 kinds of real data sets. Each data set has two files, which are the relationship between network nodes and the real community structure of the network. [file peerj-cs-10-2185-s002.zip › LFR/1000/om2/community_u02_om2.dat]

1	17 22
2	8
3	22
4	1 20
5	19
6	13
7	12
8	24
9	20
10	8
11	5
12	19
13	4
14	12
15	23
16	13
17	24
18	3 7
19	7
20	16
21	24
22	21
23	3
24	2
25	18
26	18
27	5
28	16
29	23
30	11
31	20
32	16
33	19
34	21
35	19
36	3 11
37	17
38	21
39	23
40	21
41	21
42	13
43	3
44	16
45	22
46	24
47	19
48	7
49	20
50	21
51	13
52	2
53	24
54	17
55	6
56	4
57	17
58	11
59	11
60	1
61	16
62	16
63	7
64	7
65	1
66	16
67	15
68	17
69	23
70	10
71	18
72	13
73	16
74	12
75	11
76	13
77	3
78	19
79	16
80	8
81	24
82	3
83	23
84	6
85	14
86	12 18
87	1
88	7
89	8
90	22
91	8
92	5
93	3 14
94	5
95	24
96	24
97	14
98	14
99	19
100	11
101	18
102	12
103	22
104	9
105	2
106	24
107	15
108	6
109	16
110	9
111	5 19
112	16
113	12
114	5
115	15
116	24
117	7
118	1
119	21
120	5
121	21
122	12
123	11
124	19
125	23
126	6
127	18
128	10
129	9
130	19
131	8
132	7
133	1
134	5
135	18
136	2
137	21
138	7
139	7
140	2
141	22
142	9
143	7
144	2
145	6
146	14
147	18
148	10
149	8
150	1
151	16
152	19
153	12
154	5
155	9
156	2
157	7
158	10
159	7
160	20
161	1
162	15
163	9
164	7
165	11
166	17 24
167	19
168	24
169	14
170	16
171	6
172	11
173	17
174	23
175	22
176	19
177	14
178	20
179	9
180	24
181	7
182	13
183	18
184	18
185	21
186	10
187	8
188	22
189	7
190	12
191	18
192	8
193	8
194	13
195	8
196	17
197	3
198	24
199	7
200	21
201	10
202	7
203	24
204	3
205	12
206	8
207	13
208	1 13
209	21
210	12
211	10
212	15
213	11
214	5
215	19
216	9
217	3
218	15
219	24
220	14
221	4
222	24
223	1
224	11
225	19
226	19
227	8
228	8
229	13
230	18
231	17
232	7 18
233	1
234	18
235	13
236	22
237	22
238	23
239	15
240	5
241	13
242	15
243	2
244	8
245	18
246	3
247	14
248	22
249	19
250	24
251	17
252	4
253	8
254	5
255	13
256	12 13
257	4
258	18
259	16 17
260	10
261	13
262	23
263	23
264	9
265	13
266	3
267	2
268	21
269	11
270	20
271	8
272	6
273	21
274	13
275	17
276	19
277	16
278	13
279	24
280	22
281	23
282	8
283	11
284	1
285	19
286	8
287	22
288	19
289	5
290	1
291	4
292	12
293	17
294	18
295	17
296	10
297	13
298	24
299	24
300	9
301	8
302	10
303	2
304	6 22
305	16
306	5
307	16
308	3
309	8
310	8
311	8
312	8
313	1
314	19
315	20
316	8
317	9
318	8
319	9
320	14
321	22
322	23
323	12
324	1
325	17
326	23
327	11
328	9
329	1
330	18
331	7
332	24
333	22
334	21
335	22
336	24
337	16
338	4
339	24
340	5
341	17
342	11
343	16
344	6
345	19
346	18
347	8
348	1 16
349	8
350	10 23
351	8
352	11
353	5
354	22
355	2
356	2
357	8
358	18
359	14
360	16
361	21
362	19
363	4
364	22
365	17
366	7
367	24
368	4
369	21
370	3
371	20
372	20
373	11
374	8
375	15
376	16
377	15
378	8
379	13
380	4
381	3 9
382	5
383	19
384	21
385	20
386	7
387	7
388	20
389	9
390	7
391	8
392	8
393	8
394	14
395	21
396	24
397	15
398	5
399	9 19
400	7
401	7
402	1
403	4
404	10
405	9
406	3
407	8
408	15
409	1 20
410	3
411	5
412	20
413	3
414	1
415	8
416	7
417	3
418	8
419	7
420	11
421	15
422	1
423	16
424	10
425	2
426	13
427	6
428	12
429	4 19
430	5
431	2
432	5
433	23
434	5
435	22
436	3
437	12 19
438	2
439	8
440	2
441	16
442	23
443	15
444	6
445	6
446	12
447	7
448	6 24
449	8
450	1
451	5
452	8
453	23
454	17
455	4 18
456	2
457	19
458	8
459	22
460	16 23
461	9
462	24
463	1
464	12
465	16
466	5
467	8
468	3
469	13
470	7
471	5 17
472	18
473	7
474	3
475	19
476	22
477	4
478	3
479	7
480	12
481	1
482	10
483	4
484	24
485	2
486	18 19
487	15
488	22
489	19
490	9
491	8
492	10
493	17
494	7
495	3
496	14
497	10
498	2
499	15
500	5
501	10
502	16
503	12
504	3
505	5 9
506	8
507	13
508	6
509	24
510	20
511	21
512	17
513	20
514	10
515	3
516	20
517	22
518	8
519	2
520	19
521	5
522	9
523	20
524	13
525	16
526	3
527	9
528	13
529	3 9
530	3
531	12
532	24
533	16
534	19
535	19
536	2
537	6
538	7
539	24
540	9
541	4
542	21
543	8
544	2
545	20
546	23
547	21
548	21
549	2
550	20
551	8
552	16
553	4
554	1
555	10
556	22
557	9
558	13
559	9
560	21
561	19
562	17
563	11
564	21
565	20
566	12
567	8
568	5
569	24
570	8
571	24
572	7
573	21
574	16
575	15
576	20
577	13
578	21
579	12
580	13
581	4
582	14
583	4
584	19
585	13
586	8
587	5
588	10
589	22
590	13
591	22
592	17
593	21
594	13
595	5
596	19
597	23
598	18
599	21
600	8
601	10 15
602	3
603	22
604	3
605	11
606	24
607	17
608	16
609	4
610	7
611	2
612	1
613	8
614	2
615	21
616	12
617	3
618	7
619	20
620	19
621	3
622	21
623	7 8
624	7
625	21
626	3
627	21
628	15
629	1
630	19
631	24
632	14
633	2
634	21
635	11
636	19
637	21
638	21
639	9
640	12
641	8
642	7
643	21
644	14
645	16
646	24
647	9
648	2
649	8
650	1
651	7
652	5 18
653	1 3
654	13
655	24
656	4
657	13
658	23
659	11
660	11
661	6
662	19
663	16
664	10
665	20 23
666	14
667	8
668	13
669	10
670	9
671	5
672	7
673	6
674	7
675	22
676	13
677	8
678	8
679	1 22
680	22
681	13 19
682	2
683	21
684	8
685	22
686	1
687	11
688	14
689	18
690	13
691	18
692	21
693	15
694	19
695	5
696	7 19
697	21
698	16
699	18
700	8
701	20
702	23
703	8
704	11
705	1
706	16
707	21
708	14
709	22
710	11
711	15
712	5
713	20
714	18
715	12
716	3 20
717	24
718	23
719	18
720	7
721	23
722	18
723	23
724	15
725	18
726	3
727	1
728	2
729	9
730	16
731	13
732	19
733	18
734	1
735	19
736	22
737	19
738	5
739	1 8
740	11
741	14
742	16
743	14
744	22
745	22
746	16
747	22
748	23
749	19
750	24
751	4
752	18
753	3
754	24
755	12
756	4
757	11
758	3
759	11
760	3
761	3
762	6
763	20
764	2 21
765	20
766	14
767	23
768	22
769	3
770	18 20
771	21
772	16
773	6
774	6
775	16
776	2
777	17
778	17
779	14
780	8
781	4
782	23
783	10
784	20
785	6
786	5
787	9
788	17
789	3
790	24
791	24
792	5
793	5
794	10 12
795	4
796	4
797	18
798	13
799	14
800	8
801	3
802	16
803	21
804	3
805	21
806	19
807	4
808	23
809	13
810	10
811	1
812	17
813	13
814	17
815	16
816	19
817	10
818	22
819	7
820	15
821	6
822	18
823	20 22
824	16
825	4
826	5
827	19 23
828	19
829	14
830	7
831	8
832	16
833	19
834	3
835	3
836	5
837	16
838	17
839	13
840	12
841	10
842	18 20
843	16
844	10
845	8
846	23
847	1
848	16
849	12
850	3
851	21
852	22
853	18
854	8
855	15
856	8
857	13
858	6 8
859	7
860	5
861	22
862	22
863	8
864	24
865	24
866	12 16
867	20
868	12
869	21
870	15
871	12
872	3
873	24
874	17
875	12
876	13
877	7
878	2
879	17
880	7
881	6
882	4
883	11
884	4 6
885	18
886	1
887	18
888	18
889	14
890	9
891	6
892	4
893	21
894	19
895	8
896	12
897	18
898	6
899	12
900	19
901	21
902	16
903	13
904	20
905	18
906	7
907	16
908	10
909	18
910	14
911	11
912	13
913	9
914	12
915	3
916	24
917	24
918	3
919	15 20
920	13
921	13
922	24
923	12 15
924	17
925	8
926	5
927	17
928	6
929	6
930	15
931	7
932	18
933	6
934	2
935	5
936	9
937	15
938	5
939	21
940	21
941	1
942	21
943	13
944	5
945	3
946	13
947	16
948	6
949	7
950	6
951	9
952	16
953	22
954	16
955	7
956	14
957	16
958	14
959	12
960	8
961	9
962	12
963	7
964	16
965	14
966	11
967	2 4
968	3
969	5
970	20
971	23
972	23
973	24
974	6
975	7
976	23
977	18
978	12
979	22
980	15
981	3
982	6
983	8
984	3
985	24
986	16
987	15
988	7
989	12
990	18
991	7
992	8
993	6
994	8
995	24
996	1
997	20
998	19
999	21
1000	6 18
