# Supplementary material for: Two-stage multi-objective evolutionary algorithm for overlapping community discovery
Source: PeerJ Comput Sci. 2024 Jul 16;10:e2185. doi: 10.7717/peerj-cs.2185 (PMC11323150; doi:10.7717/peerj-cs.2185)
Supplement: Supplemental Information 2 — The synthetic data sets LFR in this article and 9 kinds of real data sets. Each data set has two files, which are the relationship between network nodes and the real community structure of the network. [file peerj-cs-10-2185-s002.zip › LFR/1000/om2/community_u03_om2.dat]

1	12
2	12
3	15
4	16
5	13
6	23
7	19
8	1
9	22
10	22
11	22
12	15
13	9
14	11
15	14
16	11
17	18
18	10
19	3
20	23
21	7
22	5
23	19
24	3
25	22
26	4
27	1
28	23
29	21
30	10
31	7
32	8
33	13
34	19
35	10 16
36	22
37	9
38	21
39	7
40	22
41	23
42	8 23
43	21
44	13
45	18
46	21
47	22
48	1
49	6
50	13
51	7 13
52	23
53	7
54	14
55	22
56	19
57	7 20
58	2
59	16
60	4
61	22
62	20
63	12
64	16
65	11
66	6
67	23
68	12
69	4
70	3
71	14
72	8
73	13
74	1
75	17
76	17
77	3
78	21
79	18
80	4
81	2
82	8
83	8
84	11
85	9
86	8
87	11
88	6 7
89	19
90	6
91	12
92	21
93	1
94	21
95	19
96	21
97	6
98	13
99	1
100	10
101	6
102	1
103	16
104	22
105	23
106	21
107	21
108	3
109	20
110	9
111	18
112	16
113	17
114	5
115	19
116	1
117	16
118	7
119	15
120	14
121	11
122	16
123	20
124	13
125	13
126	1
127	7
128	3
129	19
130	10
131	17
132	18
133	8
134	9
135	17
136	23
137	6
138	6
139	13 14
140	14
141	8
142	6
143	4
144	16
145	21
146	10
147	10
148	7
149	12
150	14
151	22
152	4
153	15
154	5
155	13 19
156	21
157	7
158	13
159	10
160	4
161	7
162	2 3
163	18
164	18
165	13
166	5
167	19
168	12
169	8
170	9
171	22
172	3
173	7
174	1
175	11
176	23
177	19 22
178	22
179	6
180	3
181	15
182	10
183	4
184	11
185	5
186	5 20
187	10
188	10
189	1
190	14
191	23
192	4
193	23
194	23
195	5
196	16
197	15 18
198	10
199	6
200	12
201	22
202	19
203	17
204	8
205	13
206	2
207	1
208	4
209	10
210	7
211	20
212	22
213	4
214	10
215	4
216	9
217	5
218	8
219	22
220	19
221	15
222	11
223	1
224	12
225	12
226	2
227	22
228	18
229	1
230	18
231	1
232	12 14
233	9
234	5
235	17
236	10
237	3
238	2
239	12
240	20
241	11
242	16
243	12
244	23
245	20
246	1
247	12 15
248	5
249	13
250	1
251	10
252	9
253	7
254	6
255	13
256	11 15
257	21
258	8
259	4
260	8
261	20
262	23
263	13
264	12
265	4
266	23
267	2
268	11
269	10
270	1
271	7
272	14
273	17
274	15
275	2
276	9
277	1
278	1
279	2
280	22
281	21
282	2
283	1 13
284	18
285	14
286	11
287	12
288	17
289	21
290	21
291	21
292	16
293	15
294	19
295	9
296	1
297	8
298	11
299	12
300	13
301	20
302	22
303	10
304	15
305	19
306	15
307	11
308	21
309	20
310	14
311	16
312	13 20
313	21
314	22
315	3
316	10
317	23
318	20
319	15
320	13
321	19
322	15
323	5
324	16
325	18
326	11
327	3
328	21
329	18
330	22
331	15
332	13
333	1
334	1
335	5
336	5
337	9
338	7
339	10
340	16
341	3
342	1
343	6
344	1
345	22
346	22
347	5
348	19
349	19
350	6
351	19
352	6
353	22
354	14
355	12
356	17
357	14
358	1
359	14
360	6
361	20
362	21
363	21
364	20
365	16
366	21
367	20
368	6
369	15
370	20
371	7
372	7
373	4
374	20
375	3
376	6
377	17
378	2
379	17
380	21
381	10
382	9
383	13
384	17
385	13 23
386	14
387	3 15
388	6
389	3
390	2
391	14
392	7
393	15
394	11
395	5
396	19
397	17
398	6
399	6 8
400	2
401	23
402	20
403	6
404	1
405	12
406	21
407	2
408	20
409	21
410	11
411	2
412	3 15
413	11
414	3
415	8
416	12
417	20
418	3
419	13
420	20
421	18
422	8
423	1
424	3
425	13
426	10
427	22
428	13
429	11
430	3
431	6
432	22
433	10
434	3 16
435	13
436	3
437	21
438	10
439	3
440	3 20
441	20
442	4
443	22
444	11
445	22
446	4
447	16
448	8
449	8
450	16
451	6
452	3
453	3
454	15
455	3
456	4
457	14
458	8
459	1
460	7
461	11
462	23
463	11
464	14
465	6
466	23
467	9
468	19
469	7 11
470	13
471	10
472	15
473	1
474	23
475	19
476	6
477	11
478	15
479	14
480	3
481	6
482	19
483	6
484	15
485	11
486	4
487	20
488	8
489	11
490	6
491	16
492	3
493	18
494	11
495	16
496	2
497	8 17
498	4
499	22
500	16
501	17
502	10
503	18
504	10
505	17
506	1
507	22
508	23
509	7
510	4
511	23
512	10 18
513	21
514	9
515	16
516	1
517	7
518	8
519	5
520	20
521	22
522	3
523	14
524	16
525	20
526	7 15
527	15
528	13 20
529	4
530	7
531	1
532	2
533	14
534	15
535	16
536	21
537	7
538	6
539	12
540	10
541	12
542	9
543	6
544	12
545	13
546	7
547	16
548	8
549	7
550	5
551	18
552	14
553	17
554	22
555	2
556	4
557	12
558	6
559	3
560	21
561	1
562	11
563	22
564	11 19
565	1
566	16
567	10
568	2
569	3
570	16
571	23
572	6
573	12
574	18
575	19
576	8
577	1
578	19
579	5
580	10
581	16
582	19
583	11
584	18
585	22
586	23
587	13
588	5
589	1
590	11
591	12
592	1
593	23
594	15
595	21
596	22
597	13
598	21
599	23
600	9
601	11
602	22
603	7
604	7
605	14
606	1
607	10
608	10
609	10
610	21
611	1
612	11
613	3
614	18
615	17
616	1
617	21
618	3
619	19
620	14
621	20
622	18
623	7
624	15
625	9
626	1
627	5
628	15
629	12
630	3
631	2
632	2
633	19
634	17
635	3
636	3
637	8
638	10 11
639	6
640	20
641	19
642	1
643	9
644	13
645	7
646	15
647	4 22
648	8
649	21
650	8
651	3 7
652	12
653	7
654	12
655	11
656	12
657	19
658	12
659	20
660	11 15
661	13
662	22
663	10
664	14
665	5
666	11
667	11
668	15
669	23
670	1 23
671	3
672	2
673	10
674	22
675	7
676	10
677	12
678	22
679	16 20
680	7
681	17
682	8 19
683	6
684	15
685	10
686	10
687	6 12
688	9 18
689	11
690	2 15
691	10
692	11
693	18
694	19
695	20
696	17
697	14
698	7
699	12
700	3
701	21
702	18
703	5 16
704	10
705	14
706	21
707	11
708	7
709	21
710	22
711	1
712	4
713	5
714	10
715	19 21
716	6 17
717	16
718	16
719	18
720	8
721	23
722	23
723	11
724	12
725	23
726	12 13
727	3
728	6
729	14
730	16
731	7
732	12
733	3
734	15
735	11
736	21
737	5
738	6
739	18
740	21
741	7
742	4
743	7
744	6
745	8
746	11
747	19
748	10
749	14
750	5
751	12
752	9
753	1
754	4
755	11
756	3
757	2
758	4
759	14
760	4
761	6
762	4
763	18
764	12
765	14
766	22
767	5
768	16
769	7
770	9
771	5
772	18
773	9
774	10
775	12
776	17
777	14 18
778	6
779	9
780	19
781	16
782	3
783	23
784	4
785	12
786	9
787	9
788	4
789	20
790	17
791	5
792	3
793	18
794	20
795	15
796	6
797	7
798	7
799	8
800	3
801	8
802	11 20
803	3
804	5
805	1
806	18
807	5
808	16
809	23
810	18
811	17
812	21
813	3
814	22
815	21
816	7
817	6 22
818	13
819	6
820	8
821	11
822	8
823	3 14
824	2
825	10
826	6
827	8
828	14
829	8
830	22
831	23
832	17
833	22
834	7
835	15
836	19
837	15
838	18 21
839	3
840	1
841	1
842	16
843	1
844	23
845	16
846	22
847	21
848	22
849	13
850	5
851	19
852	15
853	6
854	9
855	11
856	17
857	8
858	13
859	16
860	6
861	13
862	19
863	14
864	1
865	21
866	11
867	13
868	5
869	11
870	9
871	13
872	19
873	4
874	8
875	8
876	22
877	2
878	19
879	5
880	3
881	19
882	7 17
883	9
884	3
885	11
886	22
887	9
888	1
889	8
890	17
891	23
892	18
893	7
894	9
895	12
896	17
897	10
898	1
899	19
900	8
901	21
902	7
903	2
904	9
905	2
906	6
907	3
908	17
909	19
910	6
911	15
912	20
913	9
914	4
915	18
916	2
917	2
918	22
919	6
920	23
921	22
922	11
923	9
924	9
925	12
926	17
927	3
928	2
929	1
930	21
931	22
932	20
933	7
934	10
935	9
936	4
937	14
938	11
939	6
940	17
941	18
942	14
943	8
944	10
945	19
946	7
947	12
948	11 17
949	6
950	6
951	13
952	5
953	10
954	11
955	18
956	16
957	5
958	7
959	1
960	21
961	3
962	10
963	12
964	2
965	6 23
966	1
967	20
968	8
969	15
970	17
971	3
972	8
973	10
974	13
975	13
976	20
977	1
978	6
979	10
980	6
981	17
982	17
983	2
984	4
985	9
986	10
987	9
988	6
989	22
990	3
991	1
992	5
993	8
994	10
995	15
996	22
997	17
998	1
999	23
1000	19
