# Supplementary material for: Two-stage multi-objective evolutionary algorithm for overlapping community discovery
Source: PeerJ Comput Sci. 2024 Jul 16;10:e2185. doi: 10.7717/peerj-cs.2185 (PMC11323150; doi:10.7717/peerj-cs.2185)
Supplement: Supplemental Information 2 — The synthetic data sets LFR in this article and 9 kinds of real data sets. Each data set has two files, which are the relationship between network nodes and the real community structure of the network. [file peerj-cs-10-2185-s002.zip › LFR/1000/om2/community_u04_om2.dat]

1	1
2	3
3	25
4	12
5	3 22
6	19
7	18
8	3
9	6
10	21
11	1
12	3
13	12
14	17
15	8
16	12
17	15
18	6
19	22
20	24
21	1
22	1
23	8
24	21
25	24
26	20
27	16
28	8
29	7
30	24
31	8
32	10
33	21
34	25
35	6
36	17
37	9
38	21
39	24 25
40	3
41	25
42	9
43	14
44	24
45	22
46	9
47	24
48	16
49	13
50	19
51	3
52	6 17
53	18
54	14
55	25
56	18
57	15
58	9
59	19
60	17
61	7
62	18
63	3
64	25
65	8
66	7
67	9
68	4
69	3
70	4
71	23
72	5
73	6
74	20
75	13
76	18
77	23
78	1
79	19
80	5
81	10
82	11
83	18
84	3
85	23
86	17
87	3
88	17
89	12
90	25
91	10
92	2
93	3
94	14
95	7
96	20
97	13
98	15
99	4
100	6 13
101	25
102	5
103	25
104	20
105	6
106	24
107	21
108	3
109	25
110	21
111	3
112	22
113	4
114	23
115	3 8
116	16
117	21
118	13
119	4
120	8
121	15
122	12
123	15
124	17
125	12
126	13
127	11
128	24
129	14
130	24
131	9
132	24
133	14
134	10
135	19
136	20
137	10
138	12 21
139	25
140	6
141	8
142	17
143	21
144	19
145	6
146	24
147	19
148	2
149	13
150	19
151	17
152	23
153	19
154	17
155	17
156	7
157	16
158	24
159	3
160	15 19
161	9
162	12
163	6
164	24
165	23
166	1
167	12
168	11
169	20
170	14
171	6
172	18
173	1
174	4
175	21
176	13
177	2
178	5
179	6
180	11
181	21
182	20
183	19
184	16
185	19
186	24
187	1
188	9 21
189	23
190	9
191	15
192	25
193	7
194	25
195	6
196	1 19
197	2
198	3
199	25
200	10
201	21
202	2
203	4
204	4
205	14
206	23
207	1
208	19
209	17
210	24
211	12
212	23
213	6
214	19
215	15
216	9
217	22
218	1
219	9
220	9
221	4
222	7
223	18
224	18
225	24
226	7
227	4
228	22
229	3
230	20
231	20
232	8
233	16 18
234	25
235	17 25
236	20
237	7
238	19
239	1
240	3
241	23
242	24
243	21
244	10
245	23
246	21
247	17
248	3
249	4
250	12
251	9
252	16
253	19
254	20
255	19
256	24
257	6
258	5
259	21
260	6
261	16
262	20
263	16
264	16
265	17
266	17
267	13
268	1
269	11
270	22
271	24
272	13
273	24
274	5
275	13
276	13
277	12
278	25
279	7
280	23
281	3
282	5
283	16
284	10
285	19
286	16
287	12
288	11
289	5
290	6
291	4
292	25
293	25
294	20
295	9
296	20
297	5
298	6
299	4
300	6
301	23
302	16
303	3
304	25
305	15
306	7
307	10
308	13
309	20
310	2
311	24
312	10
313	15
314	19
315	4
316	20
317	5
318	3
319	3
320	7
321	18
322	21
323	18
324	20 24
325	5
326	1
327	16
328	19
329	17
330	4
331	23
332	7
333	16
334	2
335	4
336	19
337	16
338	3
339	7
340	8
341	3
342	4
343	11
344	10
345	12
346	3 25
347	21
348	3
349	7
350	11
351	5
352	25
353	13
354	2
355	22
356	2
357	17
358	8
359	23
360	16
361	16
362	10
363	17
364	9
365	13
366	23
367	10
368	19
369	2
370	13
371	16
372	2
373	24
374	19
375	9
376	25
377	23
378	13
379	12
380	16
381	7
382	19
383	10
384	12
385	12
386	3
387	23
388	7
389	25
390	5
391	11
392	10 19
393	5
394	11
395	3
396	12
397	16
398	6
399	16
400	11
401	23
402	3
403	16
404	2
405	14
406	14
407	3
408	13
409	10
410	22
411	18
412	7
413	10
414	8
415	19
416	2
417	9
418	4 22
419	25
420	20
421	2
422	3
423	14
424	13
425	3
426	4
427	10
428	23
429	2
430	14
431	7
432	3 23
433	5
434	23
435	7
436	4
437	12
438	13
439	2
440	9
441	13
442	1 12
443	10
444	10
445	7
446	1
447	12
448	24
449	17
450	17
451	19
452	10
453	5
454	8
455	1 23
456	6
457	8 12
458	4
459	5 10
460	25
461	11
462	10
463	17
464	4
465	3
466	10
467	14
468	13
469	3
470	10
471	3
472	18
473	24
474	23
475	8 18
476	8
477	5
478	25
479	14
480	5
481	4
482	8
483	17
484	4
485	19
486	6
487	23
488	15
489	13
490	1
491	8 22
492	23
493	14
494	15
495	1
496	14
497	8
498	1
499	23
500	12
501	1
502	11
503	23
504	19
505	25
506	25
507	21
508	9
509	19
510	6
511	11
512	13
513	22
514	2
515	18
516	19
517	5
518	16
519	14
520	5
521	6
522	1
523	1
524	10 16
525	21
526	11
527	5
528	7
529	5
530	18
531	7
532	16
533	2
534	8
535	5
536	4
537	23
538	25
539	23
540	3
541	10
542	9
543	12
544	13
545	21
546	15
547	8
548	23
549	16
550	5
551	10
552	25
553	22
554	11
555	7
556	2
557	1
558	9
559	17
560	12
561	7
562	23
563	5
564	6
565	12
566	19
567	21
568	22 25
569	21
570	18
571	21
572	7
573	11
574	3
575	13
576	20
577	10
578	7
579	5
580	6 17
581	13 14
582	22
583	10
584	20
585	1
586	10
587	3
588	11
589	17
590	2
591	24
592	14
593	1
594	14
595	15
596	11
597	11 25
598	10
599	22
600	8
601	6
602	25
603	5
604	21
605	3
606	18
607	11
608	19
609	24
610	11
611	19
612	22
613	2
614	19
615	24
616	12
617	19
618	22
619	22
620	22
621	21
622	5
623	14
624	3
625	8
626	11
627	12
628	18
629	18
630	21
631	6
632	22
633	15 20
634	16
635	10
636	20
637	20
638	7
639	16
640	23
641	8
642	2
643	5
644	20
645	1
646	8
647	1
648	5
649	11
650	3
651	10
652	13
653	14
654	18
655	25
656	19
657	20
658	23
659	2
660	5
661	22
662	24
663	16
664	4
665	2
666	7
667	15
668	3
669	2
670	24
671	4
672	11
673	24
674	9
675	12
676	1
677	16
678	21
679	4
680	5
681	15
682	10
683	3
684	14
685	4
686	4 25
687	12 17
688	6
689	16
690	16
691	5
692	15
693	14
694	10
695	8
696	5
697	16 25
698	23
699	17
700	13
701	17
702	5
703	21
704	12
705	14 15
706	25
707	11
708	3
709	22
710	2
711	8
712	5
713	9
714	14
715	21
716	6
717	4
718	15
719	8
720	11
721	9
722	14
723	13
724	24
725	24
726	23
727	15
728	14
729	12
730	21
731	17
732	9
733	25
734	11
735	5
736	25
737	15
738	3
739	6
740	3
741	20
742	7
743	1 7
744	23
745	20
746	14
747	16 22
748	16
749	4
750	20
751	2
752	25
753	3
754	20
755	22
756	5
757	16
758	20
759	18 22
760	10
761	18
762	2
763	2
764	15
765	5 16
766	13
767	21
768	15
769	6
770	12
771	5
772	10
773	15
774	2 19
775	7
776	14
777	10
778	11
779	13
780	15
781	8
782	4
783	8 20
784	16
785	12
786	24
787	6
788	7
789	5
790	13
791	9
792	19
793	1
794	21
795	6
796	10
797	8 25
798	3
799	24
800	14
801	10
802	16
803	11
804	7
805	12
806	2
807	16
808	21
809	3
810	7
811	25
812	25
813	18 21
814	6
815	20
816	2
817	10 22
818	16
819	5
820	14
821	13
822	7
823	11
824	25
825	15
826	21
827	11
828	13
829	13
830	20
831	17
832	19
833	6
834	9
835	3
836	8
837	18
838	21
839	24
840	14 17
841	25
842	15
843	24
844	10
845	2
846	15
847	16
848	9
849	4
850	25
851	2
852	21
853	12
854	22
855	15
856	11
857	10
858	11
859	25
860	12
861	3
862	25
863	5
864	8
865	9
866	6
867	3
868	11
869	16
870	22
871	8
872	19
873	24
874	21
875	8
876	15
877	25
878	23
879	6
880	12 17
881	18
882	23
883	24
884	21
885	24
886	18
887	7
888	15
889	14
890	25
891	9
892	25
893	24
894	1
895	15 23
896	10
897	10
898	8
899	13
900	12
901	10
902	1
903	10 13
904	23
905	13
906	6
907	20
908	21
909	19
910	5
911	12 18
912	5
913	17
914	5
915	11
916	25
917	18
918	14
919	24
920	18
921	12
922	21
923	10
924	5
925	11 17
926	6
927	19
928	24
929	20
930	6
931	9
932	23
933	21
934	19
935	1
936	1
937	8
938	11
939	1
940	2
941	16
942	22
943	11
944	16
945	16
946	7
947	16
948	13
949	1
950	17
951	13 16
952	2
953	3
954	16
955	19
956	16
957	16
958	6
959	4
960	22
961	10
962	6
963	2
964	12
965	19
966	13
967	2
968	7
969	17
970	13
971	7
972	25
973	2 21
974	18
975	18
976	12
977	15
978	17
979	8
980	1
981	23
982	3 11
983	24
984	15
985	23
986	12
987	18
988	10
989	21
990	4
991	25
992	23
993	10
994	7
995	6
996	14
997	11
998	23
999	7
1000	16
