# Supplementary material for: Two-stage multi-objective evolutionary algorithm for overlapping community discovery
Source: PeerJ Comput Sci. 2024 Jul 16;10:e2185. doi: 10.7717/peerj-cs.2185 (PMC11323150; doi:10.7717/peerj-cs.2185)
Supplement: Supplemental Information 2 — The synthetic data sets LFR in this article and 9 kinds of real data sets. Each data set has two files, which are the relationship between network nodes and the real community structure of the network. [file peerj-cs-10-2185-s002.zip › LFR/1000/om2/community_u05_om2.dat]

1	15
2	1
3	3
4	10
5	10
6	1
7	17
8	13 18
9	23
10	15
11	6
12	1
13	2
14	9
15	13
16	5
17	2
18	2
19	15
20	2
21	6
22	6
23	12
24	6
25	2
26	10
27	2
28	2
29	18
30	9
31	6 22
32	19
33	14
34	10
35	21
36	16
37	2
38	3
39	5
40	13
41	13
42	22
43	22
44	13
45	7
46	15
47	1
48	20
49	2
50	19
51	12
52	2
53	3
54	17
55	18
56	17
57	12
58	3
59	17
60	21
61	6
62	22
63	1
64	6
65	22
66	18
67	1 16
68	2
69	20 23
70	4
71	15
72	12
73	10
74	17
75	9
76	11
77	11
78	11
79	23
80	13
81	8
82	23
83	18
84	19
85	8
86	23
87	20
88	17
89	7
90	21
91	17
92	2
93	11
94	6
95	19
96	7
97	17
98	13
99	9
100	7
101	20
102	5
103	6
104	16
105	23
106	6
107	2
108	16
109	1
110	3
111	18
112	3 6
113	23
114	13
115	3 12
116	3
117	17
118	8
119	8
120	5
121	3
122	18
123	7
124	6
125	23
126	21
127	23
128	17
129	21
130	14
131	6
132	3
133	8
134	3
135	16
136	16
137	13
138	1
139	15
140	1
141	4
142	12
143	12
144	13
145	22
146	2
147	20
148	1
149	6
150	18
151	10
152	15
153	12
154	22
155	3
156	5
157	12
158	22
159	19
160	8
161	8
162	19
163	11
164	16
165	20
166	1
167	8
168	12
169	7
170	5
171	18
172	18
173	3
174	14
175	11
176	16
177	3
178	6
179	6
180	3
181	22
182	21
183	12
184	6
185	4
186	18
187	21
188	8
189	15
190	6
191	7
192	10
193	18
194	18
195	18
196	22
197	10
198	4
199	16
200	21
201	6
202	10
203	2
204	19
205	22
206	10
207	18
208	8
209	21
210	16
211	23
212	23
213	19
214	14
215	18
216	19
217	13
218	16
219	9
220	23
221	10
222	22
223	5
224	18
225	21
226	18
227	12
228	1
229	5
230	4
231	12
232	8
233	4
234	10
235	14
236	23
237	16
238	17
239	20
240	5
241	18
242	17
243	13
244	18 21
245	23
246	16
247	8
248	19
249	22
250	16
251	15
252	9
253	9
254	4
255	23
256	9
257	5
258	14
259	20
260	11
261	19
262	7
263	1
264	19
265	15
266	11
267	15
268	3
269	11
270	17
271	21
272	20
273	23
274	2
275	21
276	20
277	6
278	11
279	10
280	19
281	22
282	8
283	8
284	5
285	3
286	1 21
287	9
288	10
289	4
290	23
291	8 16
292	19
293	5
294	23
295	9
296	9 17
297	4
298	12
299	4
300	9
301	8
302	20
303	20
304	7
305	2
306	21
307	11
308	18
309	11 18
310	4
311	1
312	15
313	19
314	9 21
315	23
316	3
317	13
318	3
319	16
320	2
321	19
322	4
323	13 15
324	5
325	1 16
326	21
327	16
328	16
329	11
330	2
331	22
332	23
333	8
334	19
335	11
336	9
337	21
338	2
339	11
340	8
341	21
342	14
343	1
344	13
345	15
346	23
347	8
348	1
349	2
350	7
351	21
352	4
353	22
354	21
355	22
356	11
357	8
358	4
359	2
360	22
361	5
362	14
363	1
364	4
365	7 12
366	1 7
367	15 21
368	8
369	19
370	12
371	7
372	10
373	3
374	12
375	1
376	21
377	17
378	7
379	4
380	10
381	18
382	5
383	21
384	9
385	19
386	1
387	7
388	15
389	7
390	5
391	22
392	11
393	5
394	20
395	7
396	9 21
397	12 17
398	10
399	12
400	10
401	13
402	10
403	6
404	8
405	16
406	10
407	15
408	7
409	14
410	16
411	3
412	12
413	2
414	1
415	15
416	17
417	1 10
418	18
419	6
420	7
421	10
422	5 14
423	2
424	14
425	6
426	3
427	9
428	13
429	19
430	4
431	10
432	21
433	9
434	19
435	19
436	22
437	6
438	13
439	19
440	23
441	1
442	6
443	15
444	15
445	12
446	20
447	7
448	5
449	13
450	20
451	6 7
452	23
453	1
454	6
455	3
456	7
457	9
458	16
459	20
460	23
461	3
462	22
463	8
464	15
465	21
466	21
467	23
468	3
469	10 21
470	14
471	3
472	4
473	7
474	11
475	12
476	21
477	11
478	1
479	9
480	7
481	10
482	12
483	6
484	7
485	7
486	12
487	21
488	13
489	11
490	23
491	23
492	4
493	1
494	8
495	2
496	17
497	10
498	2
499	5
500	8
501	15
502	6
503	14
504	12
505	3
506	14
507	19
508	6
509	3
510	11
511	14
512	11
513	2
514	22
515	6
516	6
517	11
518	7
519	23
520	13
521	18
522	18 21
523	14
524	5
525	6
526	15
527	10
528	17
529	16
530	19
531	4
532	21
533	6
534	2
535	3
536	8 11
537	1
538	7
539	7
540	14
541	2
542	12
543	8
544	23
545	3
546	18
547	6
548	15
549	12
550	3
551	14
552	2
553	20
554	9
555	15
556	23
557	7
558	22
559	17
560	10
561	20
562	19 20
563	2 18
564	3
565	2
566	20
567	4
568	4
569	15
570	17
571	4
572	7
573	14
574	18
575	13
576	21
577	22
578	5
579	19
580	3
581	6
582	3
583	5
584	15
585	16
586	14
587	11 19
588	6
589	23
590	19
591	18
592	3
593	1
594	17
595	12
596	3
597	21
598	21
599	9
600	6
601	23
602	17
603	6
604	6
605	6
606	7
607	5
608	23
609	8
610	15
611	10
612	2 16
613	5
614	19
615	12
616	18
617	3
618	18
619	1
620	6
621	18
622	4
623	21
624	15
625	13
626	10
627	3 21
628	21
629	5
630	1
631	4
632	2 19
633	1
634	3
635	16
636	2
637	7
638	23
639	18 21
640	23
641	6
642	12
643	18
644	5
645	13
646	14
647	17
648	9
649	12
650	23
651	22
652	13
653	7
654	20
655	6
656	11
657	1 15
658	11
659	3
660	11
661	21
662	22
663	21
664	18
665	17
666	19
667	18
668	15
669	1
670	22
671	21
672	19
673	7
674	10
675	2
676	19
677	7
678	20
679	13
680	14
681	14
682	9
683	15
684	23
685	4
686	22
687	15
688	17
689	13
690	9 21
691	11
692	14
693	13
694	5
695	20
696	14
697	17
698	12
699	8
700	3
701	17
702	9 11
703	20
704	18
705	14
706	1
707	11
708	21
709	23
710	11
711	17
712	14
713	1
714	23
715	6 16
716	15
717	15
718	8
719	3
720	7
721	19
722	8
723	21
724	18
725	9
726	19
727	14
728	2 6
729	6
730	4
731	5
732	10
733	7
734	10
735	5
736	15
737	21
738	2
739	2
740	1
741	16
742	22
743	3
744	21
745	15
746	13
747	10
748	15
749	17
750	16
751	2
752	9
753	2
754	8
755	10
756	18
757	2
758	9
759	19
760	9
761	2
762	11
763	4
764	4
765	4
766	4
767	7
768	13
769	2 13
770	3
771	19
772	9
773	18
774	19
775	23
776	3
777	3
778	15
779	14
780	15
781	20
782	13
783	20
784	5
785	9 13
786	6
787	6
788	19
789	6
790	20
791	1
792	20
793	3
794	19
795	12
796	1 10
797	15
798	18
799	4
800	18
801	6
802	23
803	17
804	22
805	19
806	16 22
807	21
808	1
809	20
810	16
811	15
812	17
813	16
814	22
815	5
816	20
817	11
818	1
819	10
820	19
821	1 17
822	7
823	4
824	15
825	18
826	3
827	1
828	23
829	21
830	5
831	21
832	21
833	6 10
834	15
835	12
836	4
837	21
838	11
839	22
840	8
841	13
842	11
843	7
844	21
845	16
846	1
847	22
848	13
849	7 11
850	15
851	11
852	15
853	15
854	23
855	15
856	13
857	7
858	17
859	4
860	5
861	18
862	18
863	22
864	18
865	20
866	13
867	8
868	7
869	13
870	15
871	9
872	20
873	5
874	13
875	11
876	5
877	17
878	5
879	6
880	19
881	13
882	8
883	5
884	7
885	18
886	15
887	7
888	14
889	6
890	8
891	16
892	15
893	20
894	5
895	18
896	2
897	3
898	12
899	21
900	4
901	6
902	15
903	4
904	3
905	15
906	10
907	16
908	7
909	10
910	21
911	23
912	16
913	6
914	13 16
915	1
916	5
917	3
918	2
919	19
920	12
921	1
922	10
923	11
924	15
925	8
926	1
927	5
928	8
929	15
930	9 15
931	8
932	1
933	19
934	13
935	11
936	1
937	22
938	23
939	19
940	16
941	21
942	3
943	16
944	6
945	3 10
946	1
947	18
948	20
949	4 18
950	16
951	20
952	12
953	18
954	21
955	9
956	16
957	18
958	10
959	8
960	19
961	23
962	16
963	16
964	13
965	1
966	22
967	8
968	15
969	14
970	4
971	11
972	8
973	16
974	10
975	5
976	15
977	23
978	14
979	6
980	2
981	16
982	14
983	18
984	14
985	20
986	8
987	2
988	10
989	21
990	4 13
991	11
992	19
993	6
994	16
995	8
996	2
997	11
998	6 10
999	17
1000	11
