# Supplementary material for: Two-stage multi-objective evolutionary algorithm for overlapping community discovery
Source: PeerJ Comput Sci. 2024 Jul 16;10:e2185. doi: 10.7717/peerj-cs.2185 (PMC11323150; doi:10.7717/peerj-cs.2185)
Supplement: Supplemental Information 2 — The synthetic data sets LFR in this article and 9 kinds of real data sets. Each data set has two files, which are the relationship between network nodes and the real community structure of the network. [file peerj-cs-10-2185-s002.zip › LFR/1000/om2/network_u01_om2.dat]

1	164
1	274
1	788
1	836
2	505
2	628
2	973
2	982
3	901
3	966
3	972
3	979
4	450
4	836
4	916
4	946
5	237
5	930
5	986
5	999
6	456
6	865
6	871
6	926
7	579
7	670
7	811
7	866
8	611
8	827
8	941
8	957
9	362
9	691
9	887
9	979
10	430
10	861
10	903
10	977
11	799
11	863
11	976
11	996
12	415
12	493
12	816
12	966
13	167
13	757
13	967
13	983
14	282
14	604
14	778
14	934
15	636
15	795
15	857
15	990
16	268
16	809
16	828
16	884
17	660
17	665
17	904
17	910
18	236
18	304
18	985
18	992
19	357
19	807
19	819
19	835
20	137
20	243
20	864
20	942
21	382
21	771
21	858
21	995
22	862
22	932
22	933
22	961
23	280
23	295
23	881
23	974
24	685
24	943
24	955
24	974
25	704
25	863
25	942
25	945
26	417
26	559
26	936
26	999
27	314
27	414
27	613
27	908
28	233
28	469
28	869
28	948
29	428
29	525
29	537
29	865
30	797
30	954
30	955
30	974
31	248
31	813
31	923
31	939
32	881
32	943
32	955
32	974
33	508
33	573
33	731
33	826
34	41
34	686
34	981
34	987
35	347
35	369
35	688
35	822
36	64
36	698
36	778
36	934
37	674
37	909
37	965
37	991
38	190
38	798
38	960
38	969
39	514
39	830
39	834
39	966
40	367
40	624
40	670
40	807
41	34
41	889
41	981
41	990
42	311
42	627
42	746
42	875
43	652
43	876
43	963
43	964
44	788
44	845
44	972
44	980
45	284
45	617
45	921
45	978
46	617
46	625
46	965
46	971
47	235
47	260
47	851
47	951
48	530
48	718
48	823
48	884
49	880
49	952
49	985
49	998
50	793
50	932
50	957
50	991
51	616
51	896
51	972
51	980
52	692
52	823
52	906
52	961
53	373
53	766
53	792
53	969
54	905
54	982
54	988
54	998
55	587
55	809
55	888
55	890
56	653
56	807
56	838
56	909
57	163
57	879
57	937
57	964
58	953
58	978
58	993
58	997
59	674
59	921
59	965
59	991
60	647
60	659
60	791
60	992
61	351
61	909
61	972
61	980
62	758
62	889
62	970
62	990
63	830
63	834
63	887
63	966
64	36
64	653
64	866
64	909
65	537
65	665
65	865
65	926
66	514
66	530
66	825
66	887
67	779
67	838
67	871
67	910
68	593
68	640
68	901
68	984
69	470
69	822
69	846
69	923
70	252
70	598
70	682
70	900
71	928
71	958
71	988
71	998
72	446
72	713
72	972
72	980
73	466
73	855
73	903
73	977
74	260
74	539
74	967
74	983
75	425
75	922
75	967
75	983
76	614
76	932
76	941
76	957
77	403
77	489
77	769
77	823
78	437
78	557
78	958
78	976
79	616
79	845
79	972
79	980
80	684
80	897
80	931
80	996
81	376
81	777
81	828
81	968
82	424
82	661
82	918
82	994
83	846
83	913
83	918
83	994
84	774
84	914
84	946
84	982
85	871
85	910
85	964
85	983
86	420
86	727
86	852
86	958
87	676
87	723
87	847
87	997
88	572
88	780
88	854
88	933
89	603
89	668
89	890
89	906
90	929
90	944
90	968
90	987
91	679
91	742
91	908
91	989
92	667
92	891
92	917
92	942
93	619
93	624
93	807
93	915
94	761
94	918
94	948
94	954
95	832
95	907
95	916
95	975
96	766
96	872
96	924
96	969
97	681
97	682
97	802
97	862
98	484
98	839
98	907
98	947
99	662
99	741
99	899
99	995
100	540
100	590
100	965
100	971
101	609
101	848
101	864
101	926
102	652
102	812
102	831
102	986
103	613
103	705
103	908
103	989
104	196
104	882
104	966
104	984
105	223
105	576
105	872
105	892
106	289
106	310
106	813
106	822
107	109
107	726
107	819
107	915
108	630
108	813
108	931
108	959
109	107
109	708
109	993
109	997
110	927
110	929
110	987
110	1000
111	550
111	912
111	916
111	940
112	761
112	814
112	946
112	994
113	898
113	953
113	956
113	997
114	440
114	985
114	988
114	998
115	314
115	705
115	873
115	992
116	570
116	597
116	644
116	762
117	345
117	476
117	757
117	912
118	638
118	699
118	901
118	984
119	900
119	937
119	963
119	964
120	697
120	943
120	955
120	974
121	285
121	581
121	943
121	974
122	489
122	674
122	971
122	991
123	372
123	594
123	711
123	962
124	806
124	879
124	963
124	964
125	929
125	968
125	987
125	1000
126	179
126	851
126	874
126	967
127	296
127	463
127	473
127	902
128	798
128	844
128	872
128	960
129	579
129	838
129	915
129	963
130	856
130	978
130	993
130	997
131	985
131	987
131	988
131	998
132	913
132	945
132	948
132	994
133	720
133	893
133	931
133	996
134	727
134	786
134	955
134	974
135	211
135	221
135	689
135	899
136	304
136	669
136	939
136	977
137	20
137	259
137	680
137	917
138	245
138	827
138	895
138	925
139	155
139	235
139	874
139	983
140	936
140	951
140	962
140	986
141	491
141	768
141	820
141	999
142	907
142	916
142	938
142	995
143	764
143	985
143	988
143	998
144	503
144	817
144	846
144	984
145	554
145	850
145	852
145	936
146	298
146	508
146	859
146	992
147	174
147	524
147	818
147	967
148	825
148	877
148	978
148	997
149	738
149	920
149	973
149	982
150	473
150	608
150	897
150	996
151	666
151	809
151	828
151	890
152	627
152	770
152	855
152	977
153	612
153	766
153	924
153	969
154	683
154	684
154	903
154	996
155	139
155	922
155	940
155	967
156	544
156	778
156	808
156	895
157	454
157	872
157	911
157	969
158	713
158	789
158	867
158	972
159	927
159	944
159	950
159	981
160	517
160	888
160	970
160	990
161	202
161	304
161	826
161	992
162	201
162	622
162	917
162	945
163	57
163	932
163	963
163	964
164	1
164	200
164	583
164	871
165	526
165	532
165	843
165	957
166	665
166	894
166	905
166	982
167	13
167	539
167	658
167	912
168	469
168	726
168	742
168	819
169	206
169	607
169	957
169	989
170	867
170	976
170	977
170	996
171	669
171	905
171	973
171	977
172	590
172	928
172	985
172	998
173	843
173	854
173	862
173	933
174	147
174	306
174	967
174	983
175	280
175	943
175	955
175	974
176	678
176	929
176	968
176	1000
177	536
177	543
177	936
177	999
178	505
178	835
178	894
178	905
179	126
179	599
179	818
179	983
180	952
180	985
180	988
180	998
181	732
181	889
181	959
181	990
182	470
182	822
182	923
182	959
183	753
183	897
183	902
183	996
184	833
184	944
184	968
184	987
185	535
185	875
185	941
185	982
186	272
186	753
186	891
186	996
187	868
187	896
187	935
187	971
188	805
188	896
188	972
188	980
189	344
189	844
189	924
189	960
190	38
190	766
190	844
190	960
191	633
191	769
191	773
191	948
192	341
192	522
192	564
192	982
193	523
193	611
193	801
193	969
194	367
194	653
194	811
194	838
195	730
195	938
195	955
195	995
196	104
196	943
196	984
196	990
197	774
197	953
197	993
197	997
198	469
198	622
198	775
198	992
199	909
199	932
199	972
199	980
200	164
200	524
200	871
200	926
201	162
201	366
201	680
201	873
202	161
202	599
202	631
202	851
203	433
203	666
203	777
203	906
204	239
204	634
204	954
204	964
205	380
205	959
205	970
205	990
206	169
206	792
206	854
206	989
207	706
207	950
207	968
207	1000
208	555
208	598
208	878
208	932
209	427
209	465
209	822
209	923
210	612
210	709
210	930
210	986
211	135
211	730
211	938
211	995
212	281
212	771
212	891
212	897
213	919
213	973
213	985
213	988
214	689
214	885
214	975
214	995
215	658
215	807
215	909
215	972
216	398
216	805
216	972
216	980
217	463
217	891
217	897
217	902
218	571
218	775
218	788
218	943
219	428
219	537
219	904
219	910
220	629
220	882
220	887
220	979
221	135
221	879
221	963
221	964
222	300
222	743
222	830
222	979
223	105
223	589
223	872
223	960
224	265
224	647
224	667
224	939
225	944
225	968
225	987
225	1000
226	868
226	935
226	965
226	991
227	421
227	944
227	955
227	981
228	949
228	952
228	985
228	998
229	755
229	811
229	972
229	980
230	234
230	877
230	992
230	997
231	632
231	784
231	896
231	980
232	637
232	870
232	920
232	973
233	28
233	869
233	942
233	992
234	230
234	497
234	898
234	993
235	47
235	139
235	539
235	912
236	18
236	791
236	869
236	942
237	5
237	429
237	850
237	936
238	626
238	667
238	849
238	858
239	204
239	721
239	769
239	994
240	251
240	903
240	939
240	977
241	855
241	903
241	939
241	977
242	715
242	974
242	981
242	1000
243	20
243	729
243	841
243	992
244	333
244	420
244	726
244	915
245	138
245	632
245	759
245	934
246	401
246	576
246	824
246	892
247	271
247	758
247	910
247	926
248	31
248	250
248	456
248	959
249	540
249	583
249	921
249	971
250	248
250	688
250	804
250	923
251	240
251	782
251	903
251	977
252	70
252	793
252	878
252	933
253	302
253	664
253	888
253	990
254	739
254	911
254	921
254	971
254	991
255	381
255	630
255	768
255	923
255	959
256	333
256	442
256	811
256	837
256	947
257	874
257	937
257	941
257	963
257	983
258	814
258	829
258	913
258	918
258	954
259	137
259	680
259	704
259	729
259	942
260	47
260	74
260	874
260	967
260	983
261	459
261	671
261	868
261	935
261	991
262	408
262	652
262	711
262	962
262	986
263	395
263	427
263	768
263	923
263	959
264	781
264	889
264	970
264	978
264	990
265	224
265	294
265	841
265	942
265	992
266	391
266	857
266	889
266	970
266	990
267	332
267	533
267	873
267	925
267	934
268	16
268	433
268	718
268	888
268	890
269	673
269	723
269	877
269	978
269	993
270	354
270	416
270	931
270	946
270	996
271	247
271	319
271	510
271	603
271	818
272	186
272	476
272	685
272	956
272	974
273	693
273	799
273	893
273	931
273	996
274	1
274	610
274	665
274	871
274	926
275	956
275	966
275	978
275	993
275	997
276	713
276	784
276	896
276	972
276	980
277	742
277	801
277	821
277	908
277	989
278	537
278	841
278	871
278	951
278	999
279	480
279	595
279	648
279	868
279	965
280	23
280	175
280	881
280	943
280	955
281	212
281	463
281	683
281	863
281	996
282	14
282	438
282	895
282	925
282	934
283	468
283	793
283	908
283	933
283	957
284	45
284	529
284	671
284	921
284	991
285	121
285	884
285	943
285	955
285	974
286	381
286	461
286	630
286	804
286	959
287	509
287	930
287	958
287	986
287	999
288	811
288	952
288	985
288	988
288	998
289	106
289	688
289	768
289	813
289	918
290	521
290	900
290	937
290	963
290	1000
291	629
291	887
291	966
291	979
291	984
292	928
292	952
292	985
292	988
292	998
293	492
293	573
293	826
293	857
293	992
294	265
294	815
294	917
294	942
294	945
295	23
295	974
295	978
295	993
295	997
296	127
296	486
296	592
296	893
296	931
297	485
297	558
297	764
297	835
297	868
298	146
298	859
298	869
298	945
298	992
299	571
299	597
299	779
299	904
299	910
300	222
300	545
300	569
300	966
300	984
301	480
301	821
301	848
301	935
301	991
302	253
302	827
302	895
302	925
302	992
303	537
303	775
303	904
303	910
303	926
304	18
304	136
304	161
304	659
304	869
305	466
305	487
305	669
305	855
305	939
306	174
306	847
306	953
306	978
306	993
307	556
307	661
307	752
307	948
307	994
308	627
308	774
308	783
308	893
308	973
309	542
309	708
309	736
309	790
309	956
310	106
310	461
310	470
310	804
310	923
311	42
311	774
311	953
311	976
311	993
312	761
312	918
312	948
312	954
312	994
313	919
313	952
313	985
313	988
313	998
314	27
314	115
314	563
314	575
314	961
315	542
315	732
315	781
315	970
315	990
316	768
316	804
316	822
316	923
316	959
317	655
317	764
317	840
317	921
317	971
318	777
318	817
318	823
318	884
318	890
319	271
319	912
319	922
319	940
319	983
320	504
320	798
320	872
320	960
320	969
321	458
321	532
321	697
321	837
321	946
322	879
322	900
322	937
322	963
322	977
323	845
323	944
323	981
323	987
323	1000
324	710
324	883
324	943
324	955
324	974
325	420
325	624
325	658
325	676
325	807
326	444
326	719
326	765
326	950
326	968
327	489
327	578
327	803
327	828
327	906
328	776
328	814
328	913
328	948
328	994
329	435
329	784
329	972
329	980
329	985
330	810
330	928
330	949
330	985
330	998
331	605
331	855
331	939
331	940
331	977
332	267
332	664
332	724
332	925
332	934
333	244
333	256
333	796
333	909
333	994
334	886
334	900
334	937
334	963
334	964
335	419
335	587
335	848
335	853
335	971
336	483
336	881
336	943
336	955
336	974
337	514
337	535
337	628
337	894
337	973
338	487
338	770
338	785
338	861
338	977
339	764
339	921
339	971
339	991
339	999
340	512
340	528
340	922
340	940
340	955
341	192
341	774
341	914
341	920
341	973
342	831
342	842
342	927
342	987
342	1000
343	832
343	886
343	981
343	987
343	1000
344	189
344	536
344	725
344	911
344	960
345	117
345	482
345	588
345	726
345	811
346	953
346	956
346	978
346	993
346	997
347	35
347	395
347	427
347	465
347	813
348	651
348	876
348	895
348	902
348	963
349	363
349	676
349	953
349	993
349	997
350	513
350	877
350	898
350	978
350	993
351	61
351	400
351	756
351	819
351	909
352	710
352	881
352	943
352	955
352	974
353	654
353	702
353	804
353	899
353	975
354	270
354	620
354	824
354	844
354	996
355	713
355	760
355	845
355	896
355	980
356	438
356	778
356	895
356	925
356	934
357	19
357	482
357	534
357	832
357	835
358	428
358	870
358	876
358	937
358	964
359	427
359	923
359	942
359	970
359	990
360	912
360	922
360	940
360	967
360	983
361	426
361	569
361	646
361	722
361	831
362	9
362	548
362	593
362	830
362	901
363	349
363	736
363	856
363	877
363	997
364	590
364	614
364	935
364	965
364	991
365	740
365	781
365	875
365	973
365	982
366	201
366	566
366	841
366	945
366	992
367	40
367	194
367	392
367	482
367	915
368	401
368	504
368	892
368	960
368	969
369	35
369	395
369	461
369	813
369	923
370	448
370	636
370	857
370	970
370	990
371	553
371	674
371	760
371	887
371	979
372	123
372	621
372	932
372	957
372	989
373	53
373	411
373	872
373	887
373	969
374	445
374	601
374	782
374	873
374	977
375	567
375	917
375	944
375	950
375	1000
376	81
376	433
376	591
376	809
376	890
377	517
377	737
377	959
377	970
377	990
378	550
378	757
378	874
378	940
378	963
379	787
379	847
379	978
379	993
379	997
380	205
380	786
380	889
380	970
380	990
381	255
381	286
381	491
381	923
381	959
382	21
382	653
382	836
382	858
382	975
383	863
383	893
383	931
383	976
383	996
384	527
384	922
384	940
384	967
384	983
385	408
385	632
385	724
385	751
385	808
386	664
386	751
386	759
386	808
386	934
387	673
387	723
387	847
387	898
387	997
388	456
388	696
388	864
388	904
388	927
389	459
389	739
389	853
389	868
389	991
390	396
390	839
390	885
390	975
390	995
391	266
391	444
391	857
391	889
391	990
392	367
392	653
392	819
392	839
392	915
393	722
393	728
393	792
393	924
393	969
394	826
394	860
394	873
394	917
394	992
395	263
395	347
395	369
395	768
395	813
396	390
396	600
396	626
396	707
396	832
397	714
397	720
397	855
397	931
397	976
398	216
398	789
398	805
398	972
398	980
399	919
399	949
399	952
399	962
399	988
400	351
400	835
400	846
400	866
400	909
401	246
401	368
401	620
401	892
401	960
402	784
402	789
402	862
402	896
402	980
403	77
403	692
403	823
403	884
403	888
404	818
404	874
404	922
404	940
404	967
405	577
405	880
405	966
405	979
405	984
406	852
406	868
406	935
406	965
406	991
407	810
407	928
407	949
407	988
407	998
408	262
408	385
408	560
408	778
408	925
409	858
409	885
409	916
409	992
409	995
410	471
410	549
410	699
410	880
410	887
411	373
411	576
411	611
411	728
411	960
411	995
412	713
412	816
412	880
412	882
412	979
412	984
413	531
413	582
413	794
413	857
413	889
413	970
414	27
414	949
414	952
414	985
414	988
414	998
415	12
415	812
415	883
415	930
415	986
415	999
416	270
416	591
416	677
416	860
416	891
416	996
417	26
417	820
417	831
417	852
417	930
417	999
418	602
418	669
418	770
418	782
418	939
418	977
419	335
419	485
419	935
419	945
419	971
419	991
420	86
420	244
420	325
420	624
420	653
420	915
421	227
421	509
421	842
421	929
421	981
421	987
422	423
422	586
422	773
422	776
422	918
422	994
423	422
423	633
423	755
423	918
423	948
423	994
424	82
424	538
424	913
424	918
424	948
424	994
425	75
425	550
425	922
425	961
425	967
425	983
426	361
426	930
426	951
426	962
426	986
426	999
427	209
427	263
427	347
427	359
427	688
427	822
428	29
428	219
428	358
428	660
428	864
428	865
429	237
429	709
429	831
429	958
429	986
429	999
430	10
430	782
430	861
430	903
430	939
430	977
431	928
431	949
431	952
431	985
431	988
431	998
432	441
432	599
432	757
432	818
432	922
432	983
433	203
433	268
433	376
433	455
433	668
433	884
434	571
434	696
434	775
434	788
434	904
434	912
435	329
435	784
435	805
435	845
435	972
435	980
436	692
436	730
436	832
436	885
436	938
436	995
437	78
437	684
437	891
437	893
437	897
437	976
438	282
438	356
438	560
438	664
438	895
438	925
439	919
439	928
439	949
439	985
439	988
439	998
440	114
440	693
440	921
440	965
440	971
440	991
441	432
441	599
441	838
441	912
441	922
441	967
442	256
442	681
442	691
442	707
442	839
442	885
443	623
443	646
443	951
443	967
443	986
443	999
444	326
444	391
444	944
444	981
444	987
[truncated: 7,228 more rows]
