# Supplementary material for: Two-stage multi-objective evolutionary algorithm for overlapping community discovery
Source: PeerJ Comput Sci. 2024 Jul 16;10:e2185. doi: 10.7717/peerj-cs.2185 (PMC11323150; doi:10.7717/peerj-cs.2185)
Supplement: Supplemental Information 2 — The synthetic data sets LFR in this article and 9 kinds of real data sets. Each data set has two files, which are the relationship between network nodes and the real community structure of the network. [file peerj-cs-10-2185-s002.zip › LFR/1000/om2/network_u02_om2.dat]

1	573
1	768
1	788
1	874
2	600
2	800
2	961
2	994
3	803
3	861
3	953
3	979
4	734
4	969
4	996
4	997
5	475
5	596
5	612
5	900
6	585
6	912
6	921
6	943
7	47
7	914
7	962
7	989
8	691
8	754
8	985
8	995
9	371
9	833
9	904
9	997
10	667
10	713
10	800
10	925
11	411
11	434
11	846
11	926
12	120
12	596
12	630
12	894
13	483
13	558
13	825
13	882
14	868
14	872
14	962
14	989
15	39
15	971
15	972
15	987
16	72
16	182
16	365
16	813
17	339
17	361
17	571
17	873
18	785
18	963
18	968
18	981
19	880
19	975
19	990
19	991
20	525
20	947
20	964
20	979
21	606
21	859
21	917
21	995
22	273
22	805
22	939
22	940
23	602
23	915
23	968
23	982
24	536
24	648
24	728
24	878
25	244
25	258
25	909
25	990
26	367
26	853
26	932
26	977
27	451
27	944
27	969
27	982
28	942
28	954
28	957
28	986
29	125
29	808
29	972
29	976
30	100
30	635
30	770
30	883
31	492
31	713
31	784
31	997
32	305
32	772
32	954
32	978
33	285
33	806
33	894
33	998
34	219
34	692
34	851
34	893
35	168
35	176
35	535
35	998
36	903
36	911
36	945
36	981
37	814
37	924
37	927
37	945
38	615
38	901
38	903
38	999
39	15
39	723
39	808
39	972
40	634
40	901
40	943
40	999
41	315
41	851
41	901
41	999
42	194
42	278
42	886
42	903
43	526
43	753
43	945
43	1000
44	70
44	552
44	775
44	964
45	517
45	818
45	979
45	993
46	484
46	539
46	650
46	995
47	7
47	584
47	894
47	900
48	744
48	963
48	988
48	991
49	144
49	513
49	867
49	997
50	560
50	901
50	939
50	999
51	241
51	690
51	920
51	946
52	79
52	438
52	682
52	934
53	873
53	916
53	917
53	985
54	454
54	777
54	788
54	879
55	354
55	948
55	974
55	993
56	257
56	656
56	949
56	967
57	610
57	814
57	838
57	924
58	710
58	911
58	966
58	978
59	213
59	757
59	869
59	911
60	284
60	329
60	811
60	886
61	327
61	645
61	957
61	986
62	730
62	902
62	967
62	986
63	630
63	830
63	877
63	975
64	618
64	674
64	770
64	963
65	450
65	727
65	886
65	996
66	525
66	902
66	964
66	986
67	870
67	951
67	980
67	987
68	745
68	812
68	874
68	924
69	463
69	702
69	748
69	971
70	44
70	148
70	186
70	501
71	220
71	714
71	722
71	905
72	16
72	379
72	577
72	946
73	91
73	277
73	608
73	964
74	154
74	503
74	871
74	978
75	704
75	710
75	834
75	966
76	643
76	903
76	920
76	943
77	796
77	915
77	918
77	945
78	724
78	735
78	900
78	998
79	52
79	343
79	848
79	986
80	131
80	407
80	853
80	994
81	396
81	517
81	985
81	995
82	871
82	915
82	945
82	968
83	281
83	971
83	972
83	976
84	651
84	858
84	974
84	1000
85	743
85	910
85	958
85	965
86	871
86	905
86	909
86	989
87	415
87	886
87	941
87	996
88	366
88	439
88	931
88	949
89	491
89	831
89	854
89	921
90	311
90	736
90	861
90	979
91	73
91	311
91	613
91	739
92	521
92	860
92	969
92	984
93	617
93	761
93	965
93	999
94	382
94	938
94	961
94	969
95	462
95	939
95	973
95	985
96	532
96	864
96	949
96	995
97	688
97	829
97	910
97	958
98	870
98	956
98	958
98	965
99	514
99	828
99	900
99	998
100	30
100	740
100	889
100	966
101	885
101	947
101	977
101	1000
102	797
102	959
102	978
102	989
103	236
103	862
103	979
103	986
104	729
104	890
104	913
104	961
105	156
105	866
105	878
105	934
106	916
106	967
106	973
106	985
107	829
107	930
107	937
107	987
108	950
108	974
108	990
108	993
109	552
109	957
109	980
109	986
110	753
110	787
110	890
110	913
111	636
111	836
111	926
111	932
112	502
112	706
112	742
112	843
113	292
113	531
113	806
113	959
114	306
114	647
114	786
114	935
115	628
115	937
115	980
115	987
116	569
116	791
116	895
116	985
117	447
117	880
117	988
117	991
118	650
118	679
118	811
118	996
119	371
119	851
119	869
119	939
120	12
120	786
120	938
120	969
121	268
121	419
121	893
121	999
122	556
122	959
122	962
122	989
123	156
123	740
123	757
123	966
124	437
124	662
124	789
124	998
125	29
125	723
125	972
125	976
126	573
126	948
126	982
126	993
127	234
127	897
127	945
127	990
128	514
128	555
128	841
128	904
129	331
129	913
129	936
129	951
130	288
130	620
130	816
130	821
131	80
131	983
131	992
131	996
132	459
132	949
132	955
132	991
133	233
133	727
133	941
133	996
134	652
134	935
134	944
134	967
135	184
135	412
135	699
135	990
136	303
136	682
136	715
136	934
137	489
137	805
137	869
137	999
138	268
138	906
138	931
138	963
139	157
139	963
139	975
139	988
140	682
140	764
140	825
140	878
141	236
141	320
141	768
141	979
142	264
142	787
142	841
142	913
143	419
143	930
143	949
143	975
144	49
144	356
144	934
144	967
145	438
145	928
145	974
145	993
146	507
146	889
146	956
146	958
147	272
147	699
147	905
147	909
148	70
148	302
148	804
148	841
149	192
149	227
149	692
149	983
150	422
150	886
150	941
150	996
151	942
151	947
151	957
151	986
152	630
152	737
152	816
152	833
153	232
153	866
153	896
153	899
154	74
154	792
154	935
154	944
155	893
155	913
155	951
155	961
156	105
156	123
156	243
156	440
157	139
157	811
157	880
157	988
158	490
158	588
158	664
158	908
159	674
159	859
159	988
159	991
160	412
160	674
160	701
160	970
161	686
161	750
161	811
161	941
162	620
162	937
162	980
162	987
163	647
163	729
163	951
163	961
164	263
164	830
164	949
164	988
165	467
165	563
165	911
165	966
166	637
166	838
166	879
166	916
167	489
167	681
167	795
167	806
168	35
168	509
168	973
168	995
169	956
169	958
169	963
169	965
170	772
170	864
170	954
170	957
171	774
171	898
171	948
171	982
172	652
172	659
172	911
172	966
173	879
173	924
173	927
173	967
174	846
174	971
174	972
174	976
175	736
175	818
175	913
175	979
176	35
176	457
176	630
176	782
177	632
177	813
177	956
177	965
178	513
178	763
178	970
178	997
179	792
179	890
179	936
179	961
180	757
180	917
180	973
180	995
181	610
181	877
181	963
181	975
182	16
182	378
182	809
182	876
183	722
183	877
183	905
183	1000
184	135
184	940
184	977
184	990
185	560
185	683
185	804
185	999
186	70
186	810
186	841
186	908
187	641
187	781
187	831
187	856
188	280
188	354
188	619
188	861
189	819
189	906
189	927
189	991
190	868
190	887
190	978
190	989
191	267
191	722
191	888
191	932
192	149
192	316
192	418
192	610
193	811
193	831
193	960
193	992
194	42
194	505
194	798
194	839
195	374
195	391
195	570
195	994
196	365
196	822
196	874
196	927
197	515
197	915
197	968
197	984
198	332
198	915
198	985
198	995
199	390
199	672
199	763
199	949
200	578
200	697
200	766
200	939
201	474
201	664
201	841
201	844
202	333
202	906
202	955
202	988
203	646
203	732
203	865
203	916
204	410
204	804
204	915
204	981
205	849
205	871
205	959
205	978
206	244
206	845
206	902
206	925
207	297
207	899
207	912
207	943
208	450
208	943
208	946
208	996
209	384
209	893
209	968
209	999
210	875
210	959
210	962
210	989
211	404
211	844
211	908
211	970
212	242
212	930
212	947
212	980
213	59
213	759
213	966
213	993
214	741
214	826
214	938
214	944
215	475
215	696
215	884
215	900
216	639
216	951
216	961
216	994
217	417
217	768
217	915
217	984
218	930
218	937
218	980
218	987
219	34
219	973
219	985
219	995
220	71
220	910
220	958
220	965
221	581
221	692
221	781
221	892
222	873
222	973
222	981
222	995
223	686
223	811
223	886
223	996
224	473
224	660
224	687
224	966
225	457
225	534
225	637
225	732
226	383
226	486
226	662
226	986
227	149
227	286
227	815
227	895
228	357
228	649
228	856
228	964
229	546
229	690
229	731
229	839
230	652
230	719
230	853
230	977
231	788
231	879
231	924
231	957
232	153
232	853
232	887
232	949
232	991
233	133
233	402
233	941
233	996
233	997
234	127
234	348
234	733
234	888
234	977
235	379
235	747
235	857
235	921
235	943
236	103
236	141
236	435
236	797
236	818
237	248
237	287
237	354
237	680
237	775
238	346
238	702
238	846
238	971
238	972
239	855
239	870
239	959
239	980
239	987
240	595
240	641
240	826
240	926
240	969
241	51
241	288
241	798
241	813
241	946
242	212
242	937
242	980
242	985
242	987
243	156
243	536
243	544
243	728
243	925
244	25
244	206
244	418
244	449
244	960
245	842
245	888
245	905
245	955
245	1000
246	537
246	758
246	945
246	981
246	984
247	644
247	728
247	956
247	958
247	965
248	237
248	470
248	745
248	862
248	953
249	535
249	662
249	732
249	791
249	833
250	717
250	917
250	919
250	985
250	995
251	814
251	838
251	879
251	927
251	986
252	583
252	809
252	882
252	884
252	967
253	271
253	309
253	534
253	641
253	960
254	471
254	659
254	860
254	935
254	969
255	668
255	876
255	910
255	920
255	946
256	585
256	654
256	866
256	868
256	911
257	56
257	363
257	656
257	967
257	970
258	25
258	579
258	853
258	977
258	990
259	356
259	778
259	874
259	902
259	954
260	487
260	555
260	664
260	817
260	841
261	690
261	752
261	839
261	921
261	946
262	263
262	607
262	658
262	971
262	976
263	164
263	262
263	718
263	971
263	976
264	142
264	594
264	913
264	951
264	961
265	362
265	813
265	857
265	876
265	943
266	726
266	760
266	776
266	968
266	981
267	191
267	485
267	614
267	967
267	986
268	121
268	138
268	615
268	683
268	940
269	352
269	605
269	883
269	911
269	943
270	660
270	765
270	919
270	970
270	997
271	253
271	845
271	925
271	947
271	992
272	147
272	762
272	928
272	982
272	993
273	22
273	599
273	638
273	772
273	942
274	737
274	798
274	839
274	920
274	946
275	814
275	874
275	916
275	924
275	927
276	285
276	662
276	806
276	944
276	998
277	73
277	376
277	837
277	843
277	931
278	42
278	426
278	895
278	903
278	946
279	359
279	717
279	873
279	973
279	995
280	188
280	589
280	744
280	768
280	927
281	83
281	729
281	782
281	971
281	976
282	506
282	680
282	780
282	925
282	992
283	605
283	660
283	704
283	966
283	973
284	60
284	290
284	727
284	785
284	941
285	33
285	276
285	630
285	979
285	998
286	227
286	296
286	351
286	925
286	994
287	237
287	591
287	685
287	868
287	953
288	130
288	241
288	561
288	894
288	998
289	860
289	903
289	926
289	935
289	969
290	284
290	708
290	847
290	886
290	996
291	541
291	751
291	796
291	882
291	909
292	113
292	532
292	959
292	962
292	978
293	512
293	778
293	812
293	924
293	959
294	797
294	887
294	905
294	915
294	990
295	607
295	795
295	838
295	924
295	927
296	286
296	302
296	810
296	817
296	908
297	207
297	690
297	798
297	845
297	912
298	655
298	781
298	922
298	973
298	995
299	396
299	543
299	606
299	922
299	973
300	405
300	880
300	936
300	951
300	961
301	800
301	845
301	960
301	982
301	994
302	148
302	296
302	368
302	601
302	908
303	136
303	633
303	682
303	934
303	990
304	629
304	675
304	891
304	933
304	953
305	32
305	383
305	775
305	848
305	952
306	114
306	671
306	810
306	836
306	938
307	441
307	805
307	843
307	952
307	986
308	602
308	918
308	968
308	981
308	984
309	253
309	407
309	641
309	701
309	992
310	318
310	506
310	858
310	936
310	983
311	90
311	91
311	467
311	570
311	983
312	551
312	667
312	831
312	966
312	992
313	650
313	686
313	941
313	973
313	996
314	362
314	613
314	662
314	828
314	998
315	41
315	770
315	867
315	919
315	997
316	192
316	506
316	510
316	895
316	994
317	540
317	594
317	787
317	951
317	961
318	310
318	780
318	969
318	983
318	994
319	670
319	749
319	913
319	936
319	951
320	141
320	799
320	910
320	956
320	988
321	603
321	745
321	768
321	844
321	953
322	846
322	971
322	972
322	976
322	992
323	464
323	600
323	849
323	959
323	989
324	811
324	847
324	886
324	970
324	996
325	512
325	874
325	879
325	927
325	962
326	416
326	767
326	971
326	972
326	976
327	61
327	704
327	883
327	911
327	966
328	490
328	670
328	893
328	936
328	961
329	60
329	554
329	730
329	847
329	996
330	699
330	722
330	788
330	905
330	977
331	129
331	674
331	819
331	931
331	975
332	198
332	377
332	750
332	916
332	985
333	202
333	335
333	679
333	744
333	979
334	548
334	599
334	901
334	942
334	996
335	333
335	680
335	852
335	953
335	958
336	790
336	917
336	922
336	936
336	973
337	824
337	874
337	902
337	954
337	986
338	363
338	429
338	781
338	892
338	960
339	17
339	750
339	791
339	881
339	922
340	786
340	792
340	836
340	860
340	997
341	493
341	593
341	607
341	812
341	927
342	689
342	757
342	759
342	911
342	966
343	79
343	774
343	802
343	902
343	954
344	824
344	933
344	950
344	974
344	993
345	429
345	694
345	749
345	988
345	998
346	238
346	885
346	887
346	888
346	977
347	506
347	677
347	848
347	895
347	960
348	234
348	376
348	847
348	964
348	996
349	518
349	567
349	714
349	960
349	994
350	460
350	497
350	588
350	921
350	976
351	286
351	807
351	854
351	983
351	994
352	269
352	659
352	757
352	964
352	966
353	398
353	701
353	786
353	792
353	969
354	55
354	188
354	237
354	852
354	979
355	549
355	648
355	934
355	967
355	989
356	144
356	259
356	878
356	934
356	967
357	228
357	567
357	804
357	854
357	983
358	770
358	841
358	885
358	977
358	990
359	279
359	889
359	910
359	956
359	965
360	651
360	848
360	907
360	947
360	986
361	17
361	560
361	627
361	940
361	999
362	265
362	314
362	534
362	816
362	894
363	257
363	338
363	796
363	892
363	938
364	435
364	488
364	675
364	779
364	979
365	16
365	196
365	778
365	788
365	927
366	88
366	696
366	819
366	859
366	902
367	26
367	865
367	922
367	985
367	995
368	302
368	553
368	796
368	825
368	884
369	578
369	637
369	939
369	942
369	990
370	736
370	834
370	872
370	945
370	981
371	9
371	119
371	510
371	970
371	997
372	513
372	576
372	665
372	867
372	887
373	498
373	635
373	659
373	883
373	966
374	195
374	763
374	863
374	960
374	983
375	820
375	923
375	930
375	983
375	987
376	277
376	348
376	769
376	837
376	902
377	332
377	855
377	937
377	980
377	987
378	182
378	518
378	983
378	992
378	994
379	72
379	235
379	577
379	745
379	921
380	403
380	781
380	795
380	892
380	899
381	495
381	527
381	810
381	850
381	936
382	94
382	429
382	521
382	587
382	969
383	226
383	305
383	735
383	749
383	827
384	209
384	615
384	925
384	942
384	999
385	412
385	572
385	904
385	970
385	997
386	431
386	859
386	949
386	988
386	991
387	563
387	651
387	906
387	988
387	991
388	576
388	842
388	904
388	970
388	997
389	557
389	868
389	913
389	936
389	951
390	199
390	794
390	859
390	880
390	963
391	195
391	465
391	845
391	983
391	994
392	439
392	600
392	935
392	960
392	994
393	551
393	703
393	895
393	941
393	983
394	829
394	956
394	958
394	965
394	997
395	692
395	824
395	893
395	939
395	942
396	81
396	299
396	859
396	873
396	922
396	973
397	455
397	711
397	820
397	937
397	980
397	987
398	353
398	500
398	542
398	567
398	944
398	969
399	504
399	621
399	894
399	936
399	951
399	998
400	473
400	572
400	911
400	933
400	955
400	963
401	672
401	877
401	949
401	955
401	975
401	982
402	233
402	481
402	686
402	705
402	852
402	941
403	380
403	756
403	807
403	882
403	950
403	967
404	211
404	783
404	794
404	817
404	844
404	973
405	300
405	787
405	847
405	890
405	913
405	961
406	804
406	899
406	968
406	981
406	984
406	1000
407	80
407	309
407	960
407	977
407	992
407	994
408	599
408	684
408	870
408	919
408	980
408	987
409	705
409	847
409	867
409	976
409	996
409	997
410	204
410	474
410	834
410	835
410	945
410	997
411	11
411	544
411	935
411	938
411	944
411	976
412	135
412	160
412	385
412	842
412	970
412	997
413	436
413	761
413	789
413	835
413	839
413	984
414	481
414	645
414	734
414	847
414	941
414	996
415	87
415	684
415	800
415	845
415	992
415	994
416	326
416	931
416	955
416	963
416	988
416	991
417	217
417	872
417	915
417	953
417	975
417	981
418	192
418	244
418	863
418	927
418	983
418	992
419	121
419	143
419	877
419	955
419	963
419	975
420	704
420	710
420	757
420	883
420	911
420	943
421	820
421	930
421	937
421	980
421	987
421	998
422	150
422	463
422	629
422	847
422	875
422	996
423	516
423	746
423	775
423	832
423	952
423	954
424	588
424	601
424	669
424	794
424	810
424	917
425	633
425	648
425	776
425	934
425	967
425	978
426	278
426	507
426	674
426	839
426	912
426	920
427	627
427	928
427	933
427	974
427	982
427	993
428	849
428	875
428	883
428	899
428	962
428	994
429	338
429	345
429	382
429	751
429	796
429	833
430	505
430	652
430	725
430	738
430	935
430	969
431	386
431	549
431	611
431	728
431	934
431	967
432	460
432	595
432	712
432	793
432	935
432	969
433	546
433	738
433	846
433	971
433	972
433	976
434	11
434	712
434	799
434	935
434	938
434	944
435	236
435	364
435	709
435	861
435	873
435	979
436	413
436	445
436	626
436	834
436	915
436	968
437	124
437	815
437	871
437	959
437	962
437	998
438	52
438	145
438	440
438	536
[truncated: 7,610 more rows]
