# Supplementary material for: Two-stage multi-objective evolutionary algorithm for overlapping community discovery
Source: PeerJ Comput Sci. 2024 Jul 16;10:e2185. doi: 10.7717/peerj-cs.2185 (PMC11323150; doi:10.7717/peerj-cs.2185)
Supplement: Supplemental Information 2 — The synthetic data sets LFR in this article and 9 kinds of real data sets. Each data set has two files, which are the relationship between network nodes and the real community structure of the network. [file peerj-cs-10-2185-s002.zip › LFR/1000/om2/network_u03_om2.dat]

1	355
1	652
1	656
1	951
2	243
2	247
2	836
2	925
3	248
3	835
3	969
3	995
4	292
4	325
4	718
4	956
5	205
5	401
5	858
5	975
6	630
6	809
6	831
6	999
7	348
7	582
7	791
7	1000
8	592
8	841
8	898
8	964
9	764
9	814
9	876
9	989
10	397
10	886
10	918
10	989
11	345
11	359
11	848
11	989
12	660
12	911
12	960
12	969
13	640
13	870
13	904
13	985
14	689
14	821
14	897
14	954
15	285
15	555
15	697
15	942
16	442
16	689
16	735
16	802
17	284
17	620
17	875
17	892
18	669
18	929
18	944
18	990
19	480
19	825
19	907
19	971
20	266
20	419
20	669
20	920
21	698
21	834
21	902
21	994
22	217
22	879
22	891
22	992
23	575
23	865
23	909
23	1000
24	453
24	532
24	722
24	907
25	766
25	904
25	918
25	935
26	122
26	215
26	930
26	984
27	292
27	711
27	940
27	977
28	341
28	586
28	721
28	999
29	809
29	901
29	930
29	960
30	567
30	761
30	953
30	994
31	147
31	509
31	517
31	797
32	399
32	681
32	875
32	889
33	155
33	597
33	846
33	974
34	321
34	602
34	633
34	881
35	670
35	755
35	808
35	986
36	151
36	269
36	814
36	848
37	598
37	887
37	924
37	935
38	366
38	701
38	870
38	901
39	708
39	797
39	910
39	995
40	104
40	442
40	563
40	848
41	722
41	831
41	878
41	920
42	433
42	682
42	844
42	993
43	46
43	437
43	489
43	847
44	155
44	218
44	300
44	849
45	551
45	576
45	719
45	955
46	43
46	586
46	598
46	706
47	499
47	848
47	996
47	997
48	561
48	700
48	841
48	966
49	571
49	906
49	960
49	988
50	470
50	650
50	849
50	867
51	546
51	867
51	921
51	972
52	599
52	725
52	971
52	999
53	631
53	680
53	946
53	958
54	140
54	664
54	937
54	980
55	846
55	889
55	918
55	989
56	89
56	759
56	780
56	878
57	105
57	653
57	946
57	976
58	496
58	690
58	825
58	983
59	447
59	859
59	956
59	995
60	510
60	742
60	914
60	999
61	554
61	766
61	830
61	973
62	69
62	374
62	679
62	976
63	557
63	895
63	905
63	925
64	112
64	500
64	524
64	967
65	175
65	286
65	776
65	922
66	288
66	406
66	949
66	965
67	178
67	278
67	401
67	999
68	656
68	677
68	783
68	963
69	62
69	265
69	758
69	914
70	874
70	907
70	961
70	990
71	605
71	664
71	861
71	942
72	218
72	276
72	820
72	900
73	572
73	861
73	871
73	974
74	650
74	876
74	898
74	991
75	963
75	970
75	973
75	981
76	298
76	856
76	981
76	982
77	414
77	418
77	823
77	961
78	709
78	736
78	815
78	892
79	164
79	440
79	793
79	941
80	754
80	762
80	873
80	990
81	744
81	916
81	940
81	964
82	801
82	884
82	972
82	993
83	606
83	720
83	874
83	993
84	410
84	755
84	821
84	849
85	251
85	295
85	752
85	887
86	682
86	730
86	946
86	968
87	793
87	856
87	885
87	938
88	92
88	352
88	481
88	798
89	56
89	641
89	705
89	909
90	939
90	949
90	980
90	991
91	410
91	775
91	925
91	947
92	88
92	598
92	812
92	865
93	606
93	765
93	888
93	991
94	838
94	877
94	960
94	988
95	235
95	851
95	872
95	1000
96	328
96	563
96	910
96	930
97	304
97	738
97	978
97	988
98	165
98	261
98	545
98	974
99	642
99	753
99	882
99	977
100	714
100	962
100	986
100	988
101	417
101	506
101	728
101	949
102	150
102	611
102	840
102	843
103	535
103	690
103	768
103	956
104	40
104	848
104	931
104	982
105	57
105	508
105	783
105	999
106	362
106	709
106	861
106	901
107	560
107	740
107	930
107	942
108	375
108	455
108	975
108	990
109	655
109	678
109	976
109	979
110	499
110	870
110	923
110	987
111	230
111	617
111	892
111	941
112	64
112	242
112	717
112	827
113	811
113	926
113	982
113	984
114	750
114	850
114	913
114	992
115	657
115	715
115	946
115	1000
116	404
116	432
116	991
116	992
117	581
117	728
117	859
117	996
118	250
118	530
118	546
118	958
119	501
119	847
119	969
119	995
120	457
120	694
120	937
120	942
121	481
121	866
121	885
121	938
122	26
122	842
122	859
122	956
123	464
123	500
123	679
123	932
124	205
124	383
124	644
124	996
125	470
125	760
125	951
125	974
126	171
126	208
126	577
126	977
127	893
127	946
127	958
127	960
128	813
128	961
128	969
128	971
129	457
129	633
129	780
129	886
130	269
130	748
130	808
130	979
131	634
131	855
131	957
131	970
132	503
132	702
132	941
132	969
133	423
133	720
133	827
133	900
134	854
134	935
134	987
134	995
135	710
135	832
135	896
135	997
136	508
136	736
136	920
136	965
137	538
137	758
137	885
137	919
138	728
138	895
138	906
138	949
139	858
139	863
139	975
139	985
140	54
140	533
140	580
140	620
141	532
141	799
141	829
141	993
142	481
142	515
142	910
142	980
143	389
143	630
143	762
143	873
144	419
144	703
144	808
144	812
145	156
145	930
145	956
145	995
146	774
146	825
146	962
146	982
147	31
147	567
147	979
147	994
148	445
148	641
148	797
148	902
149	751
149	785
149	982
149	983
150	102
150	479
150	697
150	937
151	36
151	886
151	974
151	989
152	213
152	273
152	936
152	984
153	837
153	852
153	858
153	995
154	664
154	750
154	879
154	992
155	33
155	44
155	682
155	967
156	145
156	593
156	595
156	617
157	653
157	816
157	924
157	946
158	236
158	383
158	867
158	928
159	348
159	608
159	779
159	953
160	760
160	806
160	858
160	984
161	526
161	946
161	978
161	995
162	559
162	741
162	877
162	905
163	325
163	396
163	622
163	719
164	79
164	503
164	574
164	918
165	98
165	196
165	974
165	975
166	672
166	724
166	952
166	992
167	503
167	780
167	851
167	862
168	564
168	573
168	652
168	925
169	340
169	448
169	801
169	993
170	671
170	904
170	913
170	924
171	126
171	585
171	886
171	996
172	671
172	776
172	961
172	990
173	619
173	653
173	958
173	981
174	459
174	954
174	959
174	998
175	65
175	866
175	954
175	967
176	586
176	599
176	831
176	1000
177	843
177	862
177	921
177	924
178	67
178	521
178	647
178	996
179	572
179	767
179	910
179	988
180	792
180	965
180	968
180	971
181	668
181	690
181	736
181	852
182	471
182	691
182	796
182	944
183	446
183	570
183	784
183	914
184	707
184	800
184	936
184	952
185	336
185	751
185	804
185	976
186	234
186	627
186	891
186	912
187	295
187	502
187	518
187	979
188	229
188	676
188	714
188	934
189	642
189	682
189	840
189	959
190	272
190	828
190	863
190	955
191	723
191	725
191	844
191	999
192	613
192	712
192	884
192	984
193	721
193	725
193	802
193	999
194	468
194	891
194	986
194	999
195	550
195	627
195	919
195	957
196	165
196	324
196	581
196	768
197	322
197	955
197	974
197	995
198	316
198	721
198	962
198	979
199	543
199	891
199	926
199	988
200	272
200	732
200	764
200	963
201	297
201	427
201	507
201	674
202	872
202	899
202	991
202	1000
203	696
203	908
203	970
203	993
204	422
204	446
204	576
204	829
205	5
205	124
205	675
205	818
206	378
206	795
206	901
206	903
207	229
207	494
207	843
207	991
208	126
208	758
208	936
208	984
209	698
209	774
209	945
209	973
210	645
210	813
210	958
210	963
211	402
211	408
211	950
211	967
212	253
212	521
212	814
212	918
213	152
213	634
213	784
213	788
214	823
214	934
214	966
214	979
215	26
215	498
215	706
215	754
216	228
216	894
216	935
216	985
217	22
217	599
217	771
217	952
218	44
218	72
218	875
218	889
219	715
219	876
219	918
219	996
220	556
220	798
220	872
220	909
221	708
221	795
221	911
221	959
222	413
222	855
222	908
222	954
223	626
223	753
223	812
223	846
224	867
224	895
224	947
224	963
225	629
225	724
225	858
225	895
226	496
226	687
226	903
226	987
227	427
227	463
227	989
227	996
228	216
228	284
228	719
228	806
229	188
229	207
229	898
229	966
230	111
230	416
230	806
230	915
231	344
231	917
231	929
231	998
232	671
232	764
232	937
232	963
233	588
233	887
233	985
233	987
234	186
234	939
234	952
234	992
235	95
235	553
235	970
235	982
236	158
236	673
236	973
236	986
237	727
237	823
237	880
237	911
238	333
238	632
238	723
238	905
239	352
239	629
239	654
239	724
240	309
240	897
240	967
240	976
241	581
241	869
241	938
241	948
242	112
242	460
242	718
242	845
243	2
243	658
243	775
243	821
244	608
244	809
244	844
244	901
244	965
245	525
245	659
245	932
245	954
245	976
246	611
246	616
246	695
246	840
246	888
247	2
247	658
247	701
247	734
247	856
248	3
248	850
248	868
248	873
248	992
249	545
249	649
249	861
249	867
249	928
250	118
250	270
250	904
250	991
250	998
251	85
251	714
251	825
251	932
251	986
252	574
252	870
252	923
252	985
252	993
253	212
253	769
253	834
253	902
253	981
254	343
254	782
254	866
254	906
254	910
255	425
255	597
255	785
255	858
255	871
256	469
256	497
256	835
256	922
256	995
257	308
257	536
257	569
257	721
257	847
258	799
258	828
258	949
258	968
258	972
259	762
259	914
259	936
259	965
259	984
260	822
260	883
260	943
260	968
260	996
261	98
261	266
261	402
261	912
261	976
262	721
262	784
262	920
262	961
262	999
263	419
263	898
263	951
263	974
263	975
264	544
264	677
264	916
264	963
264	995
265	69
265	784
265	788
265	894
265	998
266	20
266	261
266	669
266	920
266	940
267	400
267	738
267	824
267	917
267	928
268	444
268	485
268	547
268	601
268	707
269	36
269	130
269	539
269	609
269	994
270	250
270	423
270	775
270	805
270	876
271	460
271	743
271	752
271	933
271	946
272	190
272	200
272	863
272	942
272	961
273	152
273	865
273	896
273	908
273	997
274	557
274	684
274	809
274	837
274	911
275	737
275	801
275	905
275	964
275	983
276	72
276	550
276	779
276	786
276	985
277	577
277	910
277	966
277	975
277	991
278	67
278	606
278	956
278	977
278	991
279	729
279	845
279	903
279	928
279	983
280	602
280	739
280	954
280	989
280	996
281	291
281	643
281	706
281	868
281	901
282	807
282	877
282	918
282	964
282	983
283	386
283	606
283	871
283	929
283	974
284	17
284	228
284	551
284	880
284	915
285	15
285	552
285	594
285	759
285	828
286	65
286	365
286	492
286	866
286	948
287	362
287	416
287	652
287	947
287	963
288	66
288	790
288	879
288	908
288	926
289	291
289	513
289	649
289	783
289	880
290	618
290	709
290	847
290	901
290	960
291	281
291	289
291	912
291	930
291	946
292	4
292	27
292	491
292	859
292	956
293	527
293	829
293	835
293	852
293	890
294	468
294	836
294	851
294	966
294	1000
295	85
295	187
295	467
295	883
295	921
296	404
296	847
296	864
296	966
296	998
297	201
297	745
297	820
297	827
297	994
298	76
298	413
298	461
298	494
298	746
299	591
299	925
299	945
299	963
299	972
300	44
300	684
300	951
300	974
300	975
301	525
301	794
301	800
301	967
301	976
302	513
302	542
302	678
302	848
302	931
303	426
303	433
303	626
303	934
303	979
304	97
304	429
304	527
304	795
304	995
305	321
305	482
305	564
305	808
305	870
306	434
306	624
306	795
306	969
306	995
307	408
307	410
307	477
307	689
307	966
308	257
308	610
308	643
308	770
308	960
309	240
309	621
309	794
309	906
309	976
310	335
310	729
310	823
310	828
310	942
311	566
311	679
311	859
311	955
311	956
312	789
312	818
312	871
312	950
312	995
313	667
313	736
313	826
313	901
313	960
314	445
314	830
314	901
314	936
314	996
315	387
315	618
315	803
315	813
315	871
316	198
316	743
316	944
316	973
316	994
317	401
317	511
317	721
317	915
317	999
318	361
318	528
318	538
318	695
318	778
319	482
319	684
319	837
319	911
319	995
320	726
320	867
320	919
320	951
320	975
321	34
321	305
321	601
321	909
321	971
322	197
322	408
322	693
322	835
322	969
323	495
323	771
323	912
323	957
323	992
324	196
324	520
324	570
324	859
324	937
325	4
325	163
325	574
325	702
325	777
326	562
326	567
326	692
326	707
326	895
327	465
327	907
327	925
327	971
327	990
328	96
328	563
328	740
328	815
328	960
329	421
329	488
329	806
329	810
329	955
330	766
330	830
330	846
330	881
330	989
331	659
331	668
331	911
331	969
331	995
332	587
332	597
332	856
332	951
332	974
333	238
333	506
333	516
333	834
333	959
334	744
334	817
334	977
334	991
334	998
335	310
335	612
335	767
335	791
335	952
336	185
336	737
336	808
336	952
336	957
337	715
337	729
337	779
337	904
337	923
338	680
338	704
338	893
338	933
338	958
339	923
339	944
339	957
339	962
339	986
340	169
340	570
340	718
340	768
340	845
341	28
341	551
341	569
341	880
341	927
342	531
342	642
342	766
342	898
342	978
343	254
343	448
343	558
343	738
343	939
344	231
344	589
344	889
344	957
344	998
345	11
345	452
345	643
345	848
345	918
346	602
346	647
346	791
346	814
346	831
347	748
347	879
347	933
347	952
347	992
348	7
348	159
348	349
348	504
348	1000
349	348
349	694
349	899
349	934
349	945
350	628
350	738
350	859
350	919
350	988
351	475
351	633
351	747
351	899
351	946
352	88
352	239
352	716
352	884
352	965
353	810
353	830
353	853
353	876
353	921
354	618
354	765
354	829
354	863
354	937
355	1
355	557
355	897
355	947
355	963
356	397
356	832
356	946
356	959
356	997
357	536
357	620
357	937
357	942
357	994
358	531
358	577
358	874
358	969
358	998
359	11
359	464
359	777
359	863
359	937
360	563
360	572
360	639
360	919
360	948
361	318
361	794
361	967
361	976
361	979
362	106
362	287
362	736
362	815
362	930
363	598
363	812
363	847
363	972
363	997
364	374
364	392
364	417
364	441
364	659
365	286
365	450
365	581
365	808
365	842
366	38
366	536
366	827
366	943
366	960
367	794
367	912
367	932
367	967
367	979
368	662
368	738
368	839
368	853
368	980
369	835
369	887
369	911
369	969
369	995
370	696
370	881
370	912
370	967
370	976
371	741
371	786
371	803
371	933
371	946
372	611
372	798
372	910
372	946
372	958
373	405
373	788
373	930
373	936
373	984
374	62
374	364
374	559
374	967
374	976
375	108
375	389
375	559
375	959
375	971
376	661
376	768
376	778
376	919
376	978
377	755
377	970
377	981
377	982
377	997
378	206
378	784
378	799
378	903
378	983
379	776
379	787
379	878
379	981
379	997
380	645
380	715
380	815
380	865
380	987
381	433
381	953
381	973
381	975
381	994
382	764
382	770
382	811
382	913
382	924
382	987
383	124
383	158
383	777
383	871
383	930
383	975
384	387
384	703
384	811
384	981
384	982
384	997
385	419
385	771
385	783
385	891
385	975
385	982
386	283
386	660
386	697
386	863
386	937
386	942
387	315
387	384
387	594
387	605
387	800
387	969
388	402
388	761
388	779
388	796
388	910
388	978
389	143
389	375
389	439
389	792
389	962
389	971
390	757
390	827
390	916
390	928
390	964
390	983
391	749
391	823
391	828
391	863
391	927
391	931
392	364
392	424
392	743
392	816
392	882
392	933
393	545
393	646
393	660
393	935
393	969
393	995
394	601
394	612
394	723
394	735
394	792
394	954
395	519
395	598
395	713
395	763
395	807
395	957
396	163
396	641
396	851
396	881
396	933
396	1000
397	10
397	356
397	634
397	696
397	753
397	981
398	537
398	604
398	639
398	778
398	819
398	950
399	32
399	554
399	716
399	949
399	972
399	980
400	267
400	436
400	840
400	877
400	905
400	983
401	5
401	67
401	317
401	586
401	813
401	891
402	211
402	261
402	388
402	485
402	912
402	932
403	776
403	853
403	900
403	939
403	949
403	965
404	116
404	296
404	423
404	748
404	816
404	998
405	373
405	573
405	629
405	677
405	952
405	963
406	66
406	682
406	815
406	865
406	901
406	930
407	632
407	877
407	903
407	917
407	930
407	964
408	211
408	307
408	322
408	932
408	967
408	976
409	560
409	647
409	668
409	815
409	865
409	960
410	84
410	91
410	307
410	612
410	667
410	954
411	700
411	905
411	917
411	920
411	964
411	983
412	478
412	613
412	684
412	753
412	803
412	884
413	222
413	298
413	746
413	881
413	905
413	922
414	77
414	671
414	748
414	782
414	797
414	971
415	443
415	637
415	648
415	669
415	943
415	968
416	230
416	287
416	656
416	785
416	895
416	941
417	101
417	364
417	420
417	487
417	932
417	976
418	77
418	658
418	672
418	823
418	907
418	961
419	20
419	144
419	263
419	385
419	974
419	975
420	417
420	520
420	652
420	710
420	789
420	912
421	329
421	546
421	772
421	840
421	892
421	915
422	204
422	673
422	827
422	829
422	943
422	972
423	133
423	270
423	404
423	592
423	965
423	977
424	392
424	434
424	782
424	829
424	971
424	990
425	255
425	535
425	587
425	661
425	713
425	951
426	303
426	553
426	897
426	979
426	983
426	994
427	201
427	227
427	674
427	740
427	766
427	931
428	661
428	795
428	861
428	865
428	871
428	974
429	304
429	667
429	724
429	855
429	885
429	922
430	522
430	657
430	733
430	803
430	980
430	990
431	683
431	845
431	919
431	939
431	980
431	988
432	116
432	554
432	647
432	931
432	935
432	989
433	42
433	303
433	381
433	748
433	951
433	994
434	306
434	424
434	450
434	559
434	566
434	878
435	861
435	867
435	946
435	974
435	975
435	980
436	400
436	792
436	839
436	884
436	961
436	990
437	43
437	709
437	740
437	901
437	960
437	995
438	540
438	580
[truncated: 7,394 more rows]
