# Supplementary material for: Two-stage multi-objective evolutionary algorithm for overlapping community discovery
Source: PeerJ Comput Sci. 2024 Jul 16;10:e2185. doi: 10.7717/peerj-cs.2185 (PMC11323150; doi:10.7717/peerj-cs.2185)
Supplement: Supplemental Information 2 — The synthetic data sets LFR in this article and 9 kinds of real data sets. Each data set has two files, which are the relationship between network nodes and the real community structure of the network. [file peerj-cs-10-2185-s002.zip › LFR/1000/om2/network_u04_om2.dat]

1	376
1	593
1	664
1	935
2	708
2	753
2	835
2	878
3	181
3	359
3	797
3	972
4	803
4	900
4	976
4	986
5	867
5	870
5	953
5	961
6	872
6	927
6	943
6	955
7	782
7	843
7	917
7	975
8	319
8	329
8	798
8	952
9	626
9	783
9	795
9	995
10	278
10	545
10	571
10	770
11	793
11	920
11	936
11	949
12	348
12	470
12	953
12	988
13	687
13	895
13	967
13	986
14	716
14	840
14	880
14	969
15	534
15	778
15	871
15	975
16	89
16	720
16	805
16	976
17	305
17	479
17	842
17	984
18	456
18	833
18	906
18	993
19	582
19	661
19	785
19	960
20	106
20	448
20	799
20	891
21	32
21	352
21	949
21	980
22	645
22	863
22	901
22	949
23	676
23	875
23	937
23	971
24	318
24	874
24	897
24	908
25	130
25	146
25	912
25	969
26	74
26	713
26	741
26	919
27	812
27	847
27	949
27	957
28	719
28	855
28	898
28	913
29	571
29	903
29	968
29	994
30	786
30	899
30	928
30	959
31	520
31	695
31	781
31	807
32	21
32	582
32	777
32	961
33	643
33	665
33	874
33	989
34	535
34	892
34	916
34	991
35	209
35	833
35	958
35	962
36	706
36	895
36	925
36	969
37	791
37	905
37	931
37	974
38	138
38	795
38	979
38	989
39	128
39	752
39	939
39	983
40	198
40	319
40	424
40	482
41	98
41	850
41	859
41	972
42	131
42	508
42	721
42	864
43	493
43	800
43	953
43	956
44	132
44	263
44	410
44	983
45	620
45	632
45	949
45	998
46	278
46	440
46	791
46	848
47	349
47	473
47	883
47	919
48	677
48	900
48	944
48	1000
49	754
49	899
49	966
49	970
50	477
50	635
50	909
50	927
51	63
51	153
51	982
51	994
52	195
52	699
52	888
52	958
53	886
53	975
53	984
53	987
54	693
54	699
54	889
54	996
55	293
55	389
55	972
55	973
56	718
56	761
56	917
56	974
57	595
57	823
57	846
57	977
58	757
58	848
58	931
58	941
59	617
59	934
59	954
59	965
60	701
60	929
60	950
60	969
61	435
61	929
61	971
61	999
62	761
62	955
62	962
62	975
63	51
63	412
63	738
63	982
64	199
64	235
64	626
64	957
65	377
65	871
65	898
65	930
66	718
66	788
66	971
66	999
67	469
67	608
67	848
67	891
68	426
68	579
68	664
68	873
69	753
69	860
69	949
69	953
70	660
70	671
70	884
70	990
71	578
71	658
71	981
71	992
72	297
72	353
72	696
72	924
73	145
73	580
73	685
73	942
74	26
74	254
74	929
74	932
75	365
75	641
75	948
75	970
76	606
76	629
76	666
76	877
77	508
77	537
77	923
77	992
78	296
78	531
78	894
78	936
79	871
79	913
79	927
79	965
80	532
80	789
80	910
80	912
81	85
81	452
81	778
81	988
82	269
82	686
82	937
82	997
83	488
83	867
83	911
83	987
84	386
84	402
84	738
84	906
85	81
85	366
85	878
85	895
86	367
86	880
86	947
86	950
87	354
87	798
87	835
87	861
88	142
88	329
88	759
88	969
89	16
89	427
89	964
89	986
90	688
90	736
90	859
90	916
91	562
91	598
91	898
91	993
92	845
92	952
92	967
92	976
93	159
93	544
93	809
93	966
94	405
94	527
94	649
94	918
95	682
95	744
95	971
95	994
96	491
96	576
96	720
96	815
97	408
97	694
97	951
97	966
98	41
98	876
98	977
98	984
99	174
99	335
99	671
99	726
100	394
100	828
100	939
100	958
101	672
101	929
101	972
101	991
102	277
102	691
102	712
102	999
103	736
103	784
103	972
103	991
104	145
104	750
104	756
104	929
105	716
105	872
105	958
105	995
106	20
106	350
106	843
106	970
107	604
107	715
107	874
107	925
108	310
108	341
108	400
108	753
109	293
109	328
109	862
109	916
110	384
110	852
110	908
110	933
111	402
111	643
111	809
111	867
112	455
112	619
112	942
112	960
113	436
113	526
113	782
113	980
114	932
114	947
114	975
114	998
115	469
115	835
115	967
115	979
116	388
116	524
116	747
116	847
117	188
117	435
117	450
117	852
118	334
118	512
118	581
118	694
119	464
119	679
119	879
119	959
120	539
120	864
120	868
120	937
121	797
121	859
121	977
121	984
122	565
122	938
122	964
122	986
123	546
123	737
123	842
123	965
124	588
124	913
124	925
124	950
125	616
125	964
125	984
125	990
126	424
126	790
126	898
126	899
127	400
127	445
127	688
127	915
128	39
128	256
128	302
128	875
129	776
129	788
129	831
129	840
130	25
130	695
130	843
130	883
131	42
131	639
131	912
131	931
132	44
132	238
132	924
132	983
133	436
133	693
133	746
133	918
134	470
134	796
134	903
134	997
135	502
135	611
135	927
135	965
136	307
136	499
136	657
136	907
137	682
137	820
137	896
137	897
138	38
138	675
138	834
138	986
139	419
139	506
139	850
139	870
140	926
140	938
140	949
140	995
141	307
141	497
141	574
141	797
142	88
142	154
142	928
142	973
143	282
143	884
143	973
143	989
144	183
144	708
144	909
144	934
145	73
145	104
145	795
145	866
146	25
146	509
146	591
146	824
147	185
147	263
147	927
147	983
148	165
148	659
148	726
148	963
149	762
149	779
149	914
149	966
150	214
150	832
150	840
150	955
151	266
151	687
151	799
151	913
152	500
152	725
152	985
152	998
153	51
153	208
153	617
153	955
154	142
154	417
154	550
154	978
155	781
155	908
155	969
155	978
156	222
156	731
156	968
156	999
157	656
157	738
157	947
157	954
158	186
158	724
158	910
158	983
159	93
159	323
159	858
159	982
160	238
160	490
160	718
160	855
161	673
161	732
161	777
161	931
162	543
162	712
162	913
162	976
163	769
163	871
163	962
163	995
164	716
164	724
164	893
164	933
165	148
165	212
165	698
165	981
166	843
166	939
166	960
166	980
167	729
167	853
167	889
167	986
168	827
168	856
168	868
168	939
169	657
169	750
169	769
169	774
170	722
170	776
170	917
170	985
171	256
171	521
171	595
171	995
172	280
172	328
172	975
172	987
173	446
173	902
173	934
173	939
174	99
174	422
174	510
174	536
175	703
175	770
175	884
175	949
176	235
176	505
176	790
176	970
177	665
177	751
177	869
177	973
178	622
178	712
178	789
178	888
179	926
179	968
179	969
179	995
180	220
180	812
180	856
180	938
181	3
181	838
181	922
181	980
182	316
182	555
182	741
182	830
183	144
183	201
183	927
183	965
184	264
184	747
184	950
184	985
185	147
185	682
185	911
185	934
186	158
186	497
186	670
186	873
187	682
187	936
187	972
187	980
188	117
188	732
188	931
188	958
189	419
189	474
189	503
189	981
190	542
190	931
190	959
190	977
191	595
191	780
191	853
191	855
192	845
192	882
192	972
192	991
193	742
193	761
193	952
193	971
194	369
194	478
194	979
194	991
195	52
195	347
195	752
195	879
196	645
196	872
196	941
196	980
197	592
197	710
197	907
197	967
198	40
198	402
198	622
198	640
199	64
199	346
199	420
199	914
200	383
200	679
200	901
200	981
201	183
201	730
201	767
201	933
202	613
202	809
202	963
202	967
203	416
203	749
203	990
203	994
204	291
204	598
204	959
204	990
205	820
205	907
205	918
205	996
206	314
206	434
206	878
206	882
207	585
207	823
207	830
207	939
208	153
208	684
208	817
208	934
209	35
209	449
209	957
209	978
210	256
210	883
210	945
210	983
211	568
211	770
211	808
211	986
212	165
212	570
212	946
212	998
213	600
213	782
213	866
213	995
214	150
214	566
214	965
214	996
215	741
215	846
215	909
215	984
216	674
216	713
216	766
216	892
217	410
217	661
217	686
217	960
218	754
218	894
218	926
218	980
219	508
219	732
219	865
219	926
220	180
220	494
220	791
220	848
221	406
221	692
221	959
221	990
222	156
222	595
222	765
222	887
223	827
223	837
223	920
223	987
224	487
224	813
224	975
224	987
225	673
225	725
225	893
225	952
226	822
226	962
226	968
226	994
227	330
227	620
227	849
227	871
228	619
228	649
228	854
228	960
229	240
229	471
229	798
229	901
230	294
230	754
230	983
230	987
231	324
231	337
231	702
231	830
232	711
232	836
232	974
232	979
233	691
233	870
233	974
233	1000
234	474
234	862
234	890
234	991
235	64
235	176
235	265
235	943
236	745
236	750
236	929
236	985
237	731
237	822
237	882
237	994
238	132
238	160
238	394
238	965
239	894
239	896
239	935
239	980
240	229
240	616
240	865
240	867
241	750
241	958
241	981
241	985
242	371
242	506
242	928
242	983
243	604
243	809
243	884
243	924
244	883
244	922
244	923
244	961
245	569
245	698
245	932
245	985
246	730
246	767
246	971
246	974
247	455
247	524
247	950
247	978
248	465
248	740
248	822
248	975
249	679
249	805
249	959
249	990
250	608
250	860
250	964
250	976
251	791
251	931
251	974
251	994
252	634
252	734
252	847
252	941
253	322
253	872
253	887
253	934
253	955
254	74
254	633
254	637
254	911
254	950
255	336
255	495
255	909
255	934
255	936
256	128
256	171
256	210
256	893
256	976
257	301
257	866
257	906
257	960
257	962
258	563
258	819
258	863
258	932
258	937
259	418
259	571
259	630
259	687
259	852
260	593
260	679
260	739
260	962
260	995
261	636
261	686
261	802
261	941
261	945
262	745
262	750
262	811
262	815
262	968
263	44
263	147
263	944
263	956
263	1000
264	184
264	470
264	954
264	955
264	957
265	235
265	704
265	868
265	950
265	978
266	151
266	411
266	831
266	880
266	931
267	544
267	597
267	710
267	899
267	966
268	882
268	929
268	936
268	949
268	980
269	82
269	610
269	703
269	736
269	858
270	513
270	648
270	661
270	883
270	942
271	481
271	487
271	670
271	724
271	919
272	577
272	609
272	905
272	966
272	970
273	556
273	670
273	817
273	928
273	983
274	603
274	680
274	786
274	912
274	953
275	652
275	700
275	888
275	946
275	966
276	489
276	652
276	700
276	815
276	990
277	102
277	416
277	729
277	964
277	986
278	10
278	46
278	706
278	972
278	991
279	311
279	431
279	668
279	946
279	999
280	172
280	499
280	878
280	907
280	992
281	587
281	609
281	668
281	816
281	867
282	143
282	579
282	643
282	783
282	863
283	787
283	931
283	951
283	957
283	1000
284	473
284	551
284	586
284	903
284	981
285	368
285	432
285	909
285	926
285	955
286	639
286	766
286	792
286	947
286	951
287	317
287	447
287	805
287	901
287	976
288	607
288	720
288	938
288	973
288	976
289	447
289	702
289	771
289	813
289	819
290	653
290	664
290	879
290	926
290	930
291	204
291	508
291	817
291	959
291	990
292	505
292	916
292	928
292	961
292	972
293	55
293	109
293	708
293	877
293	910
294	230
294	628
294	699
294	745
294	758
295	316
295	425
295	713
295	834
295	891
296	78
296	420
296	460
296	754
296	929
297	72
297	771
297	789
297	883
297	896
298	557
298	688
298	692
298	769
298	958
299	377
299	679
299	717
299	959
299	963
300	875
300	958
300	962
300	970
300	995
301	257
301	658
301	694
301	904
301	998
302	128
302	333
302	913
302	941
302	1000
303	683
303	809
303	826
303	982
303	993
304	380
304	645
304	812
304	824
304	877
305	17
305	443
305	481
305	633
305	977
306	742
306	870
306	962
306	968
306	971
307	136
307	141
307	524
307	988
307	993
308	648
308	650
308	948
308	966
308	970
309	584
309	621
309	774
309	830
309	907
310	108
310	416
310	735
310	762
310	963
311	279
311	448
311	725
311	786
311	997
312	367
312	877
312	896
312	922
312	988
313	634
313	764
313	876
313	944
313	984
314	206
314	485
314	556
314	832
314	955
315	426
315	594
315	799
315	959
315	990
316	182
316	295
316	365
316	907
316	929
317	287
317	640
317	702
317	789
317	912
318	24
318	386
318	469
318	683
318	745
319	8
319	40
319	356
319	422
319	992
320	572
320	876
320	879
320	887
320	968
321	530
321	626
321	886
321	949
321	974
322	253
322	678
322	763
322	767
322	933
323	159
323	737
323	917
323	920
323	974
324	231
324	539
324	861
324	929
324	983
325	691
325	819
325	892
325	910
325	922
326	485
326	511
326	793
326	902
326	980
327	476
327	823
327	944
327	957
327	1000
328	109
328	172
328	374
328	927
328	965
329	8
329	88
329	589
329	757
329	950
330	227
330	434
330	685
330	782
330	816
331	460
331	882
331	981
331	986
331	998
332	388
332	488
332	745
332	971
332	994
333	302
333	427
333	504
333	784
333	956
334	118
334	489
334	851
334	952
334	967
335	99
335	379
335	418
335	484
335	717
336	255
336	608
336	714
336	922
336	934
337	231
337	584
337	869
337	941
337	944
338	738
338	753
338	867
338	895
338	928
339	796
339	877
339	887
339	968
339	999
340	745
340	871
340	898
340	916
340	979
341	108
341	395
341	407
341	672
341	951
342	749
342	782
342	944
342	988
342	990
343	776
343	823
343	827
343	930
343	997
344	541
344	578
344	760
344	804
344	844
345	390
345	770
345	901
345	964
345	986
346	199
346	586
346	835
346	867
346	884
347	195
347	545
347	693
347	730
347	989
348	12
348	554
348	649
348	668
348	953
349	47
349	956
349	971
349	994
349	999
350	106
350	857
350	915
350	982
350	997
351	472
351	863
351	914
351	924
351	932
352	21
352	811
352	877
352	968
352	991
353	72
353	446
353	828
353	951
353	970
354	87
354	421
354	439
354	751
354	999
355	612
355	840
355	854
355	907
355	942
356	319
356	763
356	940
356	967
356	986
357	375
357	699
357	873
357	950
357	978
358	476
358	730
358	806
358	836
358	979
359	3
359	385
359	882
359	992
359	998
360	789
360	840
360	945
360	954
360	1000
361	650
361	721
361	748
361	951
361	954
362	598
362	830
362	954
362	961
362	988
363	559
363	780
363	969
363	978
363	997
364	525
364	542
364	618
364	674
364	834
365	75
365	316
365	651
365	828
365	829
366	85
366	878
366	902
366	914
366	998
367	86
367	312
367	684
367	988
367	993
368	285
368	541
368	909
368	939
368	965
369	194
369	404
369	514
369	930
369	973
370	587
370	899
370	903
370	948
370	970
371	242
371	380
371	663
371	724
371	757
372	772
372	896
372	963
372	967
372	977
373	581
373	885
373	919
373	928
373	975
374	328
374	504
374	551
374	792
374	908
375	357
375	674
375	711
375	848
375	865
376	1
376	779
376	850
376	859
376	890
377	65
377	299
377	499
377	981
377	985
378	652
378	720
378	905
378	948
378	996
379	335
379	627
379	675
379	911
379	931
380	304
380	371
380	444
380	944
380	1000
381	388
381	775
381	841
381	944
381	994
382	566
382	611
382	687
382	788
382	909
383	200
383	634
383	796
383	866
383	961
384	110
384	627
384	770
384	832
384	986
385	359
385	673
385	785
385	964
385	986
386	84
386	318
386	861
386	881
386	993
387	904
387	913
387	946
387	981
387	998
388	116
388	332
388	381
388	433
388	775
389	55
389	736
389	818
389	824
389	983
390	345
390	480
390	910
390	924
390	948
391	526
391	635
391	734
391	905
391	997
392	509
392	539
392	744
392	961
392	993
393	483
393	603
393	624
393	691
393	914
394	100
394	238
394	778
394	823
394	982
395	341
395	513
395	668
395	738
395	830
396	442
396	704
396	916
396	986
396	987
397	549
397	652
397	802
397	825
397	945
398	716
398	850
398	879
398	880
398	958
399	577
399	765
399	869
399	956
399	987
400	108
400	127
400	938
400	981
400	997
401	522
401	932
401	949
401	985
401	992
402	84
402	111
402	198
402	922
402	934
403	757
403	869
403	898
403	945
403	985
404	369
404	816
404	845
404	918
404	929
405	94
405	684
405	771
405	912
405	996
406	221
406	693
406	733
406	800
406	918
406	996
407	341
407	574
407	867
407	919
407	953
407	986
408	97
408	512
408	805
408	951
408	988
408	990
409	426
409	583
409	765
409	864
409	897
409	923
410	44
410	217
410	568
410	612
410	807
410	960
411	266
411	557
411	911
411	974
411	984
411	987
412	63
412	619
412	804
412	946
412	971
412	999
413	443
413	548
413	817
413	920
413	961
413	993
414	475
414	625
414	650
414	862
414	958
414	979
415	608
415	657
415	832
415	857
415	860
415	965
416	203
416	277
416	310
416	762
416	887
416	963
417	154
417	440
417	719
417	721
417	891
417	931
418	259
418	335
418	755
418	843
418	854
418	959
419	139
419	189
419	728
419	859
419	877
419	972
420	199
420	296
420	741
420	754
420	800
420	929
421	354
421	806
421	903
421	919
421	940
421	973
422	174
422	319
422	605
422	797
422	907
422	953
423	467
423	523
423	592
423	722
423	833
423	889
424	40
424	126
424	658
424	766
424	966
424	970
425	295
425	540
425	624
425	738
425	964
425	982
426	68
426	315
426	409
426	904
426	959
426	990
427	89
427	333
427	896
427	901
427	993
427	998
428	698
428	813
428	882
428	943
428	981
428	992
429	642
429	735
429	751
429	816
429	967
429	1000
430	493
430	496
430	628
430	889
430	948
430	996
431	279
431	529
431	809
431	887
431	946
431	999
432	285
432	740
432	811
432	844
432	981
432	982
433	388
433	477
433	648
433	789
433	924
433	991
434	206
434	330
434	795
434	908
434	992
434	998
435	61
435	117
435	963
435	968
435	987
435	999
436	113
436	133
436	664
436	793
436	959
436	990
437	785
437	853
437	921
437	926
437	971
437	986
438	566
438	720
438	821
438	908
438	948
438	951
439	354
439	590
439	663
439	902
439	940
439	973
440	46
440	417
440	542
440	721
440	724
440	924
441	444
441	468
441	575
441	899
441	905
441	965
442	396
442	670
442	786
442	900
442	939
442	980
443	305
443	413
443	583
443	650
443	801
[truncated: 7,638 more rows]
