# Supplementary material for: Two-stage multi-objective evolutionary algorithm for overlapping community discovery
Source: PeerJ Comput Sci. 2024 Jul 16;10:e2185. doi: 10.7717/peerj-cs.2185 (PMC11323150; doi:10.7717/peerj-cs.2185)
Supplement: Supplemental Information 2 — The synthetic data sets LFR in this article and 9 kinds of real data sets. Each data set has two files, which are the relationship between network nodes and the real community structure of the network. [file peerj-cs-10-2185-s002.zip › LFR/1000/om2/network_u05_om2.dat]

1	929
1	976
1	984
1	998
2	241
2	518
2	926
2	965
3	441
3	596
3	897
3	999
4	680
4	906
4	988
4	1000
5	671
5	915
5	922
5	945
6	311
6	706
6	744
6	969
7	232
7	675
7	803
7	858
8	693
8	819
8	861
8	894
9	86
9	148
9	931
9	938
10	19
10	253
10	694
10	870
11	480
11	586
11	641
11	901
12	249
12	791
12	871
12	965
13	969
13	980
13	987
13	999
14	46
14	479
14	930
14	950
15	611
15	881
15	948
15	964
16	122
16	735
16	868
16	927
17	751
17	867
17	985
17	996
18	541
18	896
18	983
18	997
19	10
19	373
19	976
19	992
20	338
20	431
20	636
20	799
21	106
21	488
21	729
21	763
22	419
22	515
22	726
22	956
23	302
23	331
23	698
23	835
24	190
24	393
24	894
24	979
25	826
25	918
25	934
25	987
26	526
26	880
26	909
26	988
27	126
27	270
27	495
27	498
28	274
28	416
28	896
28	927
29	500
29	621
29	864
29	955
30	554
30	745
30	824
30	871
31	391
31	555
31	600
31	945
32	140
32	633
32	919
32	992
33	807
33	908
33	969
33	982
34	310
34	734
34	742
34	974
35	532
35	666
35	708
35	746
36	92
36	828
36	956
36	981
37	690
37	854
37	987
37	996
38	110
38	272
38	839
38	897
39	728
39	731
39	858
39	894
40	815
40	856
40	869
40	884
41	144
41	772
41	888
41	964
42	193
42	839
42	940
42	966
43	139
43	158
43	854
43	966
44	782
44	786
44	790
44	934
45	420
45	684
45	891
45	908
46	14
46	356
46	797
46	855
47	263
47	324
47	932
47	948
48	519
48	637
48	783
48	951
49	553
49	871
49	987
49	996
50	484
50	794
50	823
50	933
51	370
51	689
51	725
51	898
52	359
52	908
52	950
52	996
53	468
53	555
53	684
53	917
54	521
54	697
54	711
54	856
55	597
55	724
55	895
55	900
56	602
56	802
56	982
56	999
57	231
57	445
57	878
57	886
58	553
58	580
58	770
58	896
59	74
59	266
59	858
59	904
60	126
60	434
60	668
60	831
61	525
61	804
61	889
61	981
62	527
62	742
62	934
62	937
63	740
63	760
63	827
63	840
64	250
64	502
64	801
64	969
65	662
65	777
65	906
65	937
66	588
66	899
66	947
66	949
67	711
67	837
67	845
67	965
68	970
68	980
68	983
68	996
69	87
69	406
69	589
69	922
70	498
70	601
70	631
70	730
71	673
71	683
71	876
71	886
72	153
72	779
72	804
72	952
73	241
73	400
73	579
73	906
74	59
74	698
74	877
74	940
75	219
75	574
75	682
75	939
76	891
76	951
76	971
76	991
77	81
77	656
77	871
77	1000
78	818
78	875
78	885
78	1000
79	229
79	332
79	432
79	977
80	501
80	777
80	856
80	869
81	77
81	452
81	890
81	986
82	294
82	412
82	911
82	983
83	431
83	567
83	638
83	864
84	507
84	734
84	939
84	963
85	840
85	899
85	992
85	995
86	9
86	508
86	854
86	964
87	69
87	111
87	266
87	566
88	402
88	583
88	803
88	999
89	467
89	473
89	572
89	836
90	727
90	807
90	913
90	989
91	377
91	623
91	991
91	999
92	36
92	980
92	989
92	996
93	269
93	910
93	932
93	997
94	670
94	672
94	729
94	979
95	691
95	805
95	820
95	905
96	507
96	843
96	868
96	899
97	578
97	858
97	874
97	999
98	610
98	841
98	881
98	943
99	287
99	616
99	699
99	752
100	673
100	849
100	935
100	990
101	272
101	629
101	736
101	893
102	333
102	920
102	927
102	975
103	189
103	388
103	508
103	889
104	145
104	397
104	956
104	963
105	220
105	556
105	879
105	996
106	21
106	376
106	529
106	833
107	112
107	739
107	918
107	945
108	367
108	382
108	981
108	994
109	326
109	706
109	875
109	915
110	38
110	509
110	781
110	935
111	87
111	192
111	957
111	983
112	107
112	528
112	743
112	944
113	591
113	669
113	961
113	977
114	115
114	323
114	514
114	964
115	114
115	549
115	770
115	930
116	251
116	550
116	564
116	960
117	154
117	518
117	602
117	803
118	429
118	463
118	925
118	948
119	208
119	808
119	866
119	995
120	170
120	956
120	975
120	989
121	815
121	897
121	917
121	982
122	16
122	494
122	825
122	864
123	637
123	733
123	842
123	917
124	178
124	641
124	755
124	955
125	608
125	673
125	857
125	977
126	27
126	60
126	286
126	995
127	245
127	714
127	866
127	942
128	570
128	688
128	736
128	879
129	326
129	354
129	559
129	586
130	573
130	898
130	962
130	984
131	562
131	861
131	993
131	998
132	155
132	182
132	826
132	969
133	357
133	358
133	867
133	870
134	495
134	505
134	703
134	904
135	813
135	825
135	891
135	933
136	876
136	953
136	956
136	973
137	449
137	575
137	817
137	996
138	343
138	441
138	524
138	992
139	43
139	367
139	415
139	644
140	32
140	204
140	593
140	818
141	155
141	730
141	900
141	975
142	677
142	795
142	835
142	913
143	437
143	797
143	898
143	952
144	41
144	374
144	874
144	951
145	104
145	670
145	702
145	966
146	297
146	563
146	738
146	879
147	678
147	866
147	985
147	987
148	9
148	669
148	706
148	984
149	874
149	901
149	957
149	979
150	207
150	935
150	983
150	990
151	380
151	900
151	906
151	951
152	687
152	745
152	815
152	915
153	72
153	397
153	895
153	972
154	117
154	577
154	651
154	832
155	132
155	141
155	920
155	942
156	240
156	418
156	499
156	862
157	365
157	795
157	944
157	982
158	43
158	205
158	323
158	696
159	280
159	390
159	689
159	992
160	822
160	882
160	926
160	959
161	426
161	438
161	718
161	840
162	676
162	900
162	939
162	962
163	597
163	762
163	898
163	991
164	745
164	891
164	955
164	994
165	566
165	732
165	841
165	951
166	228
166	891
166	965
166	995
167	647
167	754
167	993
167	995
168	649
168	803
168	898
168	917
169	289
169	843
169	884
169	984
170	120
170	855
170	955
170	975
171	476
171	704
171	828
171	864
172	522
172	576
172	618
172	768
173	394
173	550
173	822
173	942
174	640
174	978
174	982
174	995
175	186
175	837
175	971
175	1000
176	291
176	844
176	962
176	978
177	298
177	634
177	850
177	945
178	124
178	220
178	857
178	913
179	508
179	844
179	886
179	944
180	596
180	735
180	777
180	950
181	331
181	841
181	874
181	966
182	132
182	910
182	938
182	989
183	551
183	898
183	920
183	942
184	600
184	970
184	993
184	997
185	625
185	763
185	801
185	949
186	175
186	616
186	704
186	856
187	466
187	582
187	954
187	958
188	255
188	734
188	959
188	967
189	103
189	267
189	902
189	925
190	24
190	216
190	654
190	786
191	485
191	733
191	895
191	987
192	111
192	255
192	755
192	998
193	42
193	861
193	953
193	974
194	545
194	563
194	610
194	947
195	521
195	682
195	773
195	945
196	433
196	804
196	937
196	959
197	587
197	718
197	819
197	958
198	297
198	737
198	836
198	873
199	806
199	914
199	916
199	998
200	536
200	910
200	937
200	989
201	789
201	846
201	858
201	998
202	626
202	634
202	911
202	974
203	833
203	843
203	918
203	980
204	140
204	248
204	960
204	990
205	158
205	514
205	579
205	964
206	234
206	707
206	876
206	909
207	150
207	546
207	676
207	875
208	119
208	756
208	765
208	959
209	383
209	442
209	837
209	975
210	713
210	750
210	936
210	981
211	273
211	496
211	601
211	812
212	269
212	667
212	775
212	828
213	265
213	434
213	978
213	992
214	424
214	696
214	859
214	920
215	618
215	954
215	970
215	983
216	190
216	334
216	614
216	869
217	856
217	918
217	934
217	935
218	532
218	715
218	806
218	889
219	75
219	878
219	903
219	955
220	105
220	178
220	650
220	929
221	617
221	755
221	973
221	974
222	839
222	957
222	966
222	999
223	578
223	613
223	827
223	969
224	748
224	939
224	957
224	983
225	517
225	737
225	865
225	941
226	606
226	773
226	953
226	977
227	595
227	649
227	826
227	967
228	166
228	623
228	740
228	939
229	79
229	422
229	930
229	975
230	430
230	744
230	795
230	903
231	57
231	422
231	449
231	542
232	7
232	543
232	626
232	882
233	685
233	714
233	947
233	949
234	206
234	759
234	931
234	958
235	502
235	779
235	942
235	984
236	457
236	556
236	933
236	938
237	649
237	940
237	945
237	973
238	594
238	756
238	812
238	839
239	446
239	514
239	790
239	852
240	156
240	900
240	975
240	979
241	2
241	73
241	885
241	949
242	496
242	614
242	821
242	911
243	268
243	788
243	866
243	964
244	614
244	837
244	840
244	878
244	957
245	127
245	346
245	396
245	961
245	1000
246	691
246	860
246	897
246	950
246	962
247	301
247	381
247	893
247	972
247	984
248	204
248	369
248	430
248	547
248	820
249	12
249	410
249	549
249	814
249	966
250	64
250	557
250	810
250	912
250	995
251	116
251	824
251	866
251	948
251	968
252	464
252	598
252	635
252	772
252	930
253	10
253	433
253	772
253	853
253	894
254	289
254	693
254	836
254	864
254	903
255	188
255	192
255	589
255	838
255	911
256	314
256	725
256	766
256	793
256	955
257	382
257	404
257	631
257	815
257	925
258	554
258	619
258	876
258	978
258	982
259	695
259	819
259	872
259	963
259	985
260	788
260	854
260	971
260	989
260	1000
261	722
261	724
261	794
261	813
261	820
262	327
262	350
262	655
262	822
262	943
263	47
263	410
263	453
263	581
263	820
264	364
264	726
264	882
264	919
264	933
265	213
265	637
265	824
265	962
265	976
266	59
266	87
266	743
266	935
266	997
267	189
267	340
267	877
267	902
267	907
268	243
268	411
268	700
268	739
268	904
269	93
269	212
269	656
269	661
269	875
270	27
270	812
270	911
270	958
270	999
271	465
271	476
271	534
271	954
271	976
272	38
272	101
272	788
272	865
272	980
273	211
273	318
273	457
273	601
273	684
274	28
274	636
274	918
274	923
274	946
275	671
275	899
275	908
275	910
275	960
276	639
276	662
276	717
276	816
276	872
277	604
277	852
277	889
277	944
277	980
278	469
278	710
278	909
278	964
278	991
279	288
279	373
279	497
279	601
279	906
280	159
280	313
280	413
280	798
280	842
281	686
281	839
281	904
281	962
281	966
282	500
282	739
282	802
282	867
282	915
283	773
283	882
283	925
283	985
283	986
284	448
284	771
284	894
284	947
284	975
285	426
285	785
285	904
285	917
285	982
286	126
286	827
286	884
286	964
286	965
287	99
287	355
287	702
287	946
287	955
288	279
288	500
288	922
288	976
288	988
289	169
289	254
289	687
289	799
289	887
290	556
290	674
290	922
290	961
290	984
291	176
291	416
291	562
291	967
291	995
292	507
292	825
292	919
292	939
292	940
293	533
293	603
293	629
293	878
293	883
294	82
294	387
294	709
294	775
294	812
295	384
295	682
295	795
295	930
295	964
296	599
296	682
296	697
296	698
296	914
297	146
297	198
297	831
297	903
297	963
298	177
298	445
298	906
298	952
298	967
299	435
299	836
299	927
299	970
299	990
300	456
300	479
300	489
300	648
300	955
301	247
301	612
301	722
301	959
301	977
302	23
302	660
302	790
302	954
302	985
303	724
303	790
303	849
303	961
303	985
304	413
304	484
304	868
304	908
304	987
305	423
305	774
305	867
305	980
305	987
306	627
306	669
306	921
306	941
306	989
307	356
307	417
307	543
307	707
307	975
308	460
308	724
308	825
308	863
308	885
309	792
309	945
309	949
309	991
309	1000
310	34
310	765
310	899
310	910
310	970
311	6
311	577
311	628
311	828
311	926
312	341
312	902
312	929
312	996
312	1000
313	280
313	721
313	767
313	788
313	965
314	256
314	481
314	807
314	871
314	893
315	443
315	640
315	911
315	961
315	966
316	363
316	555
316	737
316	904
316	942
317	401
317	580
317	686
317	841
317	981
318	273
318	582
318	627
318	825
318	841
319	806
319	810
319	813
319	841
319	995
320	353
320	757
320	819
320	966
320	987
321	570
321	726
321	788
321	911
321	986
322	622
322	708
322	766
322	890
322	900
323	114
323	158
323	398
323	628
323	929
324	47
324	644
324	830
324	883
324	890
325	633
325	666
325	713
325	872
325	994
326	109
326	129
326	432
326	554
326	598
327	262
327	768
327	791
327	962
327	981
328	891
328	943
328	992
328	994
328	997
329	542
329	935
329	966
329	991
329	997
330	552
330	629
330	650
330	818
330	918
331	23
331	181
331	344
331	462
331	651
332	79
332	593
332	653
332	948
332	961
333	102
333	501
333	882
333	928
333	972
334	216
334	666
334	728
334	981
334	998
335	656
335	817
335	896
335	904
335	990
336	396
336	427
336	506
336	625
336	772
337	396
337	412
337	661
337	737
337	934
338	20
338	391
338	710
338	761
338	980
339	582
339	709
339	710
339	923
339	997
340	267
340	528
340	536
340	928
340	931
341	312
341	376
341	829
341	853
341	959
342	369
342	622
342	727
342	888
342	987
343	138
343	833
343	860
343	915
343	980
344	331
344	558
344	782
344	841
344	895
345	352
345	629
345	687
345	797
345	998
346	245
346	430
346	445
346	467
346	977
347	719
347	965
347	970
347	972
347	995
348	630
348	769
348	932
348	962
348	976
349	565
349	682
349	738
349	949
349	950
350	262
350	606
350	905
350	908
350	948
351	502
351	776
351	954
351	981
351	989
352	345
352	622
352	764
352	792
352	961
353	320
353	577
353	616
353	806
353	941
354	129
354	525
354	603
354	628
354	988
355	287
355	779
355	863
355	966
355	990
356	46
356	307
356	815
356	949
356	991
357	133
357	569
357	923
357	928
357	931
358	133
358	567
358	764
358	823
358	912
359	52
359	761
359	886
359	979
359	980
360	724
360	891
360	937
360	966
360	969
361	644
361	685
361	873
361	876
361	994
362	575
362	586
362	680
362	984
362	992
363	316
363	471
363	815
363	827
363	915
364	264
364	706
364	753
364	823
364	900
365	157
365	753
365	766
365	868
365	903
366	448
366	619
366	652
366	884
366	936
367	108
367	139
367	802
367	844
367	988
368	454
368	594
368	741
368	928
368	931
369	248
369	342
369	672
369	714
369	976
370	51
370	542
370	762
370	944
370	947
371	378
371	400
371	538
371	563
371	673
372	611
372	672
372	886
372	958
372	988
373	19
373	279
373	659
373	897
373	928
374	144
374	540
374	776
374	920
374	952
375	414
375	477
375	504
375	539
375	946
376	106
376	341
376	817
376	887
376	899
377	91
377	599
377	803
377	872
377	877
378	371
378	538
378	706
378	868
378	993
379	622
379	658
379	663
379	766
379	784
380	151
380	560
380	697
380	862
380	914
381	247
381	564
381	912
381	953
381	957
382	108
382	257
382	811
382	815
382	873
383	209
383	579
383	787
383	831
383	844
384	295
384	430
384	760
384	806
384	826
385	627
385	771
385	774
385	794
385	895
386	537
386	633
386	751
386	932
386	999
387	294
387	429
387	822
387	908
387	976
388	103
388	662
388	834
388	883
388	976
389	473
389	653
389	697
389	720
389	876
390	159
390	593
390	607
390	927
390	982
391	31
391	338
391	610
391	814
391	991
392	831
392	971
392	975
392	988
392	1000
393	24
393	398
393	735
393	873
393	951
394	173
394	703
394	783
394	833
394	866
394	985
395	456
395	505
395	572
395	604
395	780
395	887
396	245
396	336
396	337
396	666
396	758
396	868
397	104
397	153
397	898
397	907
397	973
397	999
398	323
398	393
398	734
398	819
398	950
398	974
399	482
399	492
399	536
399	795
399	900
399	952
400	73
400	371
400	846
400	909
400	974
400	980
401	317
401	693
401	747
401	851
401	869
401	990
402	88
402	626
402	670
402	819
402	906
402	941
403	581
403	600
403	847
403	923
403	971
403	993
404	257
404	607
404	821
404	890
404	967
404	986
405	590
405	635
405	843
405	912
405	994
405	997
406	69
406	431
406	469
406	952
406	958
406	988
407	778
407	823
407	838
407	855
407	860
407	905
408	726
408	857
408	868
408	887
408	997
408	1000
409	556
409	681
409	705
409	936
409	957
409	978
410	249
410	263
410	635
410	664
410	963
410	973
411	268
411	617
411	660
411	878
411	904
411	991
412	82
412	337
412	475
412	549
412	920
412	973
413	280
413	304
413	584
413	612
413	769
413	987
414	375
414	669
414	808
414	858
414	887
414	906
415	139
415	503
415	553
415	624
415	900
415	976
416	28
416	291
416	812
416	822
416	877
416	999
417	307
417	548
417	909
417	932
417	965
417	990
418	156
418	501
418	521
418	546
418	716
418	983
419	22
419	437
419	835
419	955
419	960
419	979
420	45
420	720
420	849
420	872
420	883
420	938
421	611
421	845
421	933
421	958
421	985
421	998
422	229
422	231
422	447
422	876
422	955
422	984
423	305
423	665
423	694
423	731
423	739
423	896
424	214
424	695
424	696
424	705
424	822
424	903
425	515
425	552
425	596
425	786
425	829
425	901
426	161
426	285
426	499
426	519
426	917
426	945
427	336
427	479
427	536
427	549
427	871
427	926
428	825
428	841
428	869
428	934
428	949
428	954
429	118
429	387
429	439
429	804
429	933
429	960
430	230
430	248
430	346
430	384
430	836
430	990
431	20
431	83
431	406
431	747
431	943
431	945
432	79
432	326
432	597
432	711
432	837
432	968
433	196
433	253
433	651
433	771
433	772
433	785
434	60
434	213
434	435
434	713
434	721
434	955
435	299
435	434
435	506
435	915
435	919
435	933
436	847
436	863
436	916
436	930
436	937
436	962
437	143
437	419
437	516
437	826
437	901
437	952
438	161
438	756
438	782
438	837
438	874
438	881
439	429
439	666
439	816
439	910
439	960
439	985
440	608
440	708
[truncated: 7,748 more rows]
