# Supplementary material for: Two-stage multi-objective evolutionary algorithm for overlapping community discovery
Source: PeerJ Comput Sci. 2024 Jul 16;10:e2185. doi: 10.7717/peerj-cs.2185 (PMC11323150; doi:10.7717/peerj-cs.2185)
Supplement: Supplemental Information 2 — The synthetic data sets LFR in this article and 9 kinds of real data sets. Each data set has two files, which are the relationship between network nodes and the real community structure of the network. [file peerj-cs-10-2185-s002.zip › LFR/1000/om4/community_u01_om4.dat]

1	11
2	17
3	11
4	14
5	16 20 23 27
6	1 2 6 27
7	5
8	11
9	7
10	11
11	10
12	3 15 17 22
13	7
14	20
15	10
16	7 13 14 24
17	13
18	7
19	17
20	19
21	14
22	28
23	1
24	2
25	18
26	7
27	7
28	29
29	25
30	12
31	1
32	13
33	18
34	5 8 17 22
35	11
36	8
37	14
38	23
39	8
40	3
41	7
42	7
43	13
44	6
45	27
46	29
47	14
48	23
49	11
50	1
51	5 8 15 23
52	15
53	2
54	23
55	9
56	12
57	1
58	15
59	3
60	5 9 20 26
61	16
62	13
63	5 9 23 26
64	14
65	16
66	21
67	8
68	1
69	29
70	11
71	16
72	26
73	17
74	2
75	3
76	11
77	28
78	3
79	27
80	26
81	2 6 21 24
82	16
83	9
84	5
85	14
86	28
87	9
88	8
89	13
90	17
91	17
92	9
93	27
94	4 9 12 27
95	8
96	16
97	15
98	28
99	15
100	13
101	4
102	6
103	6 10 11 14
104	4
105	29
106	18
107	8
108	29
109	3
110	17
111	4
112	3
113	18
114	28
115	25
116	22
117	20
118	28
119	23
120	2 7 15 27
121	5
122	21
123	24
124	23
125	7
126	9
127	18
128	23
129	28
130	4 9 25 28
131	21
132	3 23 27 29
133	15
134	15
135	28
136	26
137	13
138	20
139	12
140	23
141	3
142	5
143	16
144	6
145	18
146	4
147	28
148	17
149	13
150	15
151	15
152	22
153	19
154	6
155	12
156	22
157	2
158	2
159	2
160	14
161	24
162	28
163	11
164	22
165	18
166	26
167	28
168	28
169	27
170	29
171	5 11 24 25
172	9
173	16
174	27
175	9
176	29
177	21
178	17
179	9
180	7
181	21
182	8
183	14
184	3 13 18 19
185	27
186	24
187	21
188	28
189	28
190	23
191	2 11 27 29
192	29
193	24
194	28
195	2 8 9 27
196	25
197	15
198	7 13 27 29
199	13
200	1
201	24
202	13
203	2
204	13
205	9
206	29
207	6
208	10
209	9
210	16
211	5
212	12
213	11
214	27
215	23
216	2
217	28
218	12
219	11
220	24
221	22
222	2
223	5
224	6
225	25
226	8
227	14
228	11 12 16 28
229	18
230	22
231	2 4 9 16
232	9
233	9
234	22
235	21
236	23
237	2
238	23
239	23
240	21
241	1 5 20 24
242	2
243	23
244	17
245	17
246	16
247	16
248	4 6 24 28
249	24
250	18
251	22
252	12
253	13
254	1 4 8 19
255	11
256	6
257	25
258	17
259	12
260	21
261	27
262	6
263	26
264	26
265	22
266	21
267	19
268	14
269	29
270	28
271	21
272	18
273	27
274	8
275	7
276	10
277	23
278	19
279	16
280	7 8 11 14
281	9
282	25
283	7
284	4 15 17 18
285	9
286	3
287	5 12 22 29
288	17
289	23
290	5 9 24 26
291	27
292	14
293	21
294	11
295	16
296	16
297	23
298	22
299	5
300	20
301	3
302	2
303	7
304	6
305	10
306	23
307	18
308	26
309	28
310	24
311	2
312	10
313	14
314	6
315	28
316	14
317	20
318	24
319	4
320	7
321	10 15 18 23
322	20
323	10
324	2
325	15
326	28
327	4
328	1
329	28
330	4 8 11 13
331	4
332	14
333	9
334	1
335	17
336	10 16 22 29
337	2
338	1 6 9 29
339	21
340	1 4 5 23
341	7
342	28
343	23
344	20
345	8
346	28
347	19
348	6
349	19
350	8
351	9
352	15
353	23
354	14
355	14
356	4
357	12
358	9
359	2
360	2 7 26 27
361	5
362	5
363	14
364	17
365	4
366	2
367	28
368	24
369	3
370	19
371	29
372	10
373	14
374	6
375	19
376	28
377	15
378	22
379	3
380	27
381	6 13 18 28
382	16
383	9
384	10
385	14
386	19
387	4
388	19
389	1 6 25 28
390	11
391	8 10 21 22
392	15
393	13
394	2 5 12 27
395	7
396	26
397	7
398	1
399	1
400	14
401	13
402	4
403	9
404	21
405	15
406	23
407	22
408	16
409	1
410	2 15 16 17
411	9
412	28
413	22
414	8
415	15
416	19
417	6
418	7
419	3
420	16
421	26
422	26
423	6
424	16
425	1
426	3
427	19
428	3
429	21
430	9
431	25
432	5 14 21 26
433	20
434	5 7 8 28
435	22
436	14
437	11
438	23
439	6
440	27
441	2 7 14 21
442	18
443	13
444	20
445	22
446	26
447	23
448	10
449	5 11 19 29
450	4
451	4
452	14
453	23
454	14
455	6
456	18
457	5
458	11
459	10
460	11
461	27
462	19
463	3
464	28
465	2 13 14 26
466	2
467	16 18 21 27
468	2
469	3
470	28
471	27
472	19
473	21
474	2
475	28
476	29
477	6
478	9
479	7
480	10
481	3
482	10
483	13
484	12
485	28
486	5
487	1
488	5 21 22 26
489	8
490	26
491	2
492	14
493	9
494	8
495	13
496	26
497	14
498	29
499	2
500	8
501	3 5 10 22
502	21
503	19
504	20
505	4
506	4
507	1
508	26
509	4
510	12
511	19
512	9
513	22
514	5
515	28
516	15
517	27
518	22
519	26
520	7
521	28
522	10
523	4
524	12
525	22
526	2 14 24 29
527	6
528	24
529	6
530	26
531	15
532	21
533	8
534	12
535	12
536	4
537	29
538	27
539	19
540	9
541	21
542	8
543	24
544	24
545	24
546	7
547	16
548	7
549	9
550	12
551	15
552	16
553	9 14 16 24
554	7
555	20
556	29
557	3
558	15
559	20
560	27
561	21
562	29
563	4
564	7
565	24
566	15
567	9
568	23
569	28
570	18
571	7
572	11
573	16
574	1 7 21 26
575	9 21 22 27
576	26
577	15
578	27
579	21
580	14
581	28
582	21
583	1 2 21 23
584	27
585	16
586	26
587	6
588	15
589	18
590	9
591	15
592	7
593	2
594	4
595	24
596	29
597	10
598	14
599	3
600	6
601	1
602	4
603	7
604	1
605	14
606	12
607	23
608	5 9 11 19
609	28
610	16
611	25
612	25
613	2
614	29
615	29
616	5 9 10 14
617	19
618	5 8 19 20
619	17
620	22
621	1
622	15
623	18
624	13
625	6
626	5
627	2
628	10
629	5
630	19
631	5 18 23 29
632	11
633	27
634	1
635	29
636	28
637	3
638	27
639	29
640	12
641	11
642	24
643	23
644	7
645	3
646	11
647	8 22 23 25
648	29
649	3
650	29
651	18
652	16 17 25 28
653	10 19 27 29
654	16
655	25
656	3
657	10
658	11
659	27
660	10
661	17
662	6
663	27
664	22
665	29
666	19
667	19
668	14
669	21
670	27
671	4
672	2 8 10 20
673	5 7 10 22
674	5 9 18 19
675	11 22 25 26
676	7
677	29
678	18
679	29
680	12
681	19
682	24
683	6 8 10 14
684	13
685	5
686	2
687	8 10 13 23
688	28
689	5
690	15
691	25
692	3
693	3 17 25 27
694	17
695	5 9 24 28
696	4
697	19
698	2 3 14 23
699	14
700	1
701	4
702	24
703	12
704	12
705	2
706	5
707	13
708	18
709	7
710	11
711	16
712	20
713	28
714	25
715	8
716	7
717	21
718	14
719	23
720	27
721	26
722	10
723	5
724	23
725	8
726	13
727	7
728	1
729	5 17 21 26
730	2
731	1 8 13 16
732	6 13 19 28
733	20
734	16
735	9
736	6 10 14 22
737	18
738	29
739	9
740	26
741	29
742	21
743	9
744	12
745	19
746	11
747	2 7 12 29
748	14
749	21
750	10
751	22
752	13
753	15
754	11
755	10
756	7
757	20
758	28
759	4
760	14
761	16
762	13
763	16
764	10
765	4
766	23
767	2
768	25
769	6
770	21
771	7 9 10 26
772	11
773	21
774	9
775	20
776	27
777	18
778	15
779	2
780	1 4 13 27
781	10
782	6
783	8 17 21 24
784	28
785	25
786	20
787	6
788	21
789	1
790	7
791	26
792	25
793	25
794	8
795	10
796	29
797	29
798	7 21 24 29
799	10
800	4
801	6
802	22
803	23
804	13
805	9 16 22 25
806	27
807	4
808	1
809	19
810	26
811	9
812	7
813	13
814	22
815	6
816	4
817	8
818	15
819	12
820	8
821	3
822	19
823	4
824	20
825	19
826	9
827	22
828	29
829	6
830	25
831	10
832	27
833	10
834	8
835	20
836	22
837	20
838	29
839	4 13 15 22
840	24
841	14
842	24
843	8
844	14
845	15
846	26
847	2
848	17
849	7 9 25 27
850	7
851	3
852	24
853	19
854	19
855	29
856	5
857	29
858	25
859	21
860	14
861	14
862	22
863	3
864	18
865	14
866	2 4 12 26
867	10
868	2
869	28
870	16
871	13 15 18 19
872	7 8 26 27
873	26
874	26
875	12 16 20 23
876	19
877	15
878	11
879	11
880	7
881	28
882	24
883	25
884	23
885	3
886	17
887	19
888	11
889	6 8 11 13
890	15
891	29
892	11
893	13
894	13
895	15
896	10
897	4 9 13 26
898	28
899	16
900	10
901	1
902	10
903	4
904	10
905	2
906	26
907	1 22 28 29
908	29
909	6 9 23 24
910	2
911	4
912	10
913	14
914	12
915	9
916	15
917	20
918	24
919	28
920	2 3 10 11
921	2
922	10
923	13
924	10
925	6
926	5
927	22
928	7
929	11 16 17 29
930	11
931	8
932	13
933	26
934	7
935	12
936	6 7 16 21
937	22
938	29
939	21
940	29
941	16
942	10
943	23
944	2
945	3 5 14 29
946	28
947	10
948	4
949	28
950	20
951	7
952	15
953	28
954	20
955	2
956	19
957	3 5 6 20
958	27
959	14
960	10 15 16 26
961	22
962	17
963	2 5 24 28
964	3
965	5 12 15 23
966	26
967	6
968	18
969	17
970	26
971	2 25 27 29
972	28
973	10
974	1
975	29
976	4
977	26
978	13
979	2
980	10
981	8 11 14 29
982	25
983	2
984	11
985	24
986	12
987	21
988	7 9 14 16
989	7 10 23 28
990	6
991	24
992	22
993	16
994	11
995	12
996	12
997	1
998	15
999	8
1000	13
