# Supplementary material for: Two-stage multi-objective evolutionary algorithm for overlapping community discovery
Source: PeerJ Comput Sci. 2024 Jul 16;10:e2185. doi: 10.7717/peerj-cs.2185 (PMC11323150; doi:10.7717/peerj-cs.2185)
Supplement: Supplemental Information 2 — The synthetic data sets LFR in this article and 9 kinds of real data sets. Each data set has two files, which are the relationship between network nodes and the real community structure of the network. [file peerj-cs-10-2185-s002.zip › LFR/1000/om4/community_u02_om4.dat]

1	3 4 5 24
2	21
3	2 3 11 22
4	27
5	20
6	17
7	9
8	18
9	4
10	12
11	1
12	5
13	15
14	20
15	17
16	4
17	10
18	10
19	12
20	2
21	14
22	22
23	18
24	17
25	27
26	21
27	19
28	23
29	15
30	6
31	8 11 25 30
32	11
33	10
34	9
35	7
36	9
37	3
38	9
39	13
40	16
41	6
42	1
43	22
44	27
45	14
46	10
47	3
48	22
49	16
50	22
51	12
52	7
53	30
54	3
55	30
56	18
57	7
58	4
59	9
60	5
61	7 11 14 22
62	6
63	19
64	2
65	30
66	9
67	13 14 22 26
68	16
69	10
70	5
71	4
72	2 19 21 29
73	3
74	17
75	18
76	3 21 24 27
77	3
78	9
79	9
80	20
81	2 5 7 17
82	22
83	15
84	4
85	7
86	27
87	26
88	13
89	7
90	19
91	3
92	1
93	10
94	18
95	15
96	3
97	1
98	29
99	28
100	27
101	7
102	2
103	29
104	18
105	26
106	5
107	15
108	22
109	15
110	1
111	3
112	10
113	25
114	5 7 8 30
115	3
116	10
117	22
118	18
119	11
120	15
121	22
122	29
123	22
124	12
125	30
126	27
127	1
128	10
129	24
130	27
131	24
132	13
133	3
134	15
135	10
136	13
137	5
138	8
139	6
140	9
141	20
142	6
143	13
144	23
145	21
146	14
147	13
148	12
149	2
150	3
151	28
152	3
153	15
154	8
155	10
156	10
157	8
158	19
159	24
160	23
161	6
162	17
163	5
164	5 17 22 28
165	22
166	22
167	1
168	26
169	5
170	15 20 22 27
171	22
172	14
173	5 15 19 30
174	7
175	27
176	25
177	22
178	29
179	8
180	25
181	19
182	10
183	7 9 19 20
184	28
185	1
186	21
187	24
188	27
189	29
190	8
191	28
192	26
193	10
194	14
195	16
196	9 11 12 14
197	25
198	2 9 15 24
199	25
200	5
201	19
202	1 7 11 14
203	14
204	27
205	4
206	22
207	11
208	12 20 22 23
209	1
210	14
211	11
212	30
213	4
214	25
215	23
216	5 7 19 26
217	23
218	25
219	28
220	21
221	20
222	10
223	7 15 18 27
224	8
225	28
226	12
227	20
228	2
229	24
230	14
231	1
232	14 15 26 30
233	5
234	16
235	10
236	14
237	4
238	25
239	7
240	2
241	1 5 22 23
242	11
243	8
244	21
245	12
246	1
247	12
248	15
249	1
250	1
251	23
252	1
253	10
254	12
255	10
256	26
257	12
258	6
259	17
260	1 5 18 30
261	3 6 8 29
262	11
263	21
264	29
265	29
266	27
267	29
268	28
269	30
270	27
271	16
272	25
273	11
274	27
275	5
276	22
277	22
278	13
279	4 10 15 25
280	5 8 11 17
281	6
282	13
283	5
284	16
285	10
286	13
287	22
288	23
289	5 20 22 27
290	17
291	8
292	21
293	21
294	11 12 14 16
295	20
296	9
297	2 26 27 30
298	30
299	30
300	9
301	12
302	1 6 17 18
303	26
304	27
305	15
306	16
307	30
308	15
309	3
310	21
311	6 14 17 25
312	20
313	23
314	15 22 26 30
315	25
316	7
317	9
318	5
319	4 6 20 24
320	27
321	9
322	24
323	14
324	22
325	18
326	20
327	8
328	5
329	10
330	10
331	6
332	2
333	5
334	2
335	11
336	7 9 11 21
337	1
338	22
339	30
340	23
341	9
342	14
343	9
344	7
345	3
346	23
347	24
348	21
349	23
350	23
351	26
352	7
353	16
354	28
355	30
356	10
357	13
358	20
359	8
360	8
361	10
362	28
363	25
364	9
365	17
366	11
367	16
368	2 6 24 27
369	25
370	29
371	2 4 8 19
372	10
373	16
374	5 6 11 15
375	4
376	15
377	15
378	23
379	14
380	29
381	2
382	17
383	10
384	21
385	29
386	12
387	27
388	9
389	11
390	29
391	1
392	4
393	4 10 15 22
394	1
395	2
396	19
397	11
398	18
399	28
400	14
401	22
402	5
403	15
404	5
405	3 13 14 28
406	30
407	10
408	28
409	1
410	27
411	25
412	16
413	5
414	3
415	13
416	2 19 20 28
417	10
418	26
419	14
420	24
421	28
422	11
423	1
424	3 8 18 27
425	1 17 18 28
426	24
427	7
428	14
429	1
430	29
431	30
432	3 6 27 29
433	8
434	14 16 25 28
435	10 16 17 18
436	10
437	11
438	13
439	10
440	24
441	23
442	29
443	19
444	23
445	19
446	18
447	30
448	1
449	1
450	1 11 15 22
451	26
452	22
453	11
454	6
455	19
456	3 17 25 26
457	4 17 26 27
458	3 11 12 23
459	29
460	7 13 16 28
461	14
462	27
463	3
464	1
465	7
466	24
467	26
468	27
469	26
470	11
471	5
472	7 15 24 28
473	8
474	3 4 16 23
475	15
476	3
477	19
478	11
479	1
480	1 5 10 29
481	26
482	18
483	25
484	5
485	14
486	8
487	9 10 17 25
488	26
489	13
490	14
491	14
492	2
493	2 9 14 23
494	1
495	4
496	17
497	4
498	24
499	30
500	23
501	7
502	11
503	7
504	2
505	1
506	6 18 22 23
507	28
508	17
509	5
510	16
511	3
512	7
513	15
514	17
515	28
516	8
517	22
518	15
519	29
520	30
521	9
522	16
523	1
524	28
525	23
526	29
527	27
528	17
529	22
530	19
531	10
532	2
533	22
534	4
535	12
536	13 15 19 30
537	22
538	22
539	7
540	17
541	11
542	13
543	28
544	27
545	15
546	5
547	21
548	7
549	10
550	13
551	11
552	27
553	7
554	1
555	2
556	25
557	5
558	9
559	11
560	3
561	11
562	5
563	18 22 26 28
564	21
565	16
566	17
567	6
568	15
569	15
570	12
571	5
572	13
573	20
574	13
575	23
576	19
577	22
578	24
579	17
580	19
581	9
582	2
583	12 26 28 29
584	2
585	20
586	21
587	6
588	15
589	4
590	10
591	27
592	10
593	30
594	23
595	24
596	17
597	5
598	19
599	26
600	1
601	23
602	10
603	12
604	9
605	24
606	5
607	2
608	4
609	8
610	30
611	2
612	5 16 19 30
613	22
614	14
615	26
616	12
617	16 22 25 28
618	25
619	19
620	27
621	15
622	2
623	6
624	7
625	7
626	6
627	13
628	4
629	20
630	25
631	27
632	22
633	3 4 11 25
634	28
635	15
636	29
637	1
638	26
639	1 3 20 28
640	20
641	9
642	17
643	23
644	17
645	17
646	24
647	7
648	30
649	14
650	27
651	21
652	20 21 22 26
653	26
654	15
655	11
656	11
657	2
658	1
659	11
660	25
661	2
662	5
663	6
664	27
665	6 14 16 28
666	5 7 21 26
667	3
668	30
669	8
670	27
671	26
672	30
673	8
674	2 6 19 29
675	4
676	8 12 14 23
677	11
678	11
679	4 13 21 25
680	26
681	4 21 24 27
682	6
683	30
684	10 14 20 24
685	17
686	1
687	17
688	18
689	9
690	5 22 26 27
691	10
692	7
693	11
694	19
695	3
696	1
697	7
698	1
699	17
700	11
701	2
702	7
703	30
704	3 5 22 25
705	22
706	2
707	3
708	10
709	1
710	17
711	23
712	20
713	2
714	20
715	7 13 20 25
716	16
717	27
718	30
719	2
720	10
721	18
722	8 11 15 29
723	9 13 16 19
724	1
725	24
726	3
727	25
728	3
729	15
730	21
731	8
732	28
733	3
734	7
735	22
736	15
737	9
738	26
739	17 20 21 30
740	27
741	10
742	3
743	26
744	21
745	17
746	21
747	10
748	19
749	30
750	18
751	9
752	2 6 28 29
753	14
754	13
755	30
756	2
757	24
758	22
759	12
760	11
761	2 9 10 25
762	17
763	22
764	12
765	8
766	5
767	10 12 16 18
768	1
769	29
770	13
771	1
772	5
773	15
774	15
775	9
776	3
777	30
778	23
779	7 9 21 26
780	7
781	11
782	27
783	12
784	22
785	13
786	8
787	27
788	27
789	12
790	25
791	18
792	19
793	20
794	15
795	7
796	21
797	25
798	9
799	17
800	8
801	4
802	4
803	27
804	14 15 28 29
805	10
806	15
807	25
808	19
809	17
810	27
811	18
812	1
813	3
814	29
815	25
816	19
817	9
818	19
819	28
820	3
821	27
822	2
823	10
824	30
825	8
826	19
827	16
828	19
829	24
830	8
831	10
832	22
833	3
834	5
835	24
836	14 22 26 30
837	1
838	10
839	6
840	10
841	16
842	27
843	13
844	14
845	26
846	20
847	26
848	23
849	10
850	25
851	20
852	11
853	5 12 14 17
854	1
855	25
856	8
857	30
858	27
859	21
860	16
861	22
862	2
863	4
864	30
865	6
866	10
867	1
868	9 22 26 30
869	20
870	11
871	21
872	17
873	17
874	7 17 20 27
875	17
876	9
877	25
878	30
879	5
880	11 14 26 27
881	23
882	15
883	17
884	18
885	1 13 21 28
886	14
887	28
888	17
889	3
890	28
891	3
892	6
893	10
894	16
895	14
896	25
897	9
898	5 9 25 28
899	9
900	27
901	4 5 18 29
902	12
903	2 8 14 30
904	6 11 23 25
905	13
906	5
907	7
908	3 16 22 28
909	22
910	18
911	27
912	5
913	27
914	3
915	25
916	27
917	21
918	4
919	1 24 26 30
920	15
921	5
922	9
923	21
924	25
925	3
926	4
927	1
928	19
929	9
930	17
931	9
932	11
933	16
934	18
935	3
936	17
937	20
938	30
939	10
940	14
941	25
942	12
943	18
944	6
945	6 7 15 19
946	10
947	12
948	10
949	4
950	18
951	27
952	16
953	7
954	3
955	11
956	18
957	26
958	14
959	24
960	11
961	29
962	10
963	25
964	28
965	1 7 22 26
966	15
967	19
968	17
969	14
970	3 9 25 30
971	8
972	6
973	1
974	5
975	4
976	17
977	25
978	20
979	22
980	21
981	8
982	12
983	29
984	9 11 14 24
985	12
986	5 14 25 30
987	3
988	27
989	11
990	2 3 17 26
991	10
992	21
993	20
994	2
995	19
996	8 9 21 27
997	1
998	13
999	19
1000	30
