# Supplementary material for: Two-stage multi-objective evolutionary algorithm for overlapping community discovery
Source: PeerJ Comput Sci. 2024 Jul 16;10:e2185. doi: 10.7717/peerj-cs.2185 (PMC11323150; doi:10.7717/peerj-cs.2185)
Supplement: Supplemental Information 2 — The synthetic data sets LFR in this article and 9 kinds of real data sets. Each data set has two files, which are the relationship between network nodes and the real community structure of the network. [file peerj-cs-10-2185-s002.zip › LFR/1000/om4/community_u03_om4.dat]

1	11
2	2 19 22 27
3	21
4	16
5	3
6	1 3 15 29
7	24
8	11
9	12
10	5 19 20 27
11	18
12	22
13	22
14	25
15	21
16	23
17	8
18	17
19	4
20	25
21	11
22	12
23	11
24	3
25	8
26	29
27	25
28	20
29	28
30	5 7 17 18
31	21
32	7
33	24
34	9
35	26
36	8 9 18 22
37	24
38	1 12 28 29
39	21
40	29
41	10
42	29
43	2
44	12
45	27
46	26
47	26
48	10
49	23
50	1 22 23 28
51	7 11 25 29
52	11
53	24 26 28 29
54	1
55	6
56	3 5 21 28
57	4
58	26
59	22
60	8
61	18
62	12
63	17
64	23
65	3
66	11
67	27
68	21
69	19
70	14
71	8
72	29
73	20
74	8
75	7
76	21
77	2
78	29
79	10
80	8
81	24
82	16
83	7
84	4 12 16 27
85	28
86	16
87	12
88	17
89	24
90	13
91	19
92	5
93	29
94	18 24 26 28
95	24
96	13
97	21
98	27
99	17
100	10
101	6
102	23
103	29
104	17
105	17
106	24
107	15
108	11
109	5
110	19
111	14
112	28
113	6
114	13
115	6
116	7
117	29
118	13
119	10
120	17
121	28
122	19
123	21
124	12
125	19
126	19
127	11
128	19
129	13
130	1 6 14 25
131	5
132	22
133	13
134	19
135	25
136	27
137	25
138	10 16 22 23
139	2
140	17
141	29
142	23
143	14
144	6
145	29
146	7 9 15 27
147	27
148	11
149	19
150	20
151	2
152	3
153	22
154	18 19 21 28
155	9
156	25
157	6
158	28
159	18
160	12
161	19
162	20
163	7 15 16 28
164	24
165	7
166	14
167	11
168	19
169	12
170	6
171	4
172	16
173	26
174	29
175	7
176	26
177	29
178	10
179	27
180	5
181	4 18 21 25
182	1
183	7
184	19
185	11
186	13
187	5
188	13
189	26
190	14
191	1
192	19
193	5
194	27
195	29
196	13
197	23
198	14
199	16
200	4
201	23
202	23
203	1
204	18
205	8
206	17
207	3
208	14
209	28
210	23
211	12
212	10
213	5 6 25 27
214	16
215	6
216	27
217	4
218	23
219	18
220	19
221	16
222	20
223	19
224	20
225	10
226	15
227	18
228	19
229	5
230	18
231	24
232	18
233	8
234	4
235	21
236	26
237	28
238	18
239	15
240	19
241	22
242	3
243	27
244	23
245	17
246	29
247	8
248	15
249	1
250	19
251	22
252	18
253	1 13 15 23
254	1 8 20 22
255	1
256	14
257	25
258	23
259	5
260	23
261	3
262	24
263	8
264	6
265	27
266	28
267	15
268	9
269	29
270	7 8 23 24
271	4
272	23
273	18
274	9
275	13
276	19
277	24
278	22
279	24
280	8
281	8
282	1
283	3 8 12 19
284	3 7 23 26
285	9
286	14
287	26
288	20
289	16
290	21
291	11
292	28
293	19
294	5 13 23 24
295	7
296	7 12 15 27
297	27
298	28
299	21
300	5 6 17 27
301	27
302	26
303	13
304	16
305	1 6 18 19
306	1
307	17
308	22
309	12
310	6
311	23
312	1 8 21 28
313	12
314	10
315	1
316	22
317	19
318	13
319	22
320	24
321	19
322	10
323	24
324	13
325	5
326	8
327	22
328	26
329	17
330	3
331	14
332	14
333	14
334	6
335	5
336	21
337	11
338	28
339	26
340	28
341	22
342	21
343	17
344	27
345	17
346	13
347	6
348	8
349	1
350	11
351	22
352	10
353	12
354	6
355	26
356	27
357	19
358	16
359	17
360	10
361	13
362	1
363	25
364	4 9 26 27
365	23
366	12
367	13
368	9
369	21
370	12
371	19
372	16
373	22
374	3 15 18 22
375	24
376	10
377	25
378	20
379	9
380	26
381	18
382	23
383	12
384	13
385	10
386	14
387	23
388	1 22 23 29
389	7 12 14 24
390	12
391	10
392	4 13 18 28
393	4 16 24 25
394	28
395	21
396	15
397	23
398	9
399	26
400	4
401	10
402	19
403	22
404	28
405	10
406	23
407	4
408	4
409	2
410	1
411	21
412	28
413	18
414	4 14 17 21
415	23
416	20
417	2
418	28
419	27
420	21
421	10
422	26
423	10
424	8
425	25
426	10
427	19
428	20
429	3
430	7
431	10 12 18 22
432	12 14 17 19
433	26
434	8 10 22 29
435	29
436	28
437	19
438	27
439	21
440	8
441	23
442	22
443	4
444	20
445	13
446	27
447	8
448	25
449	9
450	11
451	28
452	20
453	12
454	28
455	5 16 17 19
456	22
457	18
458	5
459	10
460	22
461	8
462	12
463	21
464	19
465	19
466	8
467	9
468	11
469	1
470	22
471	9
472	5
473	11
474	7 10 16 23
475	20
476	7
477	21
478	20
479	1
480	21
481	15
482	27
483	28
484	9
485	14
486	4
487	7
488	8
489	15 19 21 27
490	8 9 10 13
491	5
492	27
493	3
494	15
495	12
496	21
497	2 11 12 29
498	26
499	26
500	12
501	13
502	18
503	22
504	6 9 19 25
505	2
506	3
507	20
508	17
509	7
510	14
511	24
512	1
513	14
514	14
515	17
516	10 12 13 21
517	21
518	2 6 21 28
519	23
520	23
521	22
522	26
523	1
524	16
525	12 13 20 28
526	2 12 20 23
527	6
528	10
529	19
530	6 20 25 28
531	15
532	14
533	29
534	5 7 14 27
535	3
536	8
537	19
538	3 19 24 28
539	29
540	2
541	4
542	5
543	12
544	15
545	20
546	9
547	10
548	12
549	4 8 17 29
550	1 6 21 23
551	9
552	10
553	1
554	15
555	4
556	24
557	8
558	18
559	4 9 24 28
560	1
561	1 5 12 16
562	19
563	12
564	3
565	3 4 5 23
566	7 15 19 20
567	25
568	1 13 26 29
569	29
570	22
571	4 14 17 22
572	8
573	20
574	8
575	6 18 19 21
576	13
577	3
578	4
579	21
580	5
581	21
582	26
583	26
584	2
585	19
586	19
587	14
588	18
589	29
590	14
591	15
592	15
593	2
594	7
595	20
596	26
597	26
598	11
599	15
600	25
601	27
602	5
603	26
604	22
605	2
606	20
607	7
608	1
609	24
610	20
611	29
612	20
613	26
614	7
615	2
616	25
617	29
618	6
619	8
620	4
621	18
622	24
623	1
624	10
625	8 9 22 26
626	14
627	22
628	9
629	29
630	7
631	11
632	28
633	24
634	1
635	4
636	22
637	20
638	4
639	1
640	19
641	6
642	16
643	10 22 23 29
644	9
645	23
646	5
647	6
648	28
649	23
650	12
651	19
652	1
653	8
654	3
655	6 17 26 28
656	18
657	5 9 17 18
658	5
659	4
660	15
661	16
662	1
663	1
664	17
665	12
666	27
667	1
668	25
669	13
670	20
671	1 5 25 26
672	1
673	1
674	7
675	10 25 26 27
676	16
677	27
678	23
679	25
680	13
681	4
682	24
683	19
684	15
685	13
686	7
687	22
688	1
689	2 3 5 24
690	5 7 15 26
691	19
692	23
693	26
694	23
695	27
696	3
697	2
698	17
699	3 5 10 29
700	22
701	12
702	12
703	12
704	11
705	1 12 25 28
706	28
707	25
708	19
709	3 25 28 29
710	9
711	28
712	5
713	2 16 22 23
714	25
715	16
716	22
717	21
718	1
719	5
720	20
721	26
722	14
723	22
724	6
725	10
726	29
727	4
728	2 8 12 25
729	1 2 5 13
730	11
731	6
732	11
733	16
734	22
735	25
736	8 14 24 27
737	28
738	8
739	26
740	16
741	17 20 23 27
742	5
743	8
744	5
745	3
746	19
747	8
748	20
749	21
750	24
751	21
752	20
753	11
754	23
755	28
756	7
757	23
758	22
759	13
760	22
761	14
762	13
763	2 3 9 11
764	8
765	29
766	13
767	11
768	28
769	13
770	2 11 14 21
771	24
772	22
773	26
774	14
775	15
776	28
777	10
778	20
779	10
780	4
781	25
782	22
783	7
784	21
785	7
786	29
787	25
788	15
789	28
790	22
791	26
792	6
793	2
794	19
795	19
796	1
797	7
798	5
799	21
800	3
801	1
802	23
803	20
804	20
805	3
806	11
807	26
808	16
809	11 24 27 28
810	20
811	18
812	7
813	21
814	12
815	1
816	11
817	22
818	14
819	5
820	1
821	24
822	16
823	1 3 4 26
824	24
825	21
826	21
827	7
828	11
829	10
830	8
831	2 4 20 27
832	6
833	22
834	4
835	22
836	1
837	4
838	9
839	17
840	9
841	6
842	8
843	20
844	1
845	24
846	1 12 19 26
847	12
848	11
849	3
850	17
851	5
852	18
853	2 3 23 28
854	8
855	16
856	2 6 7 10
857	6
858	20
859	15
860	27
861	8
862	14
863	1 4 12 13
864	6 9 16 23
865	23
866	27
867	8
868	22
869	6 11 14 17
870	14
871	29
872	29
873	26
874	7
875	5
876	18
877	17
878	24
879	16
880	20
881	24
882	13
883	23
884	11
885	6
886	10
887	6 12 18 20
888	8
889	17
890	6
891	8
892	3
893	22
894	27
895	6
896	21
897	24
898	13
899	7
900	13
901	4
902	13
903	12
904	17
905	23
906	12
907	17
908	18
909	24
910	12 15 20 27
911	17
912	21
913	9
914	6 7 10 23
915	13
916	16
917	2
918	29
919	1 2 4 22
920	28
921	5
922	20
923	26
924	6
925	11
926	4 8 20 29
927	2 5 22 24
928	17
929	15
930	14 18 21 22
931	17
932	1
933	19
934	7
935	23
936	28
937	13
938	26
939	18
940	26
941	2
942	25
943	6
944	15
945	3
946	5
947	23
948	16
949	17
950	15
951	2
952	18
953	1
954	22
955	27
956	15
957	12
958	12
959	14
960	5
961	3
962	5
963	7
964	19
965	22
966	26
967	4 5 6 19
968	3 8 14 25
969	7
970	20
971	5
972	28
973	6 14 15 20
974	11
975	17
976	9
977	1
978	14
979	4 8 15 20
980	9
981	26
982	19
983	23
984	21
985	12
986	21
987	19
988	1
989	14
990	17
991	28
992	18
993	21
994	26
995	26
996	25
997	4 20 22 27
998	27
999	27
1000	29
