# Supplementary material for: Two-stage multi-objective evolutionary algorithm for overlapping community discovery
Source: PeerJ Comput Sci. 2024 Jul 16;10:e2185. doi: 10.7717/peerj-cs.2185 (PMC11323150; doi:10.7717/peerj-cs.2185)
Supplement: Supplemental Information 2 — The synthetic data sets LFR in this article and 9 kinds of real data sets. Each data set has two files, which are the relationship between network nodes and the real community structure of the network. [file peerj-cs-10-2185-s002.zip › LFR/1000/om4/community_u04_om4.dat]

1	7 8 20 23
2	6 14 20 21
3	11
4	15
5	18
6	4
7	9 19 20 21
8	29
9	21
10	24
11	2
12	11 21 24 28
13	7
14	18
15	17
16	27
17	17
18	22
19	20
20	13
21	7
22	6
23	29
24	19
25	26
26	28
27	2
28	23
29	4
30	11
31	14
32	11
33	13
34	8
35	9
36	6
37	27
38	24
39	5 10 16 27
40	9
41	18
42	2 17 20 29
43	6
44	23
45	2
46	21
47	7
48	1
49	18
50	21
51	1
52	20
53	28
54	20
55	12
56	14
57	11
58	17
59	12
60	6
61	2
62	23
63	8
64	1
65	3 6 14 19
66	26
67	29
68	24
69	29
70	28
71	7
72	3 6 14 23
73	22
74	2 5 7 10
75	9
76	18
77	28
78	11
79	11
80	5
81	26
82	7
83	11
84	8
85	16
86	16
87	2
88	14
89	13
90	28
91	2 4 11 23
92	22
93	23
94	3
95	14
96	25
97	29
98	18
99	15
100	11
101	18
102	20
103	7 20 23 29
104	16
105	2 10 11 24
106	20
107	20
108	5
109	23
110	1
111	14
112	4
113	28
114	24
115	20
116	21
117	21
118	9
119	19
120	13
121	14
122	28
123	22
124	10 11 15 22
125	28
126	6
127	25
128	16
129	5 21 23 25
130	20
131	5
132	1
133	7 23 25 28
134	27
135	11
136	4
137	22
138	16
139	26
140	17
141	20
142	21
143	19
144	29
145	11
146	14
147	8
148	21
149	19
150	23
151	2
152	27
153	1 2 14 26
154	6
155	24
156	8
157	28
158	22
159	14
160	3
161	21
162	15
163	4
164	8
165	7
166	3 17 18 22
167	24
168	4
169	7
170	7
171	6 10 21 22
172	12
173	14
174	23
175	3 11 23 29
176	13
177	7
178	25
179	28
180	23
181	23
182	13
183	20
184	18
185	23
186	12
187	13
188	6 17 21 28
189	23
190	4
191	28
192	14
193	11
194	18
195	9
196	7
197	19
198	29
199	25
200	6
201	25
202	5
203	15
204	7
205	6
206	12
207	1 2 13 14
208	8
209	10 18 22 25
210	16
211	29
212	24
213	7
214	28
215	29
216	27
217	9
218	4
219	5 9 23 26
220	3
221	19
222	11
223	4
224	26
225	22
226	7
227	9
228	2
229	1
230	3
231	11
232	27
233	29
234	14
235	24
236	16
237	28
238	16
239	1
240	22
241	6
242	28
243	13
244	15
245	14
246	26
247	2 3 26 28
248	17
249	14
250	16
251	17
252	9
253	1
254	29
255	10
256	2
257	8
258	21
259	26
260	13
261	23
262	16
263	7
264	16
265	15 18 19 29
266	1
267	15
268	10
269	15
270	10
271	2
272	25
273	14
274	8 17 26 27
275	13
276	2
277	10
278	2 16 22 27
279	25
280	7 8 27 29
281	20
282	7
283	6 7 13 25
284	27
285	1
286	28
287	1 12 15 25
288	9
289	26
290	12
291	15
292	5
293	23
294	1
295	24
296	25
297	10
298	17 25 27 28
299	27
300	26
301	23
302	10
303	27
304	23
305	10 11 17 24
306	25
307	1
308	11
309	8
310	19
311	7
312	2
313	20
314	27
315	7
316	28
317	3
318	24
319	2
320	13
321	4
322	24
323	16
324	6
325	1
326	9
327	28
328	26
329	1 4 15 20
330	7
331	16
332	27
333	3
334	26
335	11 21 25 27
336	9
337	29
338	1
339	2
340	3 12 14 22
341	26
342	6
343	14
344	5
345	4
346	5
347	24
348	16
349	23
350	10
351	11
352	22
353	19
354	10
355	23
356	19
357	23
358	16
359	29
360	14
361	6
362	26
363	12
364	4
365	1 9 23 26
366	20
367	27
368	12
369	17
370	5
371	2
372	25
373	21
374	2 7 17 18
375	1
376	1
377	1
378	1
379	6
380	5
381	27
382	10
383	6
384	20
385	4
386	16
387	20
388	6
389	28
390	17
391	13
392	25
393	22 24 25 26
394	1
395	22
396	19
397	22
398	2
399	6
400	6
401	22
402	10
403	8
404	28
405	14
406	2
407	2
408	23
409	28
410	18
411	3
412	13 14 19 23
413	10
414	21
415	6
416	13
417	17
418	4
419	26
420	5
421	3
422	12
423	24
424	2
425	11
426	3
427	18
428	25
429	13
430	4 5 10 18
431	3
432	28
433	28
434	11
435	7
436	12
437	27
438	7
439	21
440	19
441	13
442	22
443	26
444	7
445	4 13 21 27
446	15
447	10
448	15
449	24
450	4
451	16
452	6
453	27
454	25
455	15
456	1 7 17 23
457	20
458	24
459	28
460	14
461	1 3 8 11
462	25
463	11
464	1
465	21
466	10
467	3 6 10 14
468	2 9 27 28
469	20
470	21
471	6
472	18
473	24
474	12
475	22
476	27
477	16
478	10
479	1
480	24
481	27
482	12
483	10
484	19
485	6
486	14
487	27
488	7
489	28
490	7
491	12
492	4
493	2 3 13 25
494	8 11 28 29
495	14
496	13
497	16
498	7
499	21
500	7
501	24
502	15
503	25
504	11
505	11
506	25
507	4 5 17 20
508	5
509	4 14 15 19
510	19
511	28
512	27
513	24
514	3
515	10
516	5
517	20
518	26
519	2
520	7
521	13
522	6
523	14
524	4
525	24
526	5
527	11
528	10
529	26
530	2
531	14
532	6
533	13
534	13
535	7
536	11
537	14
538	3
539	19
540	29
541	1
542	11
543	28
544	5
545	1
546	20
547	20
548	1 21 26 27
549	28
550	18
551	16
552	4
553	11
554	7
555	15
556	26
557	9
558	3
559	17
560	9
561	17 18 20 22
562	7
563	16
564	25
565	2 3 13 15
566	27
567	15
568	18
569	2
570	16
571	13
572	15
573	24
574	24
575	6 7 22 26
576	29
577	9
578	2 11 22 26
579	9 19 21 28
580	11
581	10
582	13 15 19 29
583	9
584	10 22 26 27
585	24
586	28
587	4
588	4
589	14
590	4
591	17
592	5
593	22
594	12
595	18
596	1
597	21
598	4 5 8 23
599	6
600	4 12 16 25
601	24
602	22
603	24
604	15
605	24
606	17
607	22
608	4
609	22
610	12
611	24
612	8
613	8
614	10
615	8
616	4
617	14
618	27
619	25
620	18
621	16
622	7
623	9
624	3
625	6
626	12
627	22
628	14
629	15
630	10
631	17
632	1
633	20
634	1
635	18
636	1
637	26
638	29
639	17
640	18
641	1
642	5
643	19
644	9
645	19
646	19
647	7
648	18
649	12 18 23 28
650	10
651	5 11 20 23
652	28
653	14
654	13
655	24
656	13
657	14
658	14
659	1
660	6
661	24
662	26
663	15
664	15
665	22
666	12
667	10
668	23
669	18
670	22
671	26
672	1
673	28
674	15
675	10
676	26
677	5
678	14 15 20 28
679	8
680	5 13 17 24
681	10
682	10
683	29
684	8 12 19 22
685	6 18 19 29
686	3
687	27
688	23
689	24
690	17
691	4
692	4
693	3
694	13
695	7
696	9 13 14 26
697	5 13 20 22
698	14
699	28
700	7
701	13
702	19
703	4 9 23 26
704	11
705	21
706	21
707	26
708	10
709	24
710	4
711	8 11 16 22
712	6 14 27 29
713	18
714	23
715	19
716	22
717	20
718	4 7 21 28
719	9
720	27
721	29
722	2
723	4
724	9 12 20 29
725	23
726	1
727	22
728	1 8 18 26
729	11
730	12
731	2
732	7
733	5 7 15 19
734	4 6 9 15
735	22
736	12
737	17
738	13
739	5
740	25
741	4
742	3
743	19
744	26
745	12
746	19
747	20
748	1 2 17 25
749	21
750	20
751	22
752	7
753	13
754	4
755	16
756	20
757	29
758	14
759	17
760	3
761	26
762	20
763	16
764	10
765	3
766	5
767	12
768	2
769	21
770	24
771	16
772	16
773	13 20 25 26
774	22
775	17
776	13
777	20
778	26
779	27
780	16
781	21
782	12
783	25
784	27
785	6
786	26
787	1
788	20
789	27
790	2
791	1 15 18 25
792	2
793	26
794	22
795	20
796	23
797	7
798	23
799	12 16 24 29
800	23
801	1
802	3 4 6 12
803	1
804	4
805	4
806	29
807	28
808	27
809	27
810	13
811	3
812	13
813	26
814	17
815	7
816	23
817	26
818	25
819	27
820	8
821	12
822	13
823	23
824	29
825	14
826	9
827	11
828	13
829	25
830	2
831	15
832	7
833	27
834	24
835	27
836	20
837	17
838	27
839	14
840	21
841	23
842	23
843	3 17 24 29
844	21
845	23
846	25
847	16
848	24
849	20
850	12
851	6
852	19
853	1
854	18
855	22
856	1 12 20 27
857	4
858	13
859	7
860	11
861	10
862	23
863	5 13 18 29
864	7
865	17
866	21
867	28
868	19
869	12
870	22
871	8
872	6
873	3
874	13
875	14 21 26 28
876	2
877	15
878	11
879	14
880	19
881	9 11 19 20
882	7
883	1
884	27
885	26
886	2 7 8 29
887	24
888	3
889	18
890	11
891	25
892	3
893	7 8 22 24
894	11
895	14
896	21
897	2
898	22
899	13
900	16
901	8
902	5 8 17 22
903	4
904	7 13 21 23
905	27
906	11
907	8
908	13
909	19
910	25
911	7
912	23
913	26
914	27
915	18
916	7
917	10
918	13
919	26
920	9
921	3
922	15
923	3 8 15 27
924	14
925	8 12 22 27
926	6
927	28
928	2 9 22 26
929	10
930	28
931	6
932	27
933	14
934	18
935	1
936	9
937	21
938	12
939	2
940	28
941	26
942	8
943	14
944	25
945	13
946	1
947	27
948	2 9 21 24
949	1 22 24 28
950	4
951	21
952	5
953	21
954	19
955	12
956	29
957	20
958	5 20 27 29
959	18
960	1 9 15 19
961	13
962	10
963	21
964	20
965	23
966	29
967	10
968	13
969	3
970	25
971	3
972	10
973	10
974	15
975	26
976	18
977	7
978	2 10 11 26
979	28
980	12
981	28
982	28
983	21
984	21
985	12
986	21 22 23 29
987	27
988	12
989	13
990	28
991	28
992	18
993	10
994	11
995	22
996	16
997	4 6 16 21
998	6 12 15 24
999	18
1000	3
