# Supplementary material for: Two-stage multi-objective evolutionary algorithm for overlapping community discovery
Source: PeerJ Comput Sci. 2024 Jul 16;10:e2185. doi: 10.7717/peerj-cs.2185 (PMC11323150; doi:10.7717/peerj-cs.2185)
Supplement: Supplemental Information 2 — The synthetic data sets LFR in this article and 9 kinds of real data sets. Each data set has two files, which are the relationship between network nodes and the real community structure of the network. [file peerj-cs-10-2185-s002.zip › LFR/1000/om4/community_u05_om4.dat]

1	5
2	5
3	10
4	4 15 22 26
5	5
6	2
7	21
8	17
9	15
10	19
11	5
12	4 12 22 26
13	20
14	3 4 14 17
15	2
16	13
17	13
18	22
19	14
20	29
21	21
22	22
23	21
24	7 14 18 19
25	21
26	25
27	14 15 18 25
28	31
29	28
30	23
31	11
32	14
33	28
34	10
35	9
36	11 14 23 29
37	24
38	6
39	12 19 21 30
40	10
41	30
42	5
43	11
44	2
45	22
46	18
47	6
48	14
49	30
50	24
51	27
52	11
53	8
54	14
55	30
56	27
57	4
58	16
59	30
60	7 9 15 16
61	22
62	1
63	26
64	23
65	25
66	22
67	9 10 13 19
68	7
69	11 12 17 25
70	4
71	12
72	5
73	2
74	27
75	29
76	2
77	20
78	4
79	14
80	25
81	29
82	13 17 22 30
83	18
84	31
85	11
86	5
87	29
88	19
89	17
90	25
91	21
92	5
93	29
94	7
95	23
96	2 7 22 29
97	1 11 18 24
98	29
99	1
100	24
101	13
102	9
103	24
104	7
105	5 7 19 29
106	24
107	15
108	31
109	1
110	1 13 15 16
111	2
112	18
113	12
114	17
115	4
116	31
117	14 20 27 31
118	28
119	1
120	9 12 18 28
121	13
122	18
123	21
124	21
125	1 13 18 23
126	15
127	3
128	20
129	7
130	11
131	11
132	24
133	11
134	29
135	30
136	14
137	13 17 21 26
138	5
139	28
140	27
141	22
142	5
143	8
144	29
145	8
146	15
147	4 8 17 29
148	30
149	13
150	4
151	31
152	24
153	22 24 26 27
154	12
155	30
156	14
157	23
158	5 12 20 24
159	1 5 6 14
160	2
161	20
162	30
163	5
164	17
165	5 14 20 26
166	6
167	30
168	5
169	1
170	13
171	30
172	6
173	22
174	16
175	6
176	10
177	21
178	27
179	31
180	16
181	28
182	13
183	21
184	5
185	8
186	16
187	22
188	21
189	10
190	9
191	3
192	22
193	19
194	11
195	26
196	8
197	2
198	20
199	18
200	15
201	22
202	4
203	23
204	17
205	2 6 18 23
206	28
207	5
208	10
209	24
210	7
211	27
212	10
213	23
214	25
215	15
216	18
217	1
218	25
219	30
220	12
221	29
222	10
223	3 16 23 29
224	21
225	25
226	30
227	29
228	7
229	27
230	31
231	29
232	1
233	29
234	9
235	9
236	23
237	25
238	2
239	5 6 14 22
240	6
241	20
242	18
243	5 9 11 17
244	23
245	28
246	14
247	3
248	19
249	10
250	28
251	8
252	23
253	31
254	2 5 22 24
255	10
256	11
257	9
258	4
259	2
260	8
261	31
262	5
263	5
264	7
265	11
266	2 5 21 24
267	15
268	26
269	22
270	21
271	22
272	26
273	30
274	13
275	18
276	11
277	28
278	21
279	26
280	2
281	22
282	7
283	10
284	6 14 17 25
285	3 6 12 25
286	6 14 17 18
287	22
288	10
289	15
290	17
291	21
292	4
293	4
294	22
295	10
296	5
297	3
298	3
299	1 12 21 24
300	3
301	14
302	14
303	12
304	30
305	7
306	5
307	17
308	12
309	28
310	24
311	23
312	17
313	8
314	26
315	20
316	19
317	3 14 26 28
318	23
319	28
320	8
321	12
322	30
323	18
324	22
325	15
326	23
327	5
328	5 6 7 8
329	12
330	9
331	16
332	15
333	27
334	15
335	28
336	29
337	6
338	29
339	24
340	28
341	10
342	27
343	4
344	11
345	14
346	2 5 29 31
347	31
348	21
349	24
350	10
351	13
352	29
353	17
354	26
355	27
356	20
357	5
358	22
359	29
360	28
361	5
362	26
363	24
364	11
365	17
366	11
367	5
368	25
369	14
370	17 22 27 28
371	24
372	24
373	10 17 18 29
374	7
375	28
376	14
377	17
378	24
379	23
380	26
381	14
382	22
383	20
384	12
385	2
386	19
387	26
388	15
389	18
390	31
391	9
392	15
393	31
394	21
395	13
396	23
397	11
398	15
399	17
400	8
401	9 16 20 21
402	4 5 10 18
403	21
404	23
405	29
406	9 15 19 25
407	10
408	17
409	28
410	2
411	10 17 19 20
412	28
413	6
414	15
415	29
416	4
417	18
418	19
419	16
420	13
421	30
422	2
423	3
424	14
425	22
426	8
427	3
428	27
429	18
430	5
431	8
432	3 20 23 26
433	20
434	30
435	26
436	4 6 14 27
437	6 17 22 26
438	9
439	20
440	8
441	9
442	25
443	12
444	4
445	17
446	5
447	28
448	15
449	19
450	6
451	21
452	30
453	18
454	25
455	22
456	5
457	5
458	14
459	27
460	1
461	9
462	11
463	5
464	19
465	28
466	13
467	23
468	22
469	8 16 18 27
470	24
471	25
472	11
473	22
474	12 16 25 26
475	7 20 22 24
476	25
477	17
478	17
479	24
480	27
481	30
482	5
483	7 10 27 28
484	1
485	4
486	19
487	9
488	23
489	11 12 26 31
490	11
491	24
492	26
493	9
494	23
495	20
496	1
497	6 13 23 28
498	7
499	23
500	4
501	3 8 23 25
502	8
503	23
504	8
505	5 10 13 14
506	12
507	16
508	1
509	9
510	15
511	6 16 19 30
512	15
513	12
514	27
515	7
516	6
517	29
518	3
519	28
520	22 26 28 31
521	26
522	31
523	12
524	19
525	29
526	16
527	13
528	15
529	18
530	22
531	24
532	12
533	12
534	2 22 25 29
535	12
536	7
537	26
538	9
539	15
540	5
541	25
542	27
543	1
544	1
545	7
546	21
547	3 7 17 28
548	2
549	25
550	8
551	31
552	7
553	22
554	31
555	3
556	8
557	22
558	23
559	9 20 21 22
560	3 6 11 22
561	20
562	26
563	10
564	19
565	29
566	20
567	30
568	5
569	3
570	1 4 9 22
571	26
572	26
573	25
574	29
575	30
576	7
577	8
578	25
579	10 17 22 26
580	1 12 14 28
581	2
582	7
583	18
584	26
585	7
586	14
587	19
588	6 7 27 29
589	3 8 16 17
590	14
591	5
592	15
593	5 27 29 31
594	18
595	10
596	22
597	31
598	4 11 22 28
599	11
600	21
601	5 9 17 22
602	22
603	15
604	15
605	19
606	16
607	15
608	27
609	28
610	26
611	13
612	4 8 15 24
613	24
614	3
615	11
616	30
617	1
618	4
619	25
620	9 17 26 28
621	3
622	19
623	1 7 14 15
624	24
625	11
626	24
627	11
628	17
629	28
630	23
631	31
632	28
633	30
634	6
635	26
636	8
637	3
638	12
639	5
640	11
641	17
642	27
643	21
644	4
645	1 5 14 27
646	6
647	11
648	19
649	30
650	14
651	7
652	26
653	13
654	11
655	1 7 16 22
656	2 7 13 17
657	17
658	7
659	21
660	5
661	29
662	25
663	18
664	6
665	22
666	13
667	28
668	18
669	27
670	7
671	7
672	1
673	19
674	27
675	28
676	12
677	16
678	4
679	14
680	24
681	24
682	1
683	25
684	14
685	18
686	11
687	2
688	1
689	29
690	7
691	1
692	7
693	3
694	31
695	1 22 25 26
696	24
697	13
698	14
699	18
700	5
701	26
702	8
703	12
704	19
705	8 9 12 23
706	15
707	1
708	3 7 24 29
709	11
710	21
711	7
712	5 7 8 11
713	4
714	27
715	25
716	28
717	20
718	22
719	20
720	9
721	19
722	17
723	14
724	4
725	27
726	12
727	15
728	11 12 18 19
729	28
730	27
731	13
732	12
733	9
734	24
735	21
736	3 7 9 28
737	23
738	14
739	18
740	30
741	24
742	5 17 20 28
743	31
744	8
745	27
746	7
747	6
748	9
749	26
750	31
751	4 11 12 13
752	26
753	14
754	27
755	25
756	16
757	25
758	8 11 12 30
759	28
760	31
761	12
762	22
763	25
764	27
765	29
766	5 14 24 31
767	5 14 20 24
768	16
769	15
770	30
771	28
772	23
773	4 8 14 30
774	31
775	8
776	22
777	17
778	3
779	2
780	13
781	5
782	2
783	20
784	25
785	6
786	18
787	20
788	3
789	18
790	8
791	21
792	9
793	21
794	3
795	11
796	12
797	7
798	2
799	10
800	25
801	27
802	4
803	5
804	14 20 21 29
805	26
806	10
807	3
808	2
809	2
810	25
811	27
812	1
813	3
814	27
815	13
816	12
817	14
818	28
819	4
820	22
821	18
822	8
823	4
824	6
825	13
826	5
827	30
828	11
829	5 9 16 22
830	18
831	1
832	23
833	30
834	13
835	23
836	14
837	12
838	12
839	14
840	27
841	6
842	8
843	4
844	24
845	16
846	17
847	31
848	4
849	25
850	12
851	19
852	25
853	29
854	14
855	4
856	26
857	21
858	24
859	26
860	1
861	28
862	18 27 29 30
863	19
864	31
865	12
866	21
867	10
868	18
869	10 21 27 28
870	10
871	17
872	1 5 19 29
873	7 8 21 28
874	13
875	26
876	25
877	28
878	2
879	20
880	14
881	14
882	10
883	18
884	29
885	31
886	16
887	22
888	17
889	28
890	12
891	3
892	16
893	17
894	31
895	6 17 22 23
896	27
897	10
898	23
899	31
900	18
901	19
902	14
903	7 14 27 28
904	14
905	10
906	23
907	25
908	2
909	23
910	23
911	10
912	22
913	24
914	10
915	20
916	18
917	26
918	9
919	6
920	18
921	15
922	22
923	7
924	13 26 29 31
925	22
926	2 13 19 20
927	30
928	10
929	10
930	10
931	21
932	30
933	25
934	7
935	16
936	5
937	14
938	8
939	21
940	20
941	19
942	27
943	8
944	26
945	26
946	9
947	1 14 20 29
948	23
949	9
950	31
951	24
952	14
953	11
954	16
955	14
956	28
957	12
958	28
959	29
960	3 5 12 30
961	1
962	7 8 12 19
963	10
964	30
965	1
966	6 12 16 26
967	6
968	14
969	21
970	26
971	6
972	17
973	23
974	12
975	15
976	21
977	29
978	12
979	26
980	6
981	28
982	16
983	28
984	28
985	4
986	27
987	12
988	18
989	27
990	14
991	13
992	8
993	22
994	18
995	21
996	27
997	25
998	25
999	10
1000	16
