# Supplementary material for: Two-stage multi-objective evolutionary algorithm for overlapping community discovery
Source: PeerJ Comput Sci. 2024 Jul 16;10:e2185. doi: 10.7717/peerj-cs.2185 (PMC11323150; doi:10.7717/peerj-cs.2185)
Supplement: Supplemental Information 2 — The synthetic data sets LFR in this article and 9 kinds of real data sets. Each data set has two files, which are the relationship between network nodes and the real community structure of the network. [file peerj-cs-10-2185-s002.zip › LFR/1000/om4/network_u01_om4.dat]

1	888
1	984
1	988
1	994
2	661
2	886
2	962
2	969
3	911
3	930
3	984
3	994
4	452
4	465
4	861
4	913
5	343
5	499
5	899
5	950
6	261
6	944
6	967
6	997
7	629
7	926
7	935
7	965
8	646
8	930
8	984
8	994
9	747
9	812
9	880
9	928
10	572
10	746
10	984
10	997
11	581
11	750
11	924
11	973
12	962
12	964
12	992
12	998
13	414
13	554
13	564
13	934
14	733
14	786
14	950
14	954
15	900
15	942
15	973
15	989
16	676
16	844
16	964
16	978
17	199
17	633
17	707
17	1000
18	125
18	320
18	395
18	951
19	335
19	848
19	962
19	969
20	462
20	681
20	854
20	876
21	363
21	605
21	748
21	959
22	217
22	713
22	919
22	949
23	425
23	974
23	993
23	997
24	526
24	910
24	921
24	983
25	307
25	442
25	737
25	968
26	283
26	842
26	934
26	951
27	413
27	727
27	951
27	988
28	371
28	498
28	891
28	971
29	691
29	785
29	830
29	982
30	744
30	986
30	995
30	996
31	640
31	789
31	974
31	997
32	893
32	923
32	932
32	1000
33	570
33	651
33	678
33	968
34	856
34	905
34	969
34	999
35	879
35	930
35	984
35	994
36	51
36	834
36	974
36	999
37	313
37	598
37	760
37	861
38	238
38	780
38	803
38	943
39	350
39	715
39	931
39	999
40	112
40	675
40	851
40	920
41	601
41	644
41	850
41	880
42	198
42	553
42	850
42	928
43	393
43	804
43	813
43	1000
44	801
44	925
44	967
44	990
45	517
45	638
45	776
45	958
46	908
46	938
46	971
46	975
47	497
47	718
47	860
47	895
48	438
48	803
48	943
48	951
49	772
49	930
49	984
49	994
50	105
50	901
50	974
50	997
51	36
51	486
51	803
51	998
52	392
52	410
52	551
52	895
53	311
53	730
53	944
53	979
54	289
54	724
54	766
54	909
55	233
55	338
55	774
55	1000
56	332
56	986
56	995
56	996
57	780
57	789
57	808
57	997
58	753
58	877
58	890
58	998
59	141
59	469
59	599
59	885
60	394
60	915
60	954
60	966
61	711
61	734
61	899
61	993
62	752
62	894
62	978
62	1000
63	84
63	447
63	743
63	966
64	454
64	783
64	860
64	959
65	763
65	870
65	941
65	993
66	717
66	773
66	788
66	939
67	350
67	820
67	931
67	981
68	601
68	621
68	974
68	997
69	677
69	828
69	838
69	855
70	746
70	772
70	866
70	930
71	296
71	671
71	761
71	993
72	80
72	966
72	970
72	977
73	619
73	886
73	962
73	969
74	491
74	910
74	921
74	944
75	599
75	693
75	851
75	964
76	878
76	892
76	984
76	994
77	758
77	869
77	881
77	972
78	692
78	885
78	957
78	964
79	257
79	720
79	806
79	958
80	72
80	933
80	966
80	977
81	782
81	944
81	985
81	987
82	279
82	585
82	899
82	941
83	205
83	590
83	755
83	826
84	63
84	449
84	514
84	629
85	373
85	553
85	580
85	718
86	946
86	949
86	953
86	972
87	493
87	826
87	849
87	996
88	801
88	820
88	843
88	999
89	443
89	505
89	978
89	1000
90	694
90	954
90	962
90	969
91	288
91	886
91	962
91	969
92	175
92	757
92	774
92	915
93	538
93	638
93	776
93	958
94	743
94	911
94	958
94	996
95	794
95	820
95	931
95	999
96	759
96	805
96	941
96	993
97	690
97	778
97	952
97	998
98	194
98	470
98	949
98	953
99	622
99	845
99	952
99	998
100	495
100	804
100	978
100	1000
101	505
101	563
101	948
101	984
102	815
102	829
102	909
102	990
103	795
103	892
103	967
103	981
104	701
104	816
104	948
104	976
105	50
105	635
105	938
105	940
106	272
106	737
106	864
106	968
107	345
107	834
107	931
107	999
108	679
108	796
108	940
108	975
109	501
109	821
109	957
109	964
110	767
110	848
110	962
110	969
111	328
111	331
111	903
111	976
112	40
112	557
112	851
112	863
113	165
113	307
113	456
113	777
114	376
114	869
114	946
114	953
115	611
115	768
115	858
115	982
116	675
116	750
116	802
116	961
117	552
117	835
117	917
117	954
118	367
118	821
118	946
118	972
119	306
119	568
119	643
119	965
120	849
120	953
120	955
120	998
121	685
121	689
121	723
121	926
122	266
122	742
122	783
122	987
123	528
123	543
123	985
123	991
124	453
124	607
124	631
124	884
125	18
125	603
125	812
125	880
126	383
126	540
126	743
126	915
127	229
127	515
127	678
127	968
128	152
128	239
128	884
128	989
129	881
129	898
129	953
129	972
130	739
130	795
130	948
130	982
131	561
131	783
131	939
131	987
132	321
132	578
132	890
132	964
133	405
133	818
133	952
133	998
134	151
134	818
134	916
134	998
135	265
135	732
135	784
135	949
136	519
136	721
136	933
136	977
137	804
137	894
137	932
137	978
138	824
138	917
138	950
138	954
139	704
139	986
139	995
139	996
140	306
140	719
140	943
140	989
141	59
141	645
141	885
141	964
142	223
142	299
142	488
142	856
143	652
143	941
143	988
143	993
144	262
144	925
144	967
144	990
145	442
145	708
145	864
145	968
146	339
146	903
146	911
146	976
147	188
147	758
147	869
147	898
148	297
148	848
148	962
148	969
149	777
149	932
149	978
149	1000
150	916
150	952
150	986
150	998
151	134
151	916
151	952
151	965
152	128
152	937
152	961
152	992
153	666
153	809
153	887
153	956
154	417
154	829
154	925
154	990
155	923
155	986
155	995
155	996
156	927
156	937
156	961
156	992
157	802
157	866
157	910
157	983
158	705
158	747
158	910
158	944
159	460
159	767
159	905
159	979
160	211
160	385
160	860
160	981
161	840
161	918
161	985
161	991
162	688
162	869
162	881
162	949
163	458
163	888
163	929
163	984
164	827
164	927
164	937
164	992
165	113
165	864
165	950
165	968
166	846
166	873
166	933
166	970
167	758
167	881
167	919
167	953
168	329
168	609
168	898
168	972
169	380
169	806
169	939
169	971
170	562
170	679
170	921
170	938
171	706
171	897
171	982
171	991
171	994
172	403
172	512
172	549
172	811
173	291
173	547
173	763
173	993
174	584
174	663
174	670
174	958
175	92
175	232
175	478
175	826
176	615
176	796
176	908
176	975
177	293
177	770
177	936
177	987
178	848
178	886
178	962
178	969
179	209
179	493
179	771
179	774
180	747
180	928
180	936
180	951
181	773
181	859
181	939
181	987
182	500
182	618
182	715
182	999
183	454
183	860
183	861
183	955
184	656
184	854
184	968
184	1000
185	380
185	720
185	806
185	832
186	852
186	956
186	985
186	991
187	429
187	770
187	939
187	987
188	147
188	485
188	946
188	953
189	569
189	907
189	919
189	946
190	353
190	724
190	857
190	884
191	517
191	658
191	729
191	847
192	537
192	938
192	975
192	980
193	842
193	985
193	987
193	991
194	98
194	881
194	919
194	953
195	383
195	659
195	979
195	999
196	652
196	691
196	858
196	982
197	588
197	845
197	952
197	998
198	42
198	273
198	667
198	893
199	17
199	752
199	932
199	978
200	634
200	901
200	974
200	997
201	852
201	908
201	985
201	991
202	726
202	846
202	923
202	978
203	686
203	905
203	921
203	979
204	726
204	871
204	978
204	1000
205	83
205	430
205	714
205	739
206	476
206	838
206	971
206	975
207	587
207	625
207	889
207	990
208	653
208	947
208	973
208	980
209	179
209	285
209	575
209	826
210	761
210	929
210	960
210	993
211	160
211	626
211	706
211	723
212	935
212	986
212	995
212	996
213	549
213	888
213	930
213	994
214	471
214	560
214	832
214	958
215	243
215	803
215	884
215	943
216	237
216	337
216	963
216	971
217	22
217	898
217	963
217	972
218	951
218	986
218	995
218	996
219	641
219	879
219	984
219	994
220	417
220	544
220	985
220	991
221	445
221	937
221	961
221	992
222	237
222	700
222	955
222	979
223	142
223	362
223	501
223	926
224	769
224	925
224	967
224	990
225	785
225	792
225	883
225	982
226	794
226	820
226	931
226	999
227	841
227	865
227	913
227	959
228	826
228	993
228	994
228	996
229	127
229	651
229	864
229	968
230	827
230	961
230	992
230	995
231	899
231	915
231	976
231	979
232	175
232	411
232	567
232	988
233	55
233	567
233	735
233	774
234	751
234	806
234	907
234	961
235	669
235	773
235	936
235	987
236	438
236	568
236	607
236	647
237	216
237	222
237	631
237	979
237	983
238	38
238	306
238	343
238	453
238	494
239	128
239	243
239	297
239	447
239	607
240	266
240	293
240	561
240	939
240	987
241	706
241	901
241	950
241	991
241	997
242	905
242	921
242	955
242	979
242	983
243	215
243	239
243	277
243	406
243	943
244	661
244	680
244	694
244	962
244	969
245	694
245	886
245	962
245	965
245	969
246	296
246	467
246	654
246	761
246	993
247	552
247	573
247	763
247	889
247	993
248	365
248	925
248	953
248	976
248	991
249	412
249	840
249	852
249	882
249	985
250	678
250	737
250	831
250	871
250	968
251	836
251	862
251	961
251	964
251	992
252	819
252	914
252	986
252	995
252	996
253	797
253	813
253	893
253	894
253	1000
254	388
254	536
254	710
254	997
254	999
255	754
255	922
255	930
255	984
255	994
256	455
256	529
256	925
256	963
256	967
257	79
257	793
257	858
257	883
257	982
258	809
258	848
258	886
258	962
258	969
259	893
259	935
259	986
259	995
259	996
260	717
260	788
260	859
260	970
260	987
261	6
261	584
261	806
261	832
261	958
262	144
262	600
262	769
262	829
262	889
263	432
263	490
263	933
263	966
263	970
264	308
264	906
264	966
264	970
264	977
265	135
265	513
265	620
265	814
265	992
266	122
266	240
266	770
266	859
266	987
267	427
267	503
267	681
267	822
267	956
268	497
268	598
268	668
268	860
268	959
269	562
269	796
269	797
269	828
269	975
270	342
270	784
270	898
270	919
270	989
271	532
271	608
271	717
271	742
271	939
272	106
272	570
272	645
272	651
272	968
273	198
273	578
273	743
273	832
273	958
274	542
274	783
274	817
274	843
274	931
275	520
275	546
275	709
275	830
275	951
276	781
276	900
276	924
276	942
276	973
277	243
277	343
277	607
277	643
277	943
278	416
278	681
278	809
278	887
278	956
279	82
279	585
279	899
279	980
279	993
280	458
280	760
280	880
280	934
280	999
281	333
281	549
281	739
281	915
281	999
282	611
282	691
282	792
282	883
282	982
283	26
283	644
283	676
283	902
283	951
284	451
284	916
284	948
284	968
284	969
285	209
285	351
285	478
285	735
285	784
286	463
286	645
286	851
286	885
286	964
287	629
287	838
287	862
287	996
287	998
288	91
288	637
288	886
288	962
288	969
289	54
289	406
289	643
289	943
289	965
290	774
290	926
290	945
290	966
290	991
291	173
291	578
291	638
291	832
291	958
292	616
292	844
292	865
292	907
292	913
293	177
293	240
293	742
293	749
293	987
294	632
294	710
294	878
294	879
294	994
295	654
295	763
295	899
295	941
295	993
296	71
296	246
296	420
296	941
296	993
297	148
297	239
297	406
297	719
297	884
298	374
298	827
298	927
298	937
298	961
299	142
299	626
299	673
299	674
299	963
300	618
300	786
300	824
300	950
300	954
301	590
301	637
301	851
301	863
301	964
302	613
302	731
302	905
302	910
302	983
303	673
303	716
303	771
303	941
303	951
304	662
304	769
304	801
304	815
304	990
305	687
305	799
305	902
305	942
305	980
306	119
306	140
306	238
306	568
306	719
307	25
307	113
307	335
307	777
307	968
308	264
308	721
308	846
308	966
308	977
309	569
309	784
309	898
309	919
309	946
310	842
310	918
310	985
310	989
310	991
311	53
311	686
311	779
311	868
311	910
312	690
312	831
312	904
312	922
312	980
313	37
313	400
313	668
313	913
313	959
314	348
314	439
314	769
314	782
314	801
315	515
315	628
315	919
315	946
315	949
316	668
316	841
316	865
316	913
316	959
317	559
317	757
317	824
317	950
317	954
318	842
318	852
318	918
318	985
318	991
319	602
319	903
319	911
319	948
319	976
320	18
320	603
320	812
320	880
320	951
321	132
321	795
321	867
321	877
321	968
322	775
322	875
322	917
322	950
322	954
323	448
323	722
323	764
323	833
323	942
324	526
324	648
324	847
324	979
324	983
325	531
325	577
325	890
325	952
325	998
326	367
326	515
326	758
326	784
326	881
327	602
327	765
327	808
327	897
327	976
328	111
328	604
328	901
328	974
328	997
329	168
329	464
329	636
329	898
329	972
330	572
330	725
330	800
330	948
330	1000
331	111
331	800
331	807
331	903
331	948
332	56
332	699
332	718
332	860
332	959
333	281
333	358
333	430
333	915
333	983
334	676
334	728
334	901
334	974
334	997
335	19
335	307
335	886
335	962
335	969
336	597
336	855
336	962
336	992
336	993
337	216
337	905
337	921
337	955
337	983
338	55
338	838
338	974
338	990
338	997
339	146
339	583
339	742
339	788
339	987
340	673
340	823
340	920
340	974
340	997
341	395
341	418
341	687
341	928
341	934
342	270
342	713
342	869
342	892
342	946
343	5
343	238
343	277
343	884
343	943
344	504
344	712
344	835
344	950
344	954
345	107
345	489
345	715
345	834
345	999
346	569
346	784
346	919
346	972
346	989
347	630
347	825
347	854
347	876
347	887
348	314
348	782
348	801
348	925
348	990
349	511
349	630
349	854
349	876
349	956
350	39
350	67
350	931
350	981
350	999
351	285
351	411
351	603
351	739
351	988
352	405
352	566
352	818
352	859
352	998
353	190
353	724
353	803
353	884
353	934
354	492
354	655
354	718
354	760
354	865
355	492
355	861
355	913
355	945
355	988
356	594
356	701
356	765
356	948
356	978
357	870
357	935
357	986
357	995
357	996
358	333
358	512
358	739
358	774
358	909
359	466
359	622
359	921
359	955
359	979
360	767
360	832
360	951
360	955
360	966
361	457
361	629
361	706
361	856
361	925
362	223
362	689
362	856
362	926
362	945
363	21
363	598
363	699
363	718
363	865
364	661
364	694
364	886
364	962
364	969
365	248
365	506
365	759
365	911
365	948
366	468
366	627
366	695
366	868
366	983
367	118
367	326
367	609
367	946
367	948
368	595
368	882
368	918
368	985
368	991
369	426
369	599
369	656
369	942
369	964
370	617
370	853
370	876
370	917
370	956
371	28
371	596
371	614
371	855
371	857
372	379
372	384
372	795
372	912
372	942
373	85
373	580
373	598
373	860
373	959
374	298
374	909
374	925
374	967
374	990
375	697
375	825
375	887
375	939
375	956
376	114
376	946
376	949
376	972
376	975
377	778
377	845
377	877
377	895
377	998
378	409
378	836
378	862
378	937
378	992
379	372
379	428
379	656
379	821
379	964
380	169
380	185
380	517
380	663
380	665
381	521
381	589
381	662
381	684
381	925
382	686
382	731
382	936
382	941
382	960
383	126
383	195
383	403
383	915
383	988
384	372
384	722
384	833
384	912
384	922
385	160
385	822
385	861
385	913
385	959
386	388
386	539
386	825
386	854
386	956
387	451
387	671
387	800
387	823
387	968
388	254
388	386
388	617
388	825
388	956
389	475
389	737
389	787
389	982
389	997
390	710
390	876
390	878
390	892
390	984
390	994
391	407
391	831
391	843
391	859
391	902
391	999
392	52
392	877
392	890
392	952
392	985
392	998
393	43
393	894
393	897
393	923
393	932
393	978
394	60
394	720
394	792
394	847
394	983
394	996
395	18
395	341
395	479
395	546
395	571
395	928
396	446
396	823
396	873
396	897
396	933
396	970
397	709
397	850
397	876
397	928
397	934
397	989
398	634
398	808
398	811
398	901
398	974
398	997
399	409
399	602
399	728
399	808
399	974
399	997
400	313
400	450
400	497
400	841
400	913
400	988
401	624
401	804
401	813
401	923
401	978
401	1000
402	451
402	765
402	823
402	911
402	948
402	976
403	172
403	383
403	512
403	774
403	811
403	915
404	541
404	621
404	742
404	749
404	936
404	987
405	133
405	352
405	890
405	916
405	952
405	954
406	243
406	289
406	297
406	897
406	943
406	989
407	391
407	536
407	862
407	927
407	961
407	992
408	420
408	500
408	573
408	870
408	941
408	993
409	378
409	399
409	700
409	901
409	974
409	997
410	52
410	415
410	734
410	767
410	944
410	962
411	232
411	351
411	430
411	540
411	549
411	915
412	249
412	515
412	869
412	898
412	953
412	972
413	27
413	518
413	620
413	836
413	961
413	992
414	13
414	489
414	533
414	834
414	931
414	999
415	410
415	551
415	577
415	778
415	845
415	998
416	278
416	666
416	697
416	822
416	825
416	956
417	154
417	220
417	662
417	782
417	925
417	990
418	341
418	546
418	548
418	716
418	793
418	934
419	464
419	481
419	599
419	649
419	656
419	821
420	296
420	408
420	545
420	585
420	711
420	993
421	740
421	873
421	883
421	906
421	970
421	977
422	740
422	872
422	873
422	874
422	906
422	960
423	439
423	477
423	769
423	782
423	967
423	990
424	610
424	654
424	899
424	936
424	941
424	993
425	23
425	507
425	901
425	903
425	974
425	997
426	369
426	481
426	649
426	863
426	885
426	964
427	267
427	809
427	825
427	853
427	860
427	887
428	379
428	463
428	656
428	692
428	945
428	964
429	187
429	507
429	541
429	579
429	939
429	987
430	205
430	333
430	411
430	743
430	805
430	811
431	612
431	785
431	793
431	830
431	883
431	982
432	263
432	488
432	760
432	783
432	785
432	963
433	672
433	835
433	913
433	917
433	950
433	954
434	926
434	928
434	951
434	965
434	972
434	999
435	777
435	827
435	836
435	927
435	961
435	992
436	526
436	605
436	718
436	844
436	959
436	993
437	460
437	710
437	879
437	888
437	984
437	994
438	48
438	236
[truncated: 7,466 more rows]
