# Supplementary material for: Two-stage multi-objective evolutionary algorithm for overlapping community discovery
Source: PeerJ Comput Sci. 2024 Jul 16;10:e2185. doi: 10.7717/peerj-cs.2185 (PMC11323150; doi:10.7717/peerj-cs.2185)
Supplement: Supplemental Information 2 — The synthetic data sets LFR in this article and 9 kinds of real data sets. Each data set has two files, which are the relationship between network nodes and the real community structure of the network. [file peerj-cs-10-2185-s002.zip › LFR/1000/om4/network_u02_om4.dat]

1	772
1	804
1	891
1	975
2	220
2	744
2	980
2	992
3	849
3	891
3	960
3	990
4	105
4	527
4	591
4	803
5	78
5	846
5	978
5	993
6	489
6	745
6	930
6	968
7	38
7	300
7	521
7	929
8	884
8	910
8	950
8	956
9	557
9	863
9	926
9	975
10	687
10	942
10	982
10	985
11	64
11	167
11	919
11	973
12	562
12	870
12	921
12	974
13	450
13	769
13	794
13	806
14	672
14	937
14	978
14	993
15	339
15	762
15	888
15	968
16	628
16	681
16	953
16	975
17	235
17	761
17	962
17	991
18	263
18	435
18	962
18	991
19	902
19	933
19	942
19	985
20	657
20	761
20	961
20	994
21	614
21	801
21	958
21	969
22	324
22	331
22	758
22	979
23	903
23	910
23	934
23	950
24	216
24	685
24	936
24	968
25	740
25	858
25	951
25	999
26	854
26	859
26	980
26	992
27	826
27	855
27	995
27	999
28	160
28	246
28	441
28	778
29	107
29	248
29	677
29	882
30	682
30	697
30	839
30	972
31	472
31	731
31	963
31	989
32	659
32	862
32	955
32	989
33	287
33	407
33	939
33	991
34	751
34	817
34	922
34	982
35	41
35	666
35	702
35	780
36	341
36	689
36	931
36	984
37	622
37	742
37	889
37	914
38	7
38	59
38	876
38	997
39	489
39	789
39	905
39	998
40	716
40	851
40	933
40	952
41	35
41	830
41	945
41	972
42	685
42	768
42	837
42	867
43	108
43	276
43	881
43	979
44	274
44	484
44	788
44	988
45	461
45	895
45	986
45	988
46	193
46	764
46	946
46	991
47	96
47	776
47	954
47	987
48	653
48	705
48	784
48	979
49	284
49	412
49	787
49	933
50	82
50	537
50	577
50	961
51	793
51	947
51	982
51	985
52	482
52	624
52	692
52	734
53	119
53	718
53	938
53	1000
54	813
54	925
54	969
54	987
55	125
55	703
55	864
55	938
56	934
56	943
56	950
56	998
57	512
57	920
57	945
57	953
58	926
58	949
58	975
58	983
59	38
59	692
59	798
59	897
60	275
60	333
60	509
60	879
61	724
61	795
61	969
61	989
62	182
62	663
62	892
62	944
63	469
63	816
63	828
63	999
64	11
64	661
64	713
64	994
65	431
65	668
65	864
65	1000
66	79
66	689
66	829
66	922
67	166
67	958
67	995
67	998
68	431
68	841
68	860
68	952
69	805
69	894
69	946
69	948
70	255
70	557
70	879
70	912
71	524
71	918
71	949
71	975
72	923
72	961
72	967
72	994
73	820
73	889
73	891
73	914
74	687
74	875
74	905
74	976
75	763
75	910
75	950
75	956
76	704
76	917
76	959
76	988
77	96
77	876
77	935
77	987
78	5
78	388
78	899
78	931
79	66
79	604
79	922
79	929
80	298
80	937
80	978
80	993
81	370
81	715
81	719
81	912
82	50
82	452
82	529
82	920
83	196
83	518
83	654
83	920
84	225
84	681
84	949
84	975
85	646
85	647
85	780
85	953
86	445
86	821
86	916
86	988
87	351
87	481
87	859
87	957
88	679
88	843
88	994
88	998
89	150
89	539
89	795
89	953
90	961
90	967
90	995
90	999
91	242
91	511
91	935
91	987
92	696
92	927
92	965
92	997
93	549
93	747
93	962
93	986
94	649
94	884
94	950
94	956
95	513
95	774
95	832
95	966
96	47
96	77
96	656
96	935
97	110
97	285
97	771
97	927
98	189
98	769
98	845
98	983
99	421
99	887
99	964
99	969
100	266
100	505
100	913
100	988
101	501
101	795
101	840
101	953
102	240
102	622
102	706
102	994
103	814
103	961
103	965
103	983
104	669
104	943
104	950
104	956
105	4
105	351
105	469
105	845
106	402
106	597
106	906
106	918
107	29
107	635
107	729
107	920
108	43
108	206
108	550
108	832
109	279
109	568
109	868
109	966
110	97
110	232
110	686
110	973
111	511
111	695
111	793
111	954
112	840
112	849
112	939
112	946
113	877
113	889
113	915
113	941
114	344
114	557
114	952
114	971
115	925
115	935
115	954
115	987
116	387
116	741
116	948
116	962
117	401
117	533
117	665
117	979
118	194
118	934
118	950
118	956
119	53
119	422
119	932
119	955
120	232
120	376
120	882
120	966
121	467
121	861
121	909
121	979
122	636
122	841
122	961
122	983
123	617
123	832
123	861
123	976
124	883
124	947
124	982
124	985
125	55
125	560
125	777
125	824
126	660
126	787
126	788
126	996
127	423
127	494
127	993
127	997
128	747
128	838
128	946
128	991
129	319
129	835
129	933
129	959
130	320
130	705
130	951
130	988
131	322
131	426
131	578
131	959
132	489
132	785
132	905
132	998
133	776
133	889
133	891
133	925
134	654
134	736
134	927
134	966
135	592
135	823
135	962
135	976
136	723
136	770
136	897
136	998
137	766
137	906
137	912
137	974
138	299
138	800
138	856
138	981
139	331
139	691
139	892
139	972
140	817
140	931
140	970
140	974
141	937
141	957
141	978
141	993
142	587
142	944
142	972
142	984
143	785
143	905
143	963
143	998
144	349
144	575
144	848
144	900
145	547
145	856
145	980
145	992
146	673
146	886
146	958
146	969
147	286
147	785
147	975
147	998
148	902
148	942
148	982
148	985
149	442
149	493
149	701
149	994
150	89
150	728
150	954
150	987
151	581
151	819
151	885
151	887
152	239
152	813
152	925
152	954
153	660
153	774
153	920
153	966
154	516
154	722
154	825
154	981
155	691
155	849
155	962
155	991
156	747
156	838
156	865
156	939
157	516
157	856
157	915
157	971
158	377
158	826
158	928
158	995
159	426
159	835
159	915
159	959
160	28
160	349
160	601
160	881
161	534
161	892
161	944
161	972
162	873
162	888
162	893
162	976
163	571
163	690
163	790
163	974
164	287
164	404
164	579
164	768
165	170
165	462
165	577
165	836
166	67
166	705
166	851
166	979
167	11
167	337
167	833
167	927
168	467
168	738
168	840
168	965
169	425
169	906
169	921
169	974
170	165
170	248
170	307
170	993
171	371
171	577
171	909
171	979
172	361
172	844
172	853
172	940
173	377
173	776
173	921
173	967
174	427
174	945
174	946
174	953
175	740
175	742
175	900
175	916
176	895
176	896
176	963
176	977
177	419
177	763
177	868
177	908
178	385
178	945
178	961
178	983
179	486
179	673
179	971
179	981
180	238
180	941
180	942
180	963
181	367
181	619
181	748
181	995
182	62
182	840
182	962
182	991
183	815
183	828
183	907
183	931
184	732
184	878
184	887
184	964
185	241
185	249
185	253
185	973
186	746
186	917
186	980
186	992
187	725
187	829
187	835
187	919
188	742
188	911
188	951
188	988
189	98
189	556
189	961
189	983
190	473
190	492
190	971
190	981
191	225
191	524
191	718
191	887
192	488
192	743
192	957
192	995
193	46
193	676
193	893
193	939
194	118
194	649
194	804
194	984
195	612
195	838
195	894
195	952
196	83
196	581
196	870
196	982
197	896
197	963
197	966
197	977
198	546
198	611
198	722
198	931
199	797
199	915
199	936
199	970
200	216
200	233
200	879
200	986
201	360
201	967
201	995
201	999
202	472
202	969
202	989
202	997
203	434
203	886
203	958
203	969
204	228
204	544
204	810
204	913
205	497
205	949
205	972
205	975
206	108
206	758
206	890
206	909
207	655
207	760
207	960
207	984
208	756
208	832
208	985
208	993
209	686
209	724
209	813
209	867
210	214
210	342
210	490
210	958
211	242
211	478
211	693
211	960
212	568
212	903
212	938
212	1000
213	539
213	926
213	949
213	975
214	210
214	915
214	941
214	963
215	251
215	350
215	778
215	901
216	24
216	200
216	780
216	999
217	347
217	378
217	711
217	881
218	815
218	915
218	934
218	977
219	562
219	819
219	887
219	964
220	2
220	777
220	980
220	992
221	869
221	937
221	978
221	993
222	698
222	849
222	893
222	939
223	544
223	625
223	956
223	966
224	830
224	971
224	981
224	996
225	84
225	191
225	890
225	964
226	942
226	982
226	985
226	996
227	714
227	880
227	978
227	993
228	204
228	701
228	990
228	994
229	440
229	725
229	953
229	959
230	753
230	886
230	895
230	940
231	394
231	429
231	681
231	997
232	110
232	120
232	323
232	965
233	200
233	329
233	921
233	974
234	565
234	808
234	841
234	933
235	17
235	809
235	849
235	948
236	491
236	895
236	940
236	969
237	863
237	918
237	949
237	975
238	180
238	369
238	942
238	963
239	152
239	316
239	692
239	697
240	102
240	504
240	706
240	973
241	185
241	509
241	613
241	618
242	91
242	211
242	262
242	989
243	261
243	359
243	971
243	981
244	859
244	917
244	940
244	992
245	798
245	947
245	982
245	985
246	28
246	494
246	709
246	997
247	947
247	962
247	982
247	985
248	29
248	170
248	966
248	993
249	185
249	714
249	927
249	973
250	523
250	709
250	854
250	867
251	215
251	444
251	596
251	778
252	837
252	866
252	927
252	973
253	185
253	831
253	893
253	946
254	942
254	982
254	984
254	985
255	70
255	708
255	866
255	991
256	488
256	845
256	957
256	961
257	902
257	947
257	982
257	985
258	663
258	865
258	945
258	972
259	394
259	799
259	853
259	888
260	479
260	857
260	921
260	956
261	243
261	560
261	865
261	961
262	242
262	326
262	397
262	760
262	870
263	18
263	348
263	885
263	980
263	992
264	430
264	459
264	961
264	979
264	983
265	267
265	380
265	956
265	961
265	983
266	100
266	620
266	859
266	900
266	988
267	265
267	636
267	814
267	983
267	990
268	819
268	887
268	908
268	964
268	970
269	447
269	868
269	938
269	992
269	1000
270	410
270	664
270	683
270	717
270	911
271	827
271	860
271	863
271	933
271	952
272	556
272	896
272	924
272	941
272	976
273	389
273	453
273	760
273	932
273	990
274	44
274	457
274	810
274	821
274	886
275	60
275	562
275	766
275	867
275	912
276	43
276	538
276	758
276	925
276	979
277	735
277	763
277	832
277	972
277	979
278	286
278	627
278	704
278	905
278	998
279	109
279	719
279	823
279	850
279	918
280	453
280	906
280	944
280	971
280	976
281	507
281	839
281	892
281	944
281	972
282	754
282	843
282	869
282	905
282	998
283	562
283	606
283	693
283	906
283	912
284	49
284	306
284	807
284	894
284	952
285	97
285	435
285	590
285	939
285	991
286	147
286	278
286	542
286	576
286	998
287	33
287	164
287	705
287	735
287	979
288	378
288	500
288	601
288	643
288	974
289	844
289	951
289	974
289	979
289	993
290	333
290	872
290	888
290	968
290	976
291	696
291	856
291	903
291	971
291	981
292	586
292	744
292	868
292	980
292	992
293	584
293	746
293	859
293	923
293	980
294	933
294	951
294	982
294	984
294	989
295	454
295	851
295	937
295	978
295	993
296	336
296	641
296	714
296	929
296	984
297	387
297	865
297	903
297	957
297	1000
298	80
298	703
298	749
298	777
298	857
299	138
299	431
299	864
299	938
299	1000
300	7
300	810
300	876
300	897
300	931
301	854
301	902
301	947
301	982
301	985
302	771
302	864
302	943
302	944
302	976
303	599
303	779
303	845
303	957
303	1000
304	320
304	885
304	916
304	951
304	988
305	308
305	569
305	882
305	889
305	920
306	284
306	392
306	860
306	933
306	952
307	170
307	520
307	864
307	878
307	1000
308	305
308	568
308	588
308	635
308	803
309	405
309	461
309	833
309	925
309	987
310	486
310	859
310	871
310	923
310	980
311	776
311	873
311	958
311	972
311	977
312	846
312	937
312	978
312	986
312	993
313	340
313	396
313	575
313	594
313	881
314	529
314	569
314	957
314	977
314	1000
315	588
315	896
315	941
315	963
315	977
316	239
316	336
316	512
316	553
316	914
317	558
317	644
317	798
317	897
317	899
318	740
318	879
318	906
318	921
318	974
319	129
319	725
319	972
319	975
319	993
320	130
320	304
320	797
320	858
320	951
321	537
321	775
321	899
321	929
321	931
322	131
322	646
322	757
322	959
322	981
323	232
323	758
323	844
323	886
323	940
324	22
324	533
324	763
324	861
324	947
325	884
325	934
325	943
325	956
325	982
326	262
326	869
326	937
326	978
326	993
327	673
327	731
327	935
327	981
327	996
328	471
328	811
328	834
328	906
328	921
329	233
329	708
329	838
329	849
329	866
330	840
330	943
330	948
330	962
330	979
331	22
331	139
331	626
331	892
331	972
332	359
332	371
332	661
332	701
332	990
333	60
333	290
333	509
333	772
333	986
334	457
334	611
334	674
334	756
334	994
335	453
335	807
335	852
335	955
335	960
336	296
336	316
336	904
336	923
336	999
337	167
337	724
337	867
337	872
337	973
338	452
338	517
338	529
338	763
338	973
339	15
339	406
339	857
339	938
339	1000
340	313
340	626
340	778
340	848
340	881
341	36
341	751
341	861
341	897
341	931
342	210
342	641
342	895
342	940
342	969
343	581
343	817
343	888
343	929
343	996
344	114
344	603
344	647
344	780
344	795
345	728
345	820
345	894
345	925
345	954
346	402
346	506
346	848
346	881
346	904
347	217
347	578
347	595
347	959
347	984
348	263
348	379
348	859
348	980
348	992
349	144
349	160
349	500
349	679
349	848
350	215
350	594
350	782
350	848
350	881
351	87
351	105
351	615
351	847
351	890
352	548
352	557
352	697
352	780
352	953
353	651
353	827
353	894
353	933
353	952
354	472
354	524
354	890
354	912
354	964
355	668
355	777
355	857
355	938
355	988
356	407
356	779
356	823
356	831
356	948
357	532
357	754
357	843
357	905
357	998
358	573
358	873
358	937
358	978
358	993
359	243
359	332
359	971
359	981
359	996
360	201
360	800
360	830
360	971
360	981
361	172
361	831
361	840
361	962
361	991
362	405
362	581
362	732
362	890
362	964
363	538
363	850
363	924
363	941
363	977
364	775
364	817
364	857
364	899
364	931
365	667
365	875
365	888
365	936
365	976
366	781
366	907
366	932
366	955
366	989
367	181
367	841
367	860
367	933
367	952
368	900
368	914
368	944
368	959
368	994
369	238
369	479
369	877
369	941
369	963
370	81
370	459
370	636
370	961
370	983
371	171
371	332
371	589
371	981
371	999
372	444
372	849
372	946
372	948
372	962
373	827
373	894
373	933
373	952
373	972
374	413
374	676
374	920
374	955
374	972
375	405
375	801
375	918
375	926
375	975
376	120
376	446
376	773
376	882
376	920
377	158
377	173
377	568
377	882
377	966
378	217
378	288
378	444
378	743
378	848
379	348
379	400
379	649
379	940
379	958
380	265
380	702
380	769
380	961
380	983
381	555
381	657
381	760
381	862
381	994
382	579
382	645
382	872
382	873
382	881
383	893
383	932
383	946
383	948
383	962
384	871
384	917
384	923
384	980
384	992
385	178
385	722
385	961
385	964
385	983
386	942
386	947
386	966
386	982
386	985
387	116
387	297
387	717
387	913
387	916
388	78
388	897
388	922
388	931
388	958
389	273
389	551
389	577
389	656
389	955
390	620
390	804
390	901
390	961
390	983
391	723
391	927
391	965
391	973
391	997
392	306
392	863
392	918
392	926
392	949
393	806
393	838
393	926
393	960
393	979
394	231
394	259
394	479
394	768
394	997
395	607
395	719
395	822
395	959
395	994
396	313
396	928
396	967
396	995
396	999
397	262
397	656
397	852
397	989
397	998
398	572
398	934
398	943
398	950
398	956
399	408
399	819
399	837
399	898
399	964
400	379
400	753
400	843
400	903
400	958
401	117
401	617
401	737
401	909
401	965
402	106
402	346
402	690
402	898
402	921
403	610
403	635
403	773
403	806
403	920
404	164
404	484
404	641
404	912
404	986
405	309
405	362
405	375
405	695
405	836
405	998
406	339
406	520
406	648
406	755
406	981
406	1000
407	33
407	356
407	589
407	708
407	893
407	991
408	399
408	543
408	634
408	665
408	867
408	995
409	639
409	698
409	852
409	854
409	885
409	927
410	270
410	690
410	719
410	740
410	916
410	951
411	441
411	904
411	915
411	924
411	963
411	977
412	49
412	510
412	860
412	894
412	897
412	933
413	374
413	509
413	606
413	854
413	861
413	974
414	601
414	695
414	707
414	776
414	914
414	935
415	542
415	754
415	770
415	843
415	986
415	998
416	822
416	964
416	978
416	984
416	994
416	995
417	592
417	838
417	886
417	893
417	939
417	962
418	680
418	743
418	836
418	845
418	868
418	933
419	177
419	665
419	895
419	940
419	969
419	986
420	456
420	498
420	595
420	605
420	829
420	959
421	99
421	752
421	887
421	890
421	923
421	964
422	119
422	541
422	838
422	955
422	960
422	989
423	127
423	425
423	700
423	854
423	973
423	997
424	889
424	907
424	950
424	971
424	982
424	988
425	169
425	423
425	809
425	854
425	910
425	964
426	131
426	159
426	829
426	835
426	959
426	971
427	174
427	553
427	599
427	647
427	780
427	953
428	801
428	844
428	886
428	940
428	958
428	969
429	231
429	523
429	785
429	854
429	927
429	997
430	264
430	519
430	769
430	947
430	961
430	983
431	65
431	68
431	299
431	593
431	739
431	978
432	634
432	726
432	951
432	972
432	983
432	990
433	609
433	669
433	761
433	786
433	971
433	981
434	203
434	679
434	841
434	890
434	934
434	940
435	18
435	285
435	926
435	930
435	943
435	952
436	602
436	741
436	838
436	840
436	937
436	948
437	502
437	656
437	864
437	932
437	960
437	989
438	572
438	627
438	785
438	905
438	919
438	998
439	602
439	946
439	948
439	962
439	964
439	991
440	229
440	466
440	699
440	829
440	919
440	959
441	28
441	411
441	500
441	594
441	601
441	778
442	149
442	526
442	769
442	814
442	961
442	983
443	657
443	792
443	818
443	928
443	995
443	999
444	251
444	372
444	378
444	594
444	643
444	881
445	86
[truncated: 7,346 more rows]
