# Supplementary material for: Two-stage multi-objective evolutionary algorithm for overlapping community discovery
Source: PeerJ Comput Sci. 2024 Jul 16;10:e2185. doi: 10.7717/peerj-cs.2185 (PMC11323150; doi:10.7717/peerj-cs.2185)
Supplement: Supplemental Information 2 — The synthetic data sets LFR in this article and 9 kinds of real data sets. Each data set has two files, which are the relationship between network nodes and the real community structure of the network. [file peerj-cs-10-2185-s002.zip › LFR/1000/om4/network_u03_om4.dat]

1	763
1	848
1	884
1	968
2	132
2	941
2	987
2	990
3	336
3	692
3	799
3	986
4	733
4	864
4	948
4	980
5	206
5	745
5	800
5	945
6	130
6	300
6	892
6	944
7	89
7	511
7	682
7	882
8	52
8	256
8	848
8	974
9	847
9	873
9	958
9	985
10	219
10	843
10	964
10	967
11	416
11	502
11	952
11	969
12	327
12	456
12	779
12	954
13	782
13	791
13	868
13	965
14	714
14	884
14	942
14	996
15	579
15	837
15	896
15	993
16	81
16	705
16	935
16	983
17	653
17	764
17	833
17	854
18	489
18	636
18	911
18	990
19	727
19	828
19	979
19	997
20	156
20	839
20	941
20	996
21	468
21	473
21	506
21	767
22	366
22	635
22	903
22	957
23	732
23	759
23	925
23	974
24	808
24	849
24	945
24	1000
25	466
25	738
25	884
25	985
26	435
26	525
26	533
26	871
27	421
27	781
27	942
27	996
28	288
28	566
28	922
28	993
29	737
29	925
29	972
29	991
30	901
30	931
30	934
30	960
31	287
31	770
31	825
31	984
32	487
32	616
32	934
32	969
33	165
33	559
33	771
33	809
34	533
34	840
34	976
34	980
35	923
35	955
35	966
35	995
36	867
36	951
36	980
36	992
37	89
37	214
37	878
37	881
38	313
38	618
38	953
38	981
39	717
39	749
39	924
39	986
40	726
40	871
40	977
40	1000
41	352
41	376
41	829
41	920
42	103
42	269
42	710
42	918
43	465
43	584
43	917
43	941
44	702
44	771
44	985
44	998
45	677
45	792
45	866
45	998
46	94
46	257
46	721
46	995
47	473
47	522
47	981
47	994
48	376
48	421
48	886
48	938
49	142
49	382
49	535
49	883
50	102
50	723
50	852
50	977
51	588
51	925
51	969
51	996
52	8
52	828
52	974
52	975
53	597
53	816
53	824
53	991
54	652
54	788
54	951
54	988
55	527
55	724
55	973
55	998
56	542
56	813
56	948
56	961
57	200
57	698
57	901
57	949
58	153
58	940
58	981
58	994
59	687
59	817
59	965
59	992
60	452
60	764
60	842
60	979
61	261
61	433
61	952
61	992
62	321
62	370
62	462
62	957
63	671
63	877
63	911
63	990
64	741
64	754
64	851
64	983
65	189
65	493
65	745
65	961
66	730
66	767
66	917
66	974
67	492
67	632
67	970
67	998
68	411
68	717
68	975
68	993
69	427
69	619
69	651
69	987
70	256
70	331
70	859
70	978
71	280
71	619
71	657
71	861
72	326
72	483
72	589
72	1000
73	452
73	599
73	748
73	970
74	447
74	482
74	743
74	891
75	489
75	783
75	874
75	934
76	659
76	826
76	984
76	986
77	629
77	917
77	941
77	951
78	539
78	871
78	907
78	918
79	516
79	675
79	745
79	829
80	549
80	830
80	844
80	880
81	16
81	609
81	881
81	970
82	661
82	808
82	851
82	948
83	797
83	932
83	934
83	963
84	823
84	855
84	957
84	976
85	338
85	755
85	866
85	991
86	546
86	916
86	934
86	948
87	226
87	404
87	453
87	985
88	928
88	949
88	975
88	984
89	7
89	37
89	262
89	644
90	129
90	758
90	759
90	882
91	228
91	465
91	957
91	987
92	199
92	335
92	921
92	946
93	103
93	632
93	871
93	918
94	46
94	863
94	897
94	908
95	556
95	622
95	805
95	897
96	186
96	900
96	934
96	937
97	749
97	841
97	986
97	993
98	492
98	941
98	998
98	999
99	733
99	907
99	941
99	975
100	318
100	454
100	474
100	725
101	260
101	641
101	724
101	857
102	50
102	455
102	905
102	947
103	42
103	93
103	786
103	985
104	682
104	889
104	928
104	949
105	329
105	383
105	384
105	904
106	682
106	803
106	845
106	881
107	633
107	660
107	950
107	956
108	770
108	848
108	902
108	974
109	835
109	851
109	962
109	971
110	250
110	357
110	359
110	987
111	259
111	774
111	978
111	989
112	920
112	936
112	968
112	991
113	731
113	746
113	890
113	943
114	643
114	898
114	915
114	937
115	264
115	724
115	967
115	990
116	690
116	703
116	856
116	969
117	589
117	727
117	765
117	918
118	657
118	669
118	766
118	882
119	624
119	806
119	829
119	983
120	880
120	911
120	928
120	990
121	394
121	492
121	936
121	991
122	276
122	317
122	436
122	964
123	395
123	903
123	912
123	984
124	383
124	906
124	976
124	985
125	402
125	977
125	982
125	987
126	585
126	746
126	847
126	964
127	631
127	816
127	974
127	981
128	150
128	504
128	964
128	987
129	90
129	902
129	903
129	937
130	6
130	893
130	925
130	943
131	744
131	921
131	962
131	988
132	2
132	319
132	707
132	772
133	303
133	332
133	856
133	902
134	223
134	550
134	933
134	964
135	679
135	781
135	971
135	996
136	373
136	860
136	998
136	999
137	707
137	735
137	912
137	996
138	777
138	868
138	885
138	916
139	793
139	917
139	941
139	980
140	770
140	928
140	949
140	990
141	239
141	246
141	402
141	872
142	49
142	545
142	905
142	983
143	176
143	818
143	978
143	989
144	571
144	841
144	864
144	943
145	270
145	569
145	866
145	1000
146	175
146	544
146	828
146	980
147	677
147	955
147	984
147	999
148	828
148	925
148	990
148	995
149	370
149	538
149	890
149	987
150	128
150	880
150	887
150	970
151	353
151	879
151	917
151	951
152	281
152	564
152	654
152	853
153	58
153	893
153	930
153	965
154	939
154	963
154	987
154	993
155	484
155	825
155	840
155	976
156	20
156	322
156	714
156	996
157	547
157	618
157	924
157	998
158	394
158	789
158	920
158	931
159	266
159	852
159	908
159	939
160	313
160	650
160	887
160	993
161	874
161	964
161	982
161	987
162	452
162	748
162	843
162	857
163	471
163	594
163	916
163	956
164	736
164	824
164	897
164	999
165	33
165	509
165	899
165	963
166	447
166	514
166	959
166	989
167	816
167	828
167	974
167	1000
168	682
168	746
168	795
168	982
169	279
169	705
169	958
169	985
170	367
170	832
170	890
170	924
171	727
171	837
171	844
171	858
172	733
172	740
172	912
172	948
173	739
173	773
173	965
173	995
174	539
174	907
174	926
174	1000
175	146
175	783
175	867
175	899
176	143
176	923
176	981
176	994
177	629
177	853
177	918
177	1000
178	322
178	431
178	829
178	961
179	837
179	860
179	998
179	999
180	744
180	801
180	946
180	971
181	407
181	825
181	828
181	992
182	623
182	740
182	820
182	932
183	516
183	630
183	827
183	874
184	578
184	708
184	794
184	846
185	350
185	538
185	848
185	974
186	96
186	275
186	898
186	998
187	325
187	395
187	742
187	962
188	688
188	898
188	900
188	937
189	65
189	981
189	994
189	995
190	193
190	587
190	978
190	989
191	255
191	829
191	844
191	977
192	293
192	465
192	654
192	795
193	190
193	602
193	946
193	971
194	838
194	866
194	955
194	998
195	289
195	786
195	872
195	1000
196	678
196	863
196	937
196	955
197	270
197	272
197	762
197	947
198	896
198	930
198	978
198	989
199	92
199	661
199	855
199	879
200	57
200	667
200	727
200	901
201	694
201	905
201	935
201	957
202	519
202	892
202	935
202	983
203	427
203	672
203	688
203	741
204	631
204	852
204	952
204	992
205	263
205	557
205	747
205	972
206	5
206	911
206	949
206	975
207	679
207	800
207	892
207	961
208	296
208	817
208	959
208	978
209	632
209	648
209	763
209	991
210	456
210	678
210	724
210	983
211	543
211	737
211	813
211	906
212	684
212	725
212	779
212	886
213	567
213	719
213	877
213	895
214	37
214	642
214	855
214	948
215	280
215	792
215	885
215	924
216	348
216	446
216	998
216	999
217	392
217	407
217	901
217	917
218	285
218	406
218	643
218	983
219	10
219	588
219	939
219	992
220	747
220	794
220	820
220	933
221	715
221	827
221	879
221	948
222	507
222	610
222	752
222	983
223	134
223	873
223	982
223	987
224	833
224	858
224	970
224	979
225	360
225	405
225	777
225	928
226	87
226	301
226	544
226	950
227	229
227	238
227	952
227	992
228	91
228	274
228	691
228	964
229	227
229	719
229	921
229	960
230	811
230	876
230	952
230	979
231	323
231	583
231	821
231	845
232	238
232	587
232	952
232	992
233	440
233	738
233	861
233	910
234	400
234	486
234	637
234	638
235	813
235	868
235	896
235	986
236	773
236	795
236	923
236	938
237	483
237	944
237	972
237	991
238	227
238	232
238	784
238	939
239	141
239	481
239	950
239	990
240	422
240	691
240	964
240	982
241	460
241	789
241	817
241	954
242	330
242	654
242	800
242	835
242	945
243	736
243	934
243	955
243	997
243	998
244	677
244	802
244	853
244	883
244	927
245	646
245	928
245	931
245	949
245	990
246	141
246	533
246	686
246	786
246	1000
247	466
247	747
247	799
247	842
247	867
248	267
248	722
248	859
248	929
248	950
249	306
249	364
249	501
249	663
249	820
250	110
250	464
250	585
250	969
250	987
251	342
251	636
251	833
251	839
251	965
252	680
252	908
252	939
252	952
252	992
253	346
253	482
253	722
253	815
253	950
254	752
254	830
254	835
254	953
254	999
255	191
255	315
255	700
255	953
255	977
256	8
256	70
256	862
256	978
256	989
257	46
257	531
257	707
257	714
257	996
258	404
258	645
258	865
258	947
258	951
259	111
259	472
259	744
259	921
259	940
260	101
260	520
260	820
260	883
260	905
261	61
261	506
261	802
261	849
261	961
262	89
262	309
262	320
262	622
262	878
263	205
263	738
263	855
263	861
263	926
264	115
264	618
264	724
264	930
264	948
265	482
265	866
265	955
265	996
265	999
266	159
266	737
266	768
266	920
266	984
267	248
267	365
267	929
267	944
267	950
268	774
268	840
268	913
268	976
268	980
269	42
269	669
269	765
269	872
269	999
270	145
270	197
270	765
270	934
270	968
271	364
271	620
271	937
271	967
271	997
272	197
272	316
272	520
272	935
272	983
273	330
273	811
273	916
273	952
273	992
274	228
274	913
274	970
274	976
274	980
275	186
275	669
275	685
275	937
275	952
276	122
276	586
276	651
276	901
276	982
277	687
277	824
277	841
277	845
277	909
278	760
278	833
278	958
278	960
278	965
279	169
279	633
279	750
279	881
279	927
280	71
280	215
280	859
280	867
280	979
281	152
281	738
281	891
281	926
281	988
282	870
282	917
282	953
282	977
282	988
283	422
283	495
283	867
283	945
283	989
284	417
284	594
284	935
284	945
284	966
285	218
285	543
285	838
285	913
285	976
286	761
286	766
286	870
286	959
286	978
287	31
287	873
287	938
287	966
287	995
288	28
288	606
288	637
288	891
288	970
289	195
289	524
289	676
289	879
289	916
290	299
290	778
290	984
290	986
290	993
291	575
291	704
291	767
291	925
291	974
292	451
292	648
292	760
292	936
292	972
293	192
293	339
293	933
293	964
293	982
294	709
294	843
294	902
294	905
294	946
295	531
295	827
295	874
295	963
295	969
296	208
296	702
296	848
296	934
296	944
297	827
297	894
297	955
297	998
297	999
298	648
298	776
298	779
298	920
298	991
299	290
299	575
299	629
299	792
299	826
300	6
300	851
300	885
300	931
300	932
301	226
301	413
301	677
301	955
301	998
302	518
302	873
302	945
302	981
302	995
303	133
303	611
303	699
303	900
303	937
304	808
304	822
304	849
304	879
304	948
305	663
305	814
305	872
305	890
305	992
306	249
306	883
306	932
306	977
306	988
307	548
307	852
307	877
307	904
307	975
308	604
308	716
308	835
308	944
308	978
309	262
309	665
309	906
309	958
309	985
310	711
310	731
310	832
310	841
310	895
311	329
311	645
311	865
311	977
311	983
312	408
312	574
312	643
312	672
312	984
313	38
313	160
313	658
313	942
313	985
314	352
314	459
314	829
314	886
314	929
315	255
315	652
315	718
315	796
315	910
316	272
316	772
316	954
316	965
316	997
317	122
317	529
317	708
317	883
317	933
318	100
318	766
318	794
318	898
318	900
319	132
319	451
319	760
319	893
319	965
320	262
320	511
320	771
320	909
320	942
321	62
321	537
321	933
321	964
321	987
322	156
322	178
322	490
322	777
322	862
323	231
323	622
323	721
323	885
323	909
324	747
324	766
324	779
324	882
324	937
325	187
325	491
325	562
325	694
325	960
326	72
326	536
326	653
326	764
326	861
327	12
327	442
327	723
327	931
327	965
328	343
328	773
328	791
328	807
328	995
329	105
329	311
329	850
329	949
329	990
330	242
330	273
330	535
330	851
330	892
331	70
331	722
331	862
331	957
331	959
332	133
332	770
332	959
332	973
332	978
333	722
333	743
333	972
333	978
333	989
334	641
334	691
334	792
334	869
334	924
335	92
335	744
335	858
335	960
335	971
336	3
336	670
336	984
336	986
336	993
337	806
337	816
337	828
337	884
337	962
338	85
338	412
338	668
338	755
338	758
339	293
339	791
339	927
339	981
339	995
340	512
340	711
340	920
340	972
340	991
341	605
341	868
341	954
341	967
341	997
342	251
342	814
342	896
342	986
342	993
343	328
343	877
343	911
343	949
343	990
344	356
344	522
344	997
344	998
344	999
345	354
345	839
345	928
345	931
345	975
346	253
346	384
346	769
346	882
346	981
347	432
347	885
347	892
347	924
347	943
348	216
348	619
348	867
348	888
348	979
349	410
349	523
349	801
349	927
349	977
350	185
350	631
350	847
350	848
350	925
351	442
351	687
351	920
351	954
351	997
352	41
352	314
352	777
352	803
352	886
353	151
353	834
353	903
353	957
353	985
354	345
354	641
354	857
354	890
354	943
355	613
355	923
355	945
355	981
355	994
356	344
356	860
356	949
356	955
356	998
357	110
357	455
357	891
357	982
357	987
358	372
358	656
358	879
358	948
358	986
359	110
359	904
359	949
359	975
359	990
360	225
360	385
360	459
360	511
360	725
361	680
361	791
361	900
361	902
361	937
362	542
362	662
362	941
362	953
362	988
363	679
363	787
363	915
363	942
363	996
364	249
364	271
364	980
364	981
364	999
365	267
365	802
365	923
365	935
365	983
366	22
366	852
366	906
366	943
366	985
367	170
367	631
367	669
367	898
367	902
368	471
368	628
368	640
368	700
368	976
369	470
369	517
369	579
369	581
369	986
370	62
370	149
370	390
370	701
370	957
371	640
371	794
371	900
371	933
371	964
372	358
372	661
372	718
372	916
372	948
373	136
373	399
373	723
373	758
373	965
374	493
374	876
374	932
374	950
374	999
375	398
375	750
375	824
375	845
375	909
376	41
376	48
376	528
376	624
376	764
377	567
377	679
377	867
377	942
377	996
378	530
378	810
378	913
378	922
378	952
379	498
379	546
379	855
379	976
379	980
380	714
380	721
380	773
380	873
380	966
381	852
381	876
381	885
381	939
381	992
382	49
382	388
382	865
382	956
382	968
383	105
383	124
383	548
383	701
383	906
384	105
384	346
384	755
384	762
384	898
385	360
385	405
385	426
385	555
385	699
386	436
386	702
386	862
386	959
386	978
387	692
387	694
387	757
387	935
387	966
388	382
388	593
388	835
388	988
388	1000
389	430
389	921
389	960
389	978
389	985
390	370
390	573
390	650
390	828
390	906
391	663
391	777
391	829
391	886
391	914
392	217
392	769
392	920
392	944
392	992
393	408
393	441
393	609
393	676
393	882
394	121
394	158
394	936
394	971
394	991
395	123
395	187
395	751
395	813
395	912
396	489
396	840
396	859
396	950
396	956
397	599
397	802
397	935
397	983
397	1000
398	375
398	838
398	840
398	976
398	980
399	373
399	582
399	807
399	938
399	995
400	234
400	590
400	626
400	635
400	659
401	405
401	423
401	426
401	624
401	913
402	125
402	141
402	795
402	816
402	964
402	982
403	503
403	627
403	734
403	812
403	876
403	927
404	87
404	258
404	451
404	737
404	768
404	972
405	225
405	385
405	401
405	459
405	832
405	922
406	218
406	570
406	646
406	802
406	905
406	935
407	181
407	217
407	541
407	834
407	872
407	885
408	312
408	393
408	659
408	727
408	780
408	979
409	577
409	615
409	689
409	793
409	869
409	951
410	349
410	608
410	623
410	672
410	728
410	932
411	68
411	634
411	912
411	944
411	984
411	993
412	338
412	538
412	823
412	972
412	981
412	991
413	301
413	502
413	621
413	801
413	876
413	952
414	517
414	620
414	818
414	900
414	948
414	975
415	441
415	858
415	865
415	893
415	947
415	983
416	11
416	720
416	858
416	926
416	948
416	979
417	284
417	540
417	593
417	919
417	941
417	986
418	632
418	706
418	711
418	741
418	794
418	936
419	434
419	788
419	860
419	920
419	955
419	997
420	489
420	607
420	753
420	912
420	984
420	993
421	27
421	48
421	547
421	552
421	699
421	839
422	240
422	283
422	596
422	690
422	966
422	994
423	401
423	547
423	643
423	752
423	829
423	856
424	572
424	712
424	747
424	888
424	891
424	994
425	709
425	787
425	879
425	906
425	942
425	996
426	385
426	401
426	552
426	829
426	847
426	998
427	69
427	203
427	691
427	719
427	795
427	987
428	442
428	478
428	607
428	804
428	880
428	973
429	535
429	732
429	745
429	892
429	929
429	945
430	389
430	612
430	785
430	812
430	827
430	963
431	178
431	437
431	886
431	927
431	958
431	992
432	347
432	752
432	850
432	957
432	982
432	989
433	61
433	597
433	692
433	966
433	994
433	995
434	419
434	736
434	779
434	893
434	976
434	1000
435	26
435	473
435	625
435	918
435	926
435	1000
436	122
436	386
436	755
436	920
436	936
436	972
437	431
437	794
437	839
437	933
437	964
437	982
438	446
438	636
438	677
438	919
438	998
438	999
439	463
439	581
439	813
439	853
439	981
439	984
440	233
440	572
440	619
440	625
440	736
440	967
441	393
441	415
[truncated: 7,472 more rows]
