# Supplementary material for: Two-stage multi-objective evolutionary algorithm for overlapping community discovery
Source: PeerJ Comput Sci. 2024 Jul 16;10:e2185. doi: 10.7717/peerj-cs.2185 (PMC11323150; doi:10.7717/peerj-cs.2185)
Supplement: Supplemental Information 2 — The synthetic data sets LFR in this article and 9 kinds of real data sets. Each data set has two files, which are the relationship between network nodes and the real community structure of the network. [file peerj-cs-10-2185-s002.zip › LFR/1000/om4/network_u04_om4.dat]

1	942
1	949
1	955
1	977
2	260
2	657
2	931
2	985
3	377
3	542
3	645
3	860
4	240
4	244
4	941
4	974
5	595
5	955
5	959
5	992
6	243
6	460
6	588
6	692
7	383
7	815
7	928
7	954
8	806
8	808
8	966
8	986
9	193
9	548
9	822
9	866
10	501
10	601
10	834
10	999
11	630
11	725
11	830
11	948
12	580
12	770
12	828
12	984
13	716
13	859
13	864
13	949
14	705
14	934
14	944
14	992
15	17
15	476
15	591
15	865
16	337
16	381
16	713
16	905
17	15
17	42
17	434
17	591
18	442
18	606
18	727
18	794
19	183
19	211
19	633
19	729
20	250
20	822
20	945
20	968
21	423
21	435
21	520
21	599
22	660
22	679
22	926
22	989
23	806
23	866
23	956
23	958
24	567
24	645
24	868
24	906
25	256
25	793
25	875
25	913
26	716
26	927
26	930
26	949
27	319
27	513
27	792
27	876
28	181
28	565
28	862
28	895
29	465
29	692
29	754
29	997
30	145
30	711
30	827
30	975
31	156
31	460
31	839
31	972
32	135
32	420
32	538
32	894
33	292
33	828
33	899
33	975
34	63
34	702
34	791
34	820
35	227
35	267
35	920
35	955
36	522
36	588
36	851
36	997
37	67
37	770
37	808
37	819
38	68
38	525
38	601
38	886
39	302
39	344
39	627
39	999
40	448
40	583
40	644
40	749
41	673
41	767
41	889
41	992
42	17
42	106
42	256
42	922
43	59
43	126
43	342
43	430
44	202
44	293
44	555
44	842
45	466
45	790
45	926
45	939
46	797
46	963
46	978
46	983
47	133
47	315
47	734
47	904
48	287
48	960
48	993
48	994
49	194
49	441
49	746
49	999
50	370
50	896
50	937
50	963
51	365
51	545
51	889
51	946
52	102
52	492
52	824
52	964
53	673
53	837
53	940
53	990
54	546
54	562
54	678
54	836
55	363
55	422
55	735
55	789
56	629
56	657
56	740
56	825
57	100
57	894
57	979
57	994
58	814
58	837
58	843
58	998
59	43
59	850
59	889
59	980
60	471
60	587
60	926
60	974
61	126
61	424
61	578
61	830
62	608
62	714
62	754
62	816
63	34
63	711
63	875
63	953
64	647
64	801
64	803
64	996
65	421
65	660
65	944
65	999
66	460
66	671
66	769
66	975
67	37
67	698
67	799
67	956
68	38
68	618
68	747
68	887
69	571
69	863
69	905
69	966
70	336
70	511
70	881
70	930
71	622
71	732
71	815
71	1000
72	693
72	872
72	924
72	925
73	514
73	684
73	735
73	897
74	338
74	407
74	479
74	526
75	577
75	644
75	920
75	951
76	731
76	951
76	976
76	999
77	867
77	940
77	981
77	992
78	157
78	504
78	547
78	994
79	860
79	878
79	972
79	990
80	739
80	765
80	766
80	874
81	224
81	354
81	764
81	786
82	393
82	647
82	832
82	893
83	825
83	894
83	978
83	994
84	111
84	563
84	871
84	907
85	451
85	755
85	892
85	936
86	358
86	570
86	755
86	953
87	312
87	461
87	939
87	987
88	192
88	839
88	930
88	943
89	226
89	445
89	858
89	961
90	191
90	323
90	867
90	990
91	554
91	683
91	804
91	876
92	494
92	735
92	855
92	995
93	484
93	796
93	816
93	823
94	383
94	553
94	921
94	971
95	486
95	537
95	769
95	841
96	202
96	298
96	667
96	970
97	638
97	966
97	973
97	1000
98	547
98	912
98	915
98	999
99	166
99	448
99	572
99	604
100	57
100	207
100	505
100	906
101	637
101	840
101	976
101	999
102	52
102	717
102	766
102	849
103	407
103	535
103	836
103	954
104	386
104	763
104	832
104	847
105	413
105	792
105	801
105	908
106	42
106	384
106	717
106	971
107	469
107	784
107	957
107	964
108	202
108	363
108	430
108	788
109	309
109	408
109	649
109	965
110	394
110	525
110	545
110	949
111	84
111	531
111	589
111	895
112	190
112	766
112	857
112	902
113	640
113	748
113	979
113	981
114	523
114	689
114	799
114	848
115	633
115	945
115	964
115	985
116	749
116	947
116	963
116	996
117	368
117	769
117	983
117	986
118	557
118	731
118	834
118	920
119	745
119	746
119	879
119	880
120	441
120	681
120	875
120	989
121	561
121	771
121	933
121	943
122	179
122	855
122	948
122	990
123	578
123	774
123	870
123	968
124	654
124	682
124	860
124	924
125	843
125	940
125	970
125	990
126	43
126	61
126	241
126	660
127	175
127	740
127	944
127	970
128	613
128	772
128	917
128	996
129	300
129	739
129	967
129	984
130	183
130	788
130	847
130	957
131	863
131	877
131	952
131	987
132	219
132	285
132	338
132	943
133	47
133	823
133	910
133	974
134	391
134	809
134	819
134	926
135	32
135	295
135	881
135	916
136	154
136	163
136	616
136	950
137	557
137	593
137	739
137	995
138	542
138	712
138	799
138	997
139	524
139	671
139	726
139	778
140	390
140	417
140	639
140	896
141	957
141	958
141	972
141	974
142	258
142	793
142	896
142	983
143	276
143	539
143	638
143	880
144	215
144	245
144	683
144	956
145	30
145	591
145	963
145	994
146	249
146	657
146	943
146	976
147	164
147	679
147	936
147	942
148	749
148	965
148	984
148	991
149	199
149	646
149	852
149	917
150	714
150	796
150	964
150	988
151	569
151	597
151	731
151	995
152	838
152	907
152	957
152	987
153	741
153	830
153	842
153	883
154	136
154	205
154	522
154	804
155	834
155	887
155	938
155	954
156	31
156	257
156	403
156	942
157	78
157	744
157	982
157	986
158	665
158	798
158	925
158	995
159	698
159	741
159	846
159	933
160	760
160	836
160	969
160	1000
161	535
161	679
161	781
161	984
162	419
162	629
162	846
162	974
163	136
163	433
163	892
163	950
164	147
164	777
164	820
164	907
165	586
165	916
165	966
165	977
166	99
166	544
166	865
166	888
167	458
167	473
167	574
167	806
168	418
168	590
168	810
168	980
169	498
169	734
169	859
169	874
170	500
170	674
170	893
170	922
171	284
171	660
171	896
171	973
172	850
172	928
172	980
172	988
173	460
173	486
173	923
173	924
174	641
174	658
174	798
174	912
175	127
175	984
175	994
175	1000
176	260
176	444
176	518
176	874
177	213
177	501
177	832
177	983
178	564
178	760
178	961
178	970
179	122
179	233
179	280
179	979
180	773
180	862
180	904
180	965
181	28
181	478
181	816
181	987
182	858
182	899
182	934
182	968
183	19
183	130
183	591
183	999
184	914
184	915
184	959
184	992
185	845
185	912
185	941
185	965
186	579
186	600
186	911
186	966
187	330
187	792
187	810
187	908
188	690
188	921
188	954
188	998
189	236
189	261
189	487
189	816
190	112
190	608
190	692
190	795
191	90
191	338
191	979
191	981
192	88
192	468
192	758
192	895
193	9
193	536
193	890
193	994
194	49
194	735
194	992
194	999
195	421
195	703
195	912
195	920
196	498
196	562
196	715
196	718
197	484
197	485
197	510
197	985
198	576
198	703
198	806
198	914
199	149
199	506
199	891
199	944
200	921
200	931
200	947
200	998
201	483
201	818
201	846
201	891
202	44
202	96
202	108
202	420
203	629
203	867
203	874
203	922
204	694
204	745
204	797
204	864
205	154
205	350
205	485
205	851
206	290
206	594
206	772
206	927
207	100
207	339
207	376
207	552
208	697
208	871
208	901
208	923
209	442
209	861
209	915
209	932
210	576
210	847
210	900
210	996
211	19
211	693
211	757
211	956
212	335
212	480
212	565
212	887
213	177
213	575
213	671
213	935
214	234
214	838
214	981
214	982
215	144
215	233
215	254
215	667
216	668
216	838
216	914
216	988
217	560
217	639
217	689
217	826
218	329
218	804
218	832
218	903
219	132
219	544
219	836
219	998
220	873
220	926
220	969
220	971
221	484
221	515
221	746
221	954
222	231
222	502
222	542
222	584
223	268
223	723
223	741
223	805
224	81
224	593
224	843
224	975
225	716
225	807
225	884
225	898
226	89
226	756
226	882
226	977
227	35
227	373
227	380
227	936
228	339
228	765
228	792
228	948
229	329
229	377
229	726
229	930
230	765
230	869
230	950
230	1000
231	222
231	827
231	860
231	864
232	789
232	901
232	914
232	916
233	179
233	215
233	721
233	956
234	214
234	653
234	726
234	933
235	295
235	403
235	573
235	834
236	189
236	250
236	632
236	771
237	746
237	937
237	990
237	991
238	266
238	621
238	684
238	996
239	253
239	362
239	726
239	960
240	4
240	602
240	928
240	941
241	126
241	388
241	851
241	992
242	573
242	982
242	990
242	991
243	6
243	776
243	945
243	968
244	4
244	831
244	877
244	970
245	144
245	486
245	798
245	943
246	676
246	786
246	940
246	975
247	770
247	811
247	919
247	939
248	690
248	837
248	934
248	985
249	146
249	340
249	474
249	509
250	20
250	236
250	323
250	949
250	996
251	374
251	631
251	758
251	759
251	789
252	288
252	330
252	623
252	884
252	936
253	239
253	416
253	801
253	812
253	946
254	215
254	806
254	956
254	964
254	998
255	266
255	831
255	962
255	967
255	973
256	25
256	42
256	670
256	876
256	978
257	156
257	820
257	851
257	923
257	936
258	142
258	465
258	838
258	866
258	934
259	427
259	913
259	941
259	978
259	996
260	2
260	176
260	701
260	918
260	982
261	189
261	521
261	534
261	800
261	816
262	497
262	710
262	771
262	883
262	996
263	412
263	700
263	823
263	832
263	977
264	420
264	780
264	847
264	980
264	996
265	472
265	565
265	566
265	628
265	868
266	238
266	255
266	307
266	659
266	803
267	35
267	278
267	629
267	960
267	974
268	223
268	382
268	764
268	849
268	917
269	663
269	664
269	674
269	680
269	827
270	402
270	560
270	909
270	972
270	993
271	289
271	312
271	371
271	768
271	861
272	306
272	498
272	743
272	891
272	910
273	429
273	495
273	598
273	839
273	924
274	298
274	615
274	664
274	707
274	807
275	416
275	469
275	753
275	908
275	979
276	143
276	798
276	876
276	886
276	926
277	515
277	612
277	967
277	972
277	983
278	267
278	558
278	727
278	978
278	996
279	384
279	619
279	871
279	910
279	970
280	179
280	294
280	679
280	838
280	911
281	762
281	849
281	895
281	952
281	964
282	882
282	911
282	932
282	977
282	992
283	444
283	660
283	676
283	894
283	989
284	171
284	687
284	903
284	905
284	987
285	132
285	307
285	394
285	917
285	924
286	485
286	927
286	944
286	990
286	991
287	48
287	922
287	971
287	973
287	985
288	252
288	365
288	543
288	619
288	936
289	271
289	709
289	786
289	919
289	975
290	206
290	893
290	901
290	985
290	988
291	363
291	502
291	664
291	831
291	935
292	33
292	346
292	642
292	733
292	984
293	44
293	301
293	647
293	852
293	965
294	280
294	376
294	641
294	853
294	904
295	135
295	235
295	709
295	768
295	893
296	372
296	717
296	861
296	910
296	970
297	680
297	929
297	955
297	967
297	973
298	96
298	274
298	894
298	933
298	947
299	789
299	823
299	947
299	986
299	987
300	129
300	332
300	671
300	744
300	941
301	293
301	349
301	687
301	837
301	904
302	39
302	446
302	667
302	715
302	973
303	789
303	826
303	861
303	932
303	987
304	783
304	841
304	842
304	853
304	862
305	417
305	546
305	647
305	962
305	994
306	272
306	454
306	829
306	858
306	991
307	266
307	285
307	670
307	911
307	946
308	536
308	775
308	854
308	978
308	994
309	109
309	693
309	820
309	907
309	925
310	592
310	702
310	722
310	852
310	954
311	704
311	752
311	864
311	916
311	961
312	87
312	271
312	768
312	794
312	869
313	750
313	795
313	849
313	885
313	931
314	367
314	467
314	777
314	905
314	914
315	47
315	442
315	454
315	622
315	911
316	502
316	625
316	699
316	982
316	991
317	410
317	431
317	760
317	851
317	921
318	347
318	603
318	663
318	709
318	886
319	27
319	774
319	790
319	831
319	876
320	713
320	763
320	776
320	810
320	874
321	376
321	610
321	703
321	804
321	857
322	678
322	818
322	887
322	949
322	998
323	90
323	250
323	445
323	570
323	799
324	485
324	755
324	920
324	926
324	997
325	557
325	634
325	666
325	935
325	960
326	583
326	696
326	846
326	904
326	948
327	916
327	930
327	951
327	981
327	991
328	341
328	556
328	771
328	788
328	975
329	218
329	229
329	609
329	974
329	995
330	187
330	252
330	752
330	832
330	977
331	456
331	625
331	780
331	847
331	996
332	300
332	782
332	808
332	958
332	987
333	514
333	515
333	885
333	921
333	1000
334	637
334	661
334	703
334	924
334	941
335	212
335	372
335	574
335	953
335	994
336	70
336	719
336	826
336	881
336	973
337	16
337	389
337	757
337	956
337	966
338	74
338	132
338	191
338	935
338	949
339	207
339	228
339	366
339	743
339	897
340	249
340	549
340	828
340	888
340	985
341	328
341	778
341	906
341	941
341	981
342	43
342	452
342	536
342	583
342	685
343	372
343	405
343	698
343	758
343	903
344	39
344	677
344	950
344	952
344	955
345	587
345	710
345	805
345	845
345	994
346	292
346	464
346	516
346	592
346	875
347	318
347	709
347	767
347	949
347	969
348	575
348	780
348	847
348	988
348	996
349	301
349	357
349	590
349	756
349	965
350	205
350	418
350	929
350	962
350	993
351	580
351	636
351	729
351	906
351	988
352	429
352	794
352	863
352	902
352	995
353	484
353	827
353	909
353	949
353	954
354	81
354	466
354	929
354	957
354	967
355	733
355	841
355	845
355	949
355	965
356	440
356	646
356	778
356	865
356	909
357	349
357	798
357	832
357	845
357	963
358	86
358	621
358	821
358	900
358	901
359	683
359	757
359	843
359	929
359	992
360	454
360	658
360	825
360	933
360	950
361	522
361	595
361	625
361	851
361	949
362	239
362	786
362	887
362	913
362	978
363	55
363	108
363	291
363	869
363	988
364	461
364	587
364	600
364	692
364	843
365	51
365	288
365	686
365	800
365	909
366	339
366	547
366	804
366	836
366	849
367	314
367	627
367	649
367	789
367	884
368	117
368	684
368	724
368	882
368	985
369	426
369	737
369	760
369	814
369	865
370	50
370	677
370	766
370	952
370	972
371	271
371	742
371	876
371	925
371	939
372	296
372	335
372	343
372	872
372	891
373	227
373	465
373	597
373	840
373	973
374	251
374	407
374	717
374	760
374	859
375	425
375	596
375	657
375	787
375	853
376	207
376	294
376	321
376	787
376	913
377	3
377	229
377	378
377	748
377	945
378	377
378	532
378	541
378	747
378	935
379	415
379	522
379	796
379	839
379	926
380	227
380	739
380	863
380	930
380	952
381	16
381	398
381	712
381	956
381	987
382	268
382	718
382	904
382	972
382	993
383	7
383	94
383	400
383	872
383	926
384	106
384	279
384	547
384	957
384	990
385	556
385	754
385	804
385	865
385	950
386	104
386	772
386	942
386	993
386	996
387	651
387	747
387	835
387	964
387	992
388	241
388	877
388	926
388	931
388	977
389	337
389	433
389	727
389	979
389	990
390	140
390	559
390	589
390	680
390	977
391	134
391	712
391	822
391	908
391	945
392	650
392	846
392	944
392	970
392	1000
393	82
393	887
393	929
393	970
393	995
394	110
394	285
394	548
394	974
394	979
395	539
395	870
395	898
395	900
395	995
396	715
396	746
396	852
396	919
396	947
397	400
397	401
397	627
397	716
397	988
398	381
398	502
398	569
398	790
398	939
399	599
399	657
399	661
399	785
399	926
400	383
400	397
400	599
400	913
400	931
401	397
401	707
401	768
401	898
401	995
402	270
402	861
402	917
402	923
402	981
403	156
403	235
403	901
403	925
403	987
404	586
404	897
404	979
404	982
404	987
404	990
405	343
405	589
405	594
405	873
405	943
405	991
406	432
406	722
406	768
406	790
406	876
406	983
407	74
407	103
407	374
407	731
407	897
407	960
408	109
408	568
408	668
408	796
408	900
408	990
409	759
409	928
409	940
409	979
409	982
409	984
410	317
410	688
410	854
410	959
410	976
410	999
411	429
411	892
411	908
411	969
411	975
411	1000
412	263
412	428
412	698
412	753
412	911
412	954
413	105
413	630
413	960
413	962
413	972
413	977
414	749
414	769
414	927
414	937
414	951
414	963
415	379
415	467
415	736
415	851
415	947
415	993
416	253
416	275
416	945
416	968
416	989
416	991
417	140
417	305
417	559
417	737
417	841
417	940
418	168
418	350
418	450
418	616
418	857
418	901
419	162
419	778
419	793
419	885
419	909
419	975
420	32
420	202
420	264
420	508
420	677
420	952
421	65
421	195
421	693
421	971
421	995
421	1000
422	55
422	715
422	821
422	829
422	955
422	967
423	21
423	474
423	601
423	770
423	843
423	920
424	61
424	582
424	728
424	768
424	897
424	954
425	375
425	742
425	827
425	860
425	878
425	994
426	369
426	662
426	811
426	888
426	923
426	1000
427	259
427	585
427	810
427	889
427	992
427	999
428	412
428	462
428	783
428	818
428	915
428	970
429	273
429	352
429	411
429	534
429	828
429	961
430	43
430	108
430	718
430	897
430	962
430	963
431	317
431	758
431	929
431	969
431	971
431	1000
432	406
432	586
432	853
432	867
432	979
432	991
433	163
433	389
433	440
433	586
433	788
433	990
434	17
434	505
434	542
434	842
434	890
434	914
435	21
435	554
435	672
435	684
435	821
435	916
436	762
436	850
436	938
436	980
436	985
436	992
437	618
437	808
437	809
437	837
437	883
437	974
438	488
438	500
438	736
438	809
438	916
438	938
439	781
439	790
439	937
439	977
439	983
439	984
440	356
440	433
440	638
440	646
440	868
440	960
441	49
441	120
441	549
441	696
441	812
441	828
442	18
442	209
442	315
442	513
442	960
442	986
[truncated: 7,194 more rows]
