# Supplementary material for: Two-stage multi-objective evolutionary algorithm for overlapping community discovery
Source: PeerJ Comput Sci. 2024 Jul 16;10:e2185. doi: 10.7717/peerj-cs.2185 (PMC11323150; doi:10.7717/peerj-cs.2185)
Supplement: Supplemental Information 2 — The synthetic data sets LFR in this article and 9 kinds of real data sets. Each data set has two files, which are the relationship between network nodes and the real community structure of the network. [file peerj-cs-10-2185-s002.zip › LFR/1000/om4/network_u05_om4.dat]

1	39
1	42
1	829
1	959
2	72
2	125
2	715
2	829
3	55
3	642
3	867
3	911
4	107
4	843
4	919
4	942
5	351
5	482
5	587
5	700
6	534
6	581
6	867
6	946
7	195
7	871
7	931
7	995
8	263
8	399
8	888
8	993
9	99
9	146
9	727
9	996
10	486
10	565
10	863
10	921
11	367
11	482
11	579
11	900
12	754
12	838
12	843
12	918
13	128
13	505
13	717
13	852
14	297
14	331
14	714
14	985
15	362
15	687
15	908
15	964
16	169
16	825
16	981
16	991
17	780
17	845
17	864
17	991
18	739
18	762
18	887
18	985
19	188
19	968
19	983
19	990
20	222
20	336
20	525
20	926
21	736
21	866
21	960
21	976
22	71
22	92
22	925
22	993
23	735
23	743
23	866
23	947
24	515
24	729
24	976
24	990
25	154
25	857
25	960
25	976
26	593
26	984
26	997
26	998
27	215
27	718
27	839
27	922
28	439
28	760
28	894
28	993
29	478
29	500
29	889
29	984
30	139
30	244
30	717
30	909
31	52
31	887
31	941
31	953
32	134
32	795
32	836
32	952
33	268
33	779
33	958
33	981
34	574
34	867
34	870
34	982
35	330
35	344
35	619
35	946
36	260
36	640
36	670
36	955
37	613
37	639
37	696
37	867
38	262
38	914
38	919
38	980
39	1
39	533
39	713
39	901
40	519
40	867
40	929
40	956
41	55
41	803
41	898
41	932
42	1
42	332
42	540
42	777
43	131
43	548
43	647
43	948
44	238
44	536
44	798
44	959
45	568
45	596
45	922
45	996
46	830
46	890
46	920
46	961
47	691
47	971
47	974
47	980
48	817
48	843
48	937
48	991
49	499
49	927
49	932
49	995
50	142
50	741
50	951
50	996
51	638
51	838
51	986
51	989
52	31
52	276
52	432
52	539
53	197
53	938
53	992
53	1000
54	448
54	798
54	902
54	952
55	3
55	41
55	744
55	770
56	428
56	793
56	984
56	989
57	644
57	848
57	935
57	977
58	572
58	771
58	982
58	1000
59	304
59	655
59	947
59	964
60	293
60	670
60	918
60	978
61	730
61	880
61	922
61	993
62	697
62	890
62	961
62	965
63	462
63	562
63	651
63	970
64	795
64	898
64	919
64	973
65	90
65	138
65	777
65	998
66	776
66	912
66	948
66	954
67	461
67	902
67	928
67	989
68	552
68	797
68	890
68	945
69	256
69	343
69	350
69	703
70	646
70	927
70	940
70	985
71	22
71	890
71	925
71	974
72	2
72	591
72	974
72	989
73	744
73	779
73	839
73	878
74	333
74	674
74	835
74	901
75	426
75	593
75	699
75	947
76	610
76	809
76	878
76	956
77	279
77	879
77	934
77	940
78	512
78	681
78	843
78	848
79	316
79	605
79	684
79	990
80	650
80	820
80	933
80	997
81	221
81	765
81	801
81	982
82	318
82	365
82	687
82	991
83	739
83	937
83	956
83	994
84	597
84	847
84	957
84	975
85	523
85	709
85	756
85	953
86	776
86	781
86	936
86	943
87	634
87	704
87	959
87	977
88	436
88	851
88	926
88	930
89	124
89	365
89	408
89	902
90	65
90	113
90	957
90	998
91	119
91	546
91	931
91	988
92	22
92	217
92	306
92	936
93	339
93	346
93	654
93	959
94	545
94	725
94	746
94	757
95	203
95	397
95	408
95	948
96	422
96	658
96	909
96	949
97	623
97	790
97	828
97	952
98	820
98	853
98	911
98	959
99	9
99	161
99	484
99	672
100	225
100	766
100	767
100	906
101	174
101	351
101	666
101	979
102	578
102	940
102	946
102	949
103	482
103	696
103	844
103	867
104	711
104	743
104	923
104	944
105	559
105	710
105	826
105	914
106	613
106	685
106	913
106	927
107	4
107	129
107	754
107	921
108	261
108	660
108	812
108	864
109	143
109	484
109	860
109	989
110	437
110	773
110	860
110	991
111	410
111	683
111	808
111	857
112	893
112	900
112	920
112	978
113	90
113	773
113	974
113	978
114	204
114	274
114	477
114	937
115	622
115	843
115	902
115	985
116	256
116	780
116	864
116	885
117	561
117	827
117	908
117	952
118	465
118	794
118	895
118	956
119	91
119	688
119	907
119	965
120	395
120	487
120	490
120	523
121	716
121	834
121	874
121	885
122	328
122	699
122	976
122	994
123	178
123	450
123	866
123	995
124	89
124	844
124	976
124	995
125	2
125	831
125	921
125	926
126	675
126	918
126	921
126	975
127	405
127	427
127	662
127	788
128	13
128	145
128	854
128	915
129	107
129	746
129	903
129	946
130	530
130	647
130	686
130	729
131	43
131	472
131	759
131	992
132	862
132	913
132	951
132	963
133	599
133	747
133	953
133	994
134	32
134	352
134	480
134	884
135	282
135	827
135	833
135	999
136	804
136	931
136	937
136	993
137	527
137	696
137	972
137	984
138	65
138	263
138	767
138	999
139	30
139	743
139	873
139	984
140	311
140	472
140	745
140	811
141	152
141	650
141	925
141	993
142	50
142	505
142	826
142	965
143	109
143	147
143	676
143	943
144	231
144	232
144	517
144	966
145	128
145	593
145	943
145	992
146	9
146	204
146	518
146	975
147	143
147	724
147	811
147	973
148	616
148	887
148	908
148	964
149	466
149	527
149	848
149	856
150	705
150	823
150	867
150	985
151	248
151	390
151	890
151	950
152	141
152	310
152	612
152	882
153	832
153	844
153	958
153	993
154	25
154	957
154	987
154	994
155	826
155	927
155	962
155	964
156	839
156	856
156	955
156	998
157	754
157	832
157	920
157	948
158	639
158	672
158	849
158	957
159	327
159	481
159	495
159	965
160	236
160	869
160	878
160	908
161	99
161	315
161	708
161	940
162	567
162	645
162	926
162	964
163	263
163	361
163	397
163	966
164	742
164	871
164	930
164	995
165	700
165	765
165	955
165	993
166	634
166	933
166	980
166	995
167	649
167	730
167	926
167	964
168	781
168	818
168	872
168	996
169	16
169	387
169	691
169	965
170	435
170	438
170	825
170	834
171	522
171	927
171	932
171	962
172	634
172	664
172	667
172	880
173	269
173	887
173	897
173	974
174	101
174	357
174	845
174	935
175	450
175	783
175	959
175	980
176	348
176	867
176	929
176	941
177	270
177	460
177	913
177	969
178	123
178	867
178	986
178	996
179	475
179	760
179	950
179	1000
180	797
180	950
180	954
180	1000
181	340
181	694
181	842
181	983
182	274
182	279
182	792
182	991
183	791
183	882
183	942
183	969
184	296
184	385
184	535
184	936
185	589
185	744
185	749
185	969
186	756
186	808
186	858
186	954
187	560
187	820
187	838
187	952
188	19
188	467
188	939
188	969
189	834
189	905
189	929
189	974
190	683
190	829
190	862
190	918
191	610
191	637
191	794
191	888
192	430
192	912
192	980
192	993
193	564
193	851
193	966
193	984
194	233
194	709
194	751
194	803
195	7
195	718
195	805
195	875
196	744
196	893
196	943
196	971
197	53
197	266
197	908
197	994
198	767
198	796
198	862
198	940
199	739
199	906
199	964
199	988
200	461
200	495
200	510
200	921
201	294
201	911
201	912
201	932
202	444
202	831
202	848
202	936
203	95
203	630
203	932
203	986
204	114
204	146
204	963
204	972
205	926
205	956
205	971
205	983
206	335
206	620
206	633
206	822
207	254
207	323
207	931
207	960
208	304
208	928
208	931
208	999
209	658
209	680
209	731
209	951
210	473
210	623
210	711
210	878
211	319
211	879
211	942
211	996
212	245
212	897
212	925
212	963
213	349
213	494
213	973
213	993
214	465
214	545
214	715
214	997
215	27
215	476
215	528
215	878
216	448
216	810
216	988
216	994
217	92
217	672
217	769
217	860
218	580
218	763
218	786
218	849
219	347
219	575
219	633
219	841
220	486
220	703
220	705
220	925
221	81
221	452
221	703
221	804
222	20
222	914
222	963
222	977
223	489
223	796
223	813
223	892
224	348
224	895
224	963
224	976
225	100
225	454
225	551
225	619
226	622
226	770
226	873
226	927
227	853
227	954
227	961
227	977
228	282
228	700
228	797
228	995
229	893
229	986
229	993
229	996
230	885
230	899
230	960
230	976
231	144
231	646
231	962
231	977
232	144
232	961
232	965
232	986
233	194
233	405
233	517
233	888
234	301
234	829
234	865
234	946
235	720
235	909
235	933
235	949
236	160
236	311
236	746
236	910
237	476
237	760
237	763
237	973
238	44
238	793
238	809
238	896
239	644
239	826
239	875
239	967
240	526
240	966
240	980
240	986
241	383
241	910
241	915
241	919
242	419
242	657
242	821
242	988
243	639
243	792
243	944
243	978
244	30
244	458
244	856
244	910
245	212
245	687
245	983
245	984
246	380
246	904
246	990
246	1000
247	614
247	807
247	853
247	902
248	151
248	648
248	704
248	742
249	255
249	719
249	865
249	928
250	889
250	946
250	980
250	981
251	302
251	520
251	775
251	992
252	835
252	890
252	970
252	973
253	554
253	838
253	864
253	974
254	207
254	567
254	699
254	808
254	922
255	249
255	813
255	870
255	902
255	930
256	69
256	116
256	364
256	399
256	879
257	391
257	670
257	711
257	816
257	946
258	293
258	503
258	819
258	824
258	985
259	661
259	782
259	809
259	915
259	973
260	36
260	504
260	822
260	915
260	992
261	108
261	393
261	631
261	943
261	968
262	38
262	339
262	446
262	936
262	960
263	8
263	138
263	163
263	304
263	936
264	374
264	582
264	690
264	813
264	819
265	276
265	494
265	640
265	709
265	939
266	197
266	296
266	388
266	805
266	995
267	390
267	419
267	512
267	539
267	607
268	33
268	354
268	358
268	917
268	944
269	173
269	451
269	553
269	611
269	991
270	177
270	536
270	655
270	976
270	996
271	425
271	614
271	665
271	877
271	915
272	556
272	875
272	944
272	979
272	986
273	616
273	764
273	826
273	862
273	974
274	114
274	182
274	697
274	815
274	962
275	415
275	502
275	821
275	916
275	988
276	52
276	265
276	342
276	625
276	997
277	697
277	759
277	818
277	983
277	992
278	528
278	710
278	799
278	872
278	995
279	77
279	182
279	749
279	917
279	970
280	554
280	674
280	782
280	878
280	1000
281	503
281	553
281	655
281	925
281	953
282	135
282	228
282	762
282	934
282	967
283	328
283	729
283	928
283	929
283	930
284	635
284	946
284	955
284	972
284	980
285	330
285	432
285	905
285	971
285	982
286	328
286	598
286	888
286	904
286	911
287	358
287	464
287	602
287	718
287	760
288	652
288	870
288	928
288	930
288	989
289	331
289	398
289	830
289	881
289	975
290	312
290	846
290	865
290	888
290	925
291	309
291	394
291	451
291	793
291	887
292	343
292	785
292	855
292	961
292	985
293	60
293	258
293	843
293	859
293	994
294	201
294	472
294	530
294	579
294	998
295	703
295	730
295	897
295	930
295	999
296	184
296	266
296	664
296	742
296	982
297	14
297	423
297	794
297	798
297	938
298	693
298	721
298	787
298	794
298	919
299	571
299	831
299	865
299	969
299	972
300	317
300	498
300	658
300	778
300	821
301	234
301	689
301	902
301	942
301	952
302	251
302	723
302	902
302	946
302	990
303	632
303	761
303	885
303	967
303	987
304	59
304	208
304	263
304	896
304	927
305	466
305	536
305	746
305	834
305	917
306	92
306	328
306	332
306	716
306	803
307	414
307	586
307	589
307	871
307	893
308	369
308	381
308	871
308	974
308	987
309	291
309	574
309	861
309	956
309	981
310	152
310	372
310	586
310	844
310	938
311	140
311	236
311	404
311	582
311	991
312	290
312	651
312	697
312	888
312	969
313	811
313	864
313	938
313	943
313	962
314	380
314	620
314	884
314	969
314	979
315	161
315	760
315	927
315	939
315	940
316	79
316	524
316	605
316	901
316	940
317	300
317	352
317	521
317	947
317	982
318	82
318	709
318	835
318	898
318	971
319	211
319	696
319	858
319	956
319	984
320	702
320	935
320	954
320	962
320	994
321	506
321	837
321	932
321	957
321	996
322	543
322	740
322	933
322	964
322	989
323	207
323	850
323	916
323	920
323	969
324	641
324	763
324	887
324	976
324	993
325	398
325	727
325	769
325	817
325	908
326	558
326	832
326	874
326	906
326	970
327	159
327	357
327	430
327	836
327	851
328	122
328	283
328	286
328	306
328	554
329	450
329	638
329	676
329	890
329	894
330	35
330	285
330	411
330	748
330	946
331	14
331	289
331	854
331	935
331	982
332	42
332	306
332	592
332	840
332	921
333	74
333	354
333	431
333	814
333	996
334	425
334	607
334	874
334	893
334	921
335	206
335	557
335	877
335	965
335	981
336	20
336	758
336	873
336	884
336	959
337	522
337	757
337	967
337	971
337	999
338	759
338	900
338	959
338	960
338	977
339	93
339	262
339	372
339	858
339	951
340	181
340	447
340	801
340	956
340	995
341	750
341	882
341	900
341	905
341	914
342	276
342	725
342	743
342	896
342	968
343	69
343	292
343	416
343	451
343	985
344	35
344	490
344	767
344	950
344	1000
345	444
345	626
345	684
345	723
345	1000
346	93
346	490
346	779
346	826
346	948
347	219
347	820
347	839
347	899
347	950
348	176
348	224
348	877
348	931
348	972
349	213
349	734
349	741
349	904
349	951
350	69
350	778
350	914
350	922
350	999
351	5
351	101
351	653
351	666
351	977
352	134
352	317
352	574
352	929
352	971
353	445
353	687
353	893
353	911
353	968
354	268
354	333
354	752
354	944
354	990
355	725
355	764
355	791
355	839
355	840
356	475
356	765
356	814
356	852
356	879
357	174
357	327
357	608
357	796
357	803
358	268
358	287
358	382
358	595
358	955
359	405
359	565
359	758
359	853
359	986
360	728
360	739
360	965
360	981
360	983
361	163
361	553
361	639
361	672
361	936
362	15
362	710
362	749
362	945
362	985
363	371
363	491
363	531
363	854
363	893
364	256
364	452
364	488
364	587
364	615
365	82
365	89
365	479
365	638
365	676
366	490
366	570
366	627
366	795
366	997
367	11
367	797
367	803
367	869
367	984
368	453
368	860
368	933
368	948
368	998
369	308
369	460
369	919
369	947
369	990
370	541
370	657
370	925
370	975
370	992
371	363
371	479
371	845
371	913
371	954
372	310
372	339
372	696
372	731
372	910
373	505
373	657
373	667
373	685
373	827
374	264
374	688
374	725
374	923
374	985
375	493
375	726
375	818
375	889
375	984
376	529
376	586
376	802
376	902
376	968
377	438
377	846
377	888
377	895
377	934
378	626
378	680
378	776
378	844
378	878
379	909
379	948
379	965
379	973
379	985
380	246
380	314
380	562
380	821
380	856
381	308
381	791
381	839
381	891
381	904
382	358
382	925
382	955
382	972
382	984
383	241
383	719
383	840
383	947
383	979
384	661
384	688
384	843
384	957
384	978
385	184
385	585
385	702
385	878
385	908
386	537
386	657
386	673
386	901
386	941
387	169
387	571
387	861
387	874
387	979
388	266
388	448
388	769
388	921
388	952
389	812
389	868
389	966
389	988
389	994
390	151
390	267
390	409
390	899
390	942
391	257
391	720
391	870
391	904
391	949
392	539
392	706
392	796
392	893
392	975
393	261
393	743
393	847
393	961
393	970
394	291
394	484
394	791
394	982
394	995
395	120
395	424
395	815
395	878
395	991
396	503
396	910
396	947
396	957
396	966
397	95
397	163
397	598
397	712
397	953
398	289
398	325
398	662
398	901
398	975
399	8
399	256
399	888
399	893
399	935
400	692
400	702
400	885
400	924
400	938
401	566
401	754
401	923
401	949
401	1000
402	667
402	802
402	935
402	936
402	996
403	537
403	889
403	939
403	969
403	971
404	311
404	596
404	818
404	906
404	973
405	127
405	233
405	359
405	949
405	959
406	592
406	895
406	918
406	973
406	999
407	727
407	882
407	897
407	956
407	990
407	999
408	89
408	95
408	477
408	846
408	861
408	965
409	390
409	519
409	891
409	956
409	983
409	997
410	111
410	422
410	808
410	835
410	915
410	928
411	330
411	641
411	704
411	723
411	983
411	999
412	539
412	609
412	630
412	742
412	958
412	962
413	540
413	664
413	704
413	919
413	967
413	995
414	307
414	607
414	669
414	769
414	864
414	921
415	275
415	762
415	765
415	879
415	884
415	977
416	343
416	802
416	823
416	908
416	965
416	978
417	726
417	741
417	828
417	868
417	900
417	994
418	587
418	678
418	739
418	876
418	901
418	962
419	242
419	267
419	935
419	975
419	982
419	1000
420	611
420	715
420	780
420	851
420	975
420	991
421	616
421	633
421	817
421	827
421	866
421	913
422	96
422	410
422	557
422	926
422	929
422	944
423	297
423	518
423	614
423	616
423	692
423	981
424	395
424	550
424	590
424	870
424	903
424	990
425	271
425	334
425	847
425	892
425	912
425	993
426	75
426	545
426	556
426	649
426	822
426	943
427	127
427	621
427	823
427	826
427	891
427	973
428	56
428	504
428	542
428	702
428	714
428	859
429	521
429	830
429	868
429	891
429	937
429	994
430	192
430	327
430	463
430	767
430	780
430	857
431	333
431	577
431	842
431	926
431	967
431	992
432	52
432	285
432	488
432	661
432	940
432	994
433	513
433	670
433	783
433	879
433	915
433	936
434	493
434	827
434	866
434	927
434	953
434	964
435	170
435	440
435	584
435	884
435	970
435	979
436	88
436	698
436	713
436	779
436	841
436	991
437	110
437	846
437	894
437	976
437	980
437	993
438	170
438	377
438	441
438	468
438	509
438	538
439	28
439	540
439	774
439	787
439	915
439	940
440	435
440	666
440	775
440	822
440	845
440	992
441	438
441	493
441	905
441	929
441	949
441	998
442	469
442	578
442	594
442	715
442	727
442	997
443	816
443	919
443	929
443	974
443	977
443	978
444	202
[truncated: 7,486 more rows]
