# Supplementary material for: Two-stage multi-objective evolutionary algorithm for overlapping community discovery
Source: PeerJ Comput Sci. 2024 Jul 16;10:e2185. doi: 10.7717/peerj-cs.2185 (PMC11323150; doi:10.7717/peerj-cs.2185)
Supplement: Supplemental Information 2 — The synthetic data sets LFR in this article and 9 kinds of real data sets. Each data set has two files, which are the relationship between network nodes and the real community structure of the network. [file peerj-cs-10-2185-s002.zip › LFR/1000/om6/community_u01_om6.dat]

1	11
2	15
3	10
4	33
5	7
6	18
7	13
8	26
9	3 24 25 29 32 34
10	28
11	23
12	29
13	28
14	26
15	17
16	14
17	23
18	1 14 25 26 30 32
19	17
20	17
21	13
22	29
23	2
24	24
25	25
26	19
27	13
28	23
29	30
30	33
31	30
32	3 7 15 23 31 34
33	14
34	15
35	14
36	33
37	29
38	32
39	6
40	13
41	32
42	6
43	5 22 23 25 26 30
44	17
45	11
46	25
47	6
48	13
49	15
50	18
51	31
52	28
53	4
54	13
55	19
56	11
57	15
58	24
59	6
60	33
61	24
62	33
63	19
64	2
65	17
66	4 6 10 14 18 29
67	15
68	13
69	11
70	24
71	15
72	20
73	3 6 12 18 26 27
74	31
75	3 4 10 19 23 26
76	6
77	30
78	28
79	7 8 10 22 24 34
80	20
81	6
82	2
83	20
84	18
85	9
86	22
87	1
88	6
89	2
90	31
91	20
92	17
93	15
94	1
95	34
96	2
97	16
98	3
99	7 8 12 17 23 34
100	34
101	27
102	8
103	18
104	2 7 11 15 19 33
105	13
106	24
107	16
108	23
109	12 18 19 25 28 33
110	34
111	13
112	2
113	4 6 14 23 26 33
114	23
115	12
116	15
117	2
118	16
119	24
120	24
121	23
122	2 3 8 14 27 30
123	34
124	32
125	29
126	34
127	15
128	7
129	17
130	20
131	5
132	5
133	1
134	12
135	19
136	29
137	17
138	8
139	15 17 29 31 32 33
140	20
141	24
142	7
143	26
144	4
145	4 11 13 21 28 34
146	29
147	7
148	9
149	7
150	16
151	15
152	4 7 14 20 25 28
153	10
154	34
155	11
156	6
157	15
158	12
159	29
160	11
161	6
162	28
163	3 14 16 28 31 32
164	23
165	15
166	26
167	24
168	4 15 21 24 25 31
169	22
170	6
171	30
172	1 11 12 15 23 24
173	31
174	11
175	29
176	16
177	14
178	19
179	29
180	3 11 12 14 22 29
181	17
182	2
183	24
184	23
185	1
186	30
187	3
188	28
189	6
190	27
191	18
192	15
193	7 9 10 12 14 17
194	4
195	34
196	25
197	12
198	11
199	2
200	5
201	6 11 19 24 32 33
202	25
203	23
204	27
205	15
206	1
207	24
208	34
209	21
210	13
211	7
212	10
213	4
214	33
215	28
216	1
217	11
218	7
219	16
220	21
221	10
222	3
223	34
224	26
225	18
226	4
227	25
228	7
229	5
230	14
231	20
232	34
233	13
234	7 13 15 24 29 33
235	30
236	15
237	7
238	6
239	13
240	3
241	29
242	14
243	22
244	33
245	15
246	13
247	7 9 12 13 17 25
248	27
249	7 16 17 20 23 33
250	14
251	28
252	22
253	21
254	25
255	30
256	34
257	26
258	24
259	28
260	3 9 14 15 23 30
261	33
262	4 7 18 23 25 27
263	34
264	15
265	5
266	6 16 20 28 31 32
267	24
268	33
269	27
270	6
271	18
272	26
273	21
274	2 5 8 9 11 29
275	6
276	5
277	10
278	33
279	6 24 25 29 30 32
280	5
281	2 4 10 18 25 28
282	23
283	25
284	30
285	32
286	30
287	12
288	11
289	2
290	9
291	3
292	15
293	16
294	28
295	5
296	33
297	16
298	14
299	22
300	10
301	28
302	21
303	6 7 15 16 23 34
304	18
305	8
306	5
307	33
308	18
309	34
310	5
311	8 17 18 20 21 33
312	7
313	27
314	11
315	7
316	25
317	19
318	16
319	31
320	24
321	20
322	3 23 24 28 32 34
323	1
324	20
325	34
326	17
327	1 8 9 12 25 34
328	4
329	24
330	7
331	4 5 8 13 25 28
332	25
333	18
334	32
335	30
336	28
337	31
338	22
339	27
340	29
341	6 7 11 19 20 32
342	27
343	3
344	28
345	30
346	12
347	5 6 7 22 27 31
348	8
349	24
350	32
351	19
352	23
353	16
354	30
355	6
356	16
357	4
358	3
359	12
360	8
361	7
362	34
363	33
364	16
365	12
366	23
367	32
368	15 22 28 29 32 34
369	21
370	15
371	7
372	34
373	30
374	15
375	10
376	7
377	1 3 5 8 31 33
378	16
379	24
380	7
381	19
382	9
383	9 12 14 21 22 27
384	11
385	29
386	6 7 14 24 28 30
387	9
388	34
389	22
390	13
391	20
392	34
393	25
394	16
395	12
396	7
397	4 9 17 18 20 23
398	8
399	31
400	31
401	1
402	3
403	9
404	2
405	33
406	15
407	4
408	10
409	23
410	6
411	2
412	18
413	32
414	3
415	24
416	7
417	32
418	1
419	21
420	22
421	32
422	34
423	34
424	29
425	26
426	25
427	16
428	10
429	7
430	13 15 19 27 29 33
431	3
432	17
433	6
434	11
435	11
436	5
437	29
438	32
439	31
440	33
441	15
442	28
443	18
444	22
445	7
446	29
447	2 6 8 15 27 34
448	15
449	25
450	25
451	18
452	15
453	16
454	2 3 5 8 11 31
455	34
456	5
457	5
458	29
459	34
460	12
461	5
462	12
463	28
464	4
465	23
466	29
467	33
468	18 20 22 28 30 33
469	19
470	3 4 10 11 29 34
471	8
472	11
473	20
474	33
475	30
476	20
477	33
478	26
479	2 10 15 19 24 27
480	4
481	31
482	23
483	6
484	15
485	17
486	30
487	3
488	9 12 23 25 28 30
489	4 10 14 26 29 31
490	23
491	11
492	3
493	23
494	3
495	11 15 17 20 31 34
496	30
497	9
498	22
499	21
500	6
501	19
502	10
503	20
504	27
505	20
506	12
507	12
508	12
509	23
510	5 20 21 25 31 33
511	5
512	1
513	1
514	22
515	8
516	15
517	2 3 4 15 20 27
518	5
519	30
520	2
521	4
522	25
523	24
524	23
525	5
526	34
527	21
528	20
529	8
530	10
531	25
532	20
533	28
534	29
535	15
536	18
537	7
538	3
539	2
540	22
541	24
542	13
543	22
544	26
545	20
546	26
547	21
548	3 7 18 20 22 33
549	27
550	3
551	9
552	11
553	15
554	34
555	2 3 7 12 23 31
556	11
557	15
558	4 6 12 14 24 28
559	28
560	5 9 12 26 29 30
561	11
562	22
563	4
564	17
565	2 11 23 25 27 29
566	7
567	12
568	25
569	12
570	8
571	21
572	20
573	13
574	3
575	15
576	15
577	5
578	5
579	21
580	9
581	25
582	10
583	34
584	10
585	28
586	5 7 9 29 31 32
587	33
588	10
589	25
590	17
591	18
592	30
593	12
594	5
595	4
596	2
597	3
598	25
599	17
600	7
601	22
602	34
603	13
604	27
605	3 4 6 9 15 33
606	10
607	3
608	15
609	27
610	1
611	22
612	11
613	34
614	13
615	15
616	18
617	18
618	11
619	7
620	29
621	5
622	1 10 17 18 23 32
623	28
624	26
625	23
626	33
627	4
628	5 8 12 29 30 32
629	8 13 19 25 29 32
630	6
631	33
632	23
633	8
634	28
635	8
636	15
637	31
638	30
639	22
640	25
641	26
642	21
643	33
644	12
645	19
646	3 5 19 20 23 26
647	2
648	6
649	14
650	2
651	4 16 26 27 32 33
652	24
653	11
654	22
655	21
656	15
657	4
658	28
659	12
660	7 12 14 15 17 25
661	23
662	8 10 16 22 25 26
663	12
664	6
665	1
666	14
667	17
668	9
669	13
670	34
671	13
672	16
673	2 12 16 19 29 33
674	6
675	14
676	5
677	14
678	2
679	5
680	4
681	22
682	6
683	19
684	32
685	21
686	13
687	19
688	5
689	18
690	13
691	8
692	22
693	13
694	7
695	20
696	24
697	33
698	11
699	32
700	17
701	15 16 20 25 27 28
702	23
703	9
704	21
705	5 7 8 18 26 32
706	19
707	28
708	26
709	1 5 9 17 21 30
710	2
711	3
712	12
713	19
714	1 11 12 15 33 34
715	27
716	29
717	10
718	31
719	20
720	33
721	6
722	4 5 10 12 23 32
723	5 10 12 18 22 30
724	5
725	23
726	1
727	23
728	34
729	15
730	11
731	23
732	18
733	17
734	11
735	24
736	22
737	7
738	9
739	34
740	9
741	17
742	33
743	30
744	28
745	15
746	24
747	32
748	22
749	16
750	33
751	23
752	16
753	21
754	16
755	21
756	24
757	34
758	15
759	25
760	28
761	14
762	10
763	7
764	17
765	33
766	11
767	24
768	15
769	4
770	18
771	9
772	6
773	29
774	5 10 15 21 23 27
775	1 4 5 9 26 30
776	31
777	10
778	15
779	12
780	28
781	15
782	14
783	9
784	26
785	10
786	17
787	5
788	7
789	25
790	29
791	31
792	9
793	22
794	4
795	22
796	4 5 6 13 23 31
797	17
798	5
799	30
800	11
801	21
802	31
803	15
804	10
805	1
806	11
807	6
808	2 6 13 18 27 32
809	23
810	4
811	8
812	14
813	3
814	6
815	24
816	29
817	15
818	15
819	7
820	30
821	27
822	31
823	33
824	13
825	1 3 7 10 23 32
826	16 18 27 31 33 34
827	15
828	24
829	10
830	9
831	1 2 10 17 23 34
832	2
833	3
834	29
835	25
836	6
837	25
838	7
839	20
840	11
841	5
842	7
843	30
844	11
845	31
846	16
847	26
848	2
849	21
850	7
851	24
852	6 11 23 28 32 33
853	29
854	21
855	7
856	5
857	29
858	19
859	30
860	13
861	15
862	15
863	11
864	1
865	26
866	20
867	23
868	18
869	29
870	30
871	9
872	33
873	8 9 14 16 17 21
874	9
875	24
876	14
877	31
878	24
879	34
880	9
881	30
882	11
883	9
884	5
885	11 17 19 24 30 33
886	26
887	33
888	2
889	33
890	34
891	34
892	17
893	14
894	32
895	5 20 24 25 27 29
896	9
897	6 11 14 23 24 29
898	9
899	11
900	28
901	33
902	33
903	1
904	2
905	2 16 21 25 27 29
906	7
907	23
908	10
909	1 4 5 6 7 30
910	11
911	10
912	4
913	23
914	28
915	25
916	31
917	3
918	21
919	1
920	15
921	25
922	26
923	27
924	13
925	3
926	5 6 16 21 23 32
927	10
928	29
929	31
930	29
931	25
932	28
933	11 13 16 17 21 22
934	13
935	1 6 8 12 17 24
936	3 5 15 17 23 28
937	17
938	20
939	20
940	18
941	23
942	29
943	26
944	9
945	4 6 7 8 15 27
946	3
947	30
948	18
949	24
950	1
951	7
952	26
953	15
954	8 9 12 17 21 34
955	4
956	2 4 6 21 28 29
957	3
958	33
959	32
960	8
961	5
962	26
963	23
964	19
965	10
966	19
967	26
968	10
969	11
970	22
971	30
972	11
973	28
974	5
975	7
976	29
977	3
978	18
979	18
980	3 10 14 18 26 28
981	29
982	17
983	4 6 12 20 24 32
984	25
985	29
986	2
987	16
988	29
989	2 4 15 16 20 34
990	30
991	6
992	33
993	30
994	28
995	21
996	7
997	7
998	5
999	20
1000	11 14 19 22 23 33
