# Supplementary material for: Two-stage multi-objective evolutionary algorithm for overlapping community discovery
Source: PeerJ Comput Sci. 2024 Jul 16;10:e2185. doi: 10.7717/peerj-cs.2185 (PMC11323150; doi:10.7717/peerj-cs.2185)
Supplement: Supplemental Information 2 — The synthetic data sets LFR in this article and 9 kinds of real data sets. Each data set has two files, which are the relationship between network nodes and the real community structure of the network. [file peerj-cs-10-2185-s002.zip › LFR/1000/om6/community_u02_om6.dat]

1	8
2	12
3	19
4	21
5	7
6	34
7	15
8	34
9	11
10	4
11	9
12	15
13	31
14	15
15	13 18 19 23 29 34
16	13
17	24
18	15
19	14
20	15
21	3
22	1
23	13
24	9
25	33
26	17
27	29
28	20
29	11
30	33
31	12
32	21
33	19
34	3 11 23 26 32 34
35	3
36	3
37	28
38	3
39	3
40	35
41	5
42	11
43	7
44	32
45	16
46	4
47	10
48	1 8 11 14 15 23
49	26
50	7
51	22
52	31
53	23
54	18
55	19
56	4
57	1
58	31
59	11
60	14
61	3
62	16
63	1
64	31
65	27
66	31
67	6
68	31
69	12
70	9
71	27
72	24
73	17
74	33
75	31
76	23
77	3
78	14
79	27
80	13
81	34
82	7 10 17 18 25 33
83	3
84	13
85	17
86	5
87	20
88	10
89	1 18 22 28 30 32
90	6
91	11
92	31
93	1 3 6 21 23 29
94	3 4 5 21 23 34
95	17
96	4
97	27
98	3
99	7 11 16 18 19 28
100	2 5 9 12 22 31
101	13
102	4 9 22 23 33 35
103	16
104	4
105	31
106	23
107	4
108	21
109	4
110	23
111	1
112	34
113	16
114	4 9 20 22 28 32
115	22
116	22
117	32
118	26
119	14
120	34
121	7
122	17
123	1
124	9 19 21 22 28 31
125	31
126	13
127	9
128	10
129	14
130	1
131	8 13 15 25 26 30
132	14
133	1 2 7 9 24 30
134	4
135	28
136	34
137	29
138	28
139	35
140	11
141	1 2 8 16 20 25
142	16
143	4
144	18
145	24
146	30
147	28
148	24
149	26
150	1 6 14 21 28 35
151	4 5 11 15 18 20
152	10
153	7
154	20
155	4
156	10 11 14 18 20 34
157	7
158	29
159	9
160	3
161	1
162	12
163	30
164	21
165	3
166	25
167	21
168	25
169	29
170	26
171	25
172	10
173	5
174	1
175	19
176	22
177	18
178	30
179	29
180	5
181	10
182	4
183	15
184	29
185	27
186	6
187	15
188	11
189	7 8 10 16 26 35
190	13
191	2
192	29
193	14
194	13
195	8
196	16
197	6
198	5
199	33
200	16
201	3 8 11 17 18 27
202	11
203	26
204	15
205	28
206	28
207	13
208	12
209	24
210	34
211	23
212	28
213	15
214	30
215	26
216	2
217	3
218	32
219	20
220	34
221	33
222	28
223	22
224	11
225	5
226	1 13 14 21 22 24
227	4
228	8
229	33
230	2
231	1
232	28
233	28
234	24
235	27
236	1
237	8 12 15 16 26 35
238	16
239	2
240	22
241	35
242	23
243	19
244	28
245	5
246	27
247	1 5 9 17 25 29
248	24
249	26
250	17
251	6 16 25 27 33 34
252	34
253	2 11 12 20 27 28
254	5
255	16
256	4 8 21 28 29 33
257	11
258	25
259	20
260	7
261	23
262	3 14 22 24 28 34
263	34
264	23
265	29
266	29
267	5
268	2
269	31
270	13
271	6
272	16
273	10
274	6
275	29
276	22
277	16
278	7
279	7
280	8
281	29
282	27
283	33
284	26
285	27
286	25
287	11
288	5
289	2
290	25
291	29
292	10
293	18
294	26
295	34
296	22
297	31
298	11
299	19
300	21
301	23
302	13
303	22
304	9 10 16 21 23 34
305	4
306	12
307	3 4 5 9 14 35
308	28
309	2 5 17 22 30 32
310	4 17 18 19 21 26
311	31
312	4 12 16 18 25 31
313	13
314	25
315	32
316	4
317	16
318	29
319	15
320	9
321	33
322	25
323	18
324	5
325	23
326	23
327	21
328	32
329	27
330	17
331	1 4 11 15 18 19
332	33
333	16
334	27
335	11
336	2
337	1
338	6
339	28
340	6
341	3
342	31
343	32
344	30
345	34
346	33
347	1 3 5 12 20 22
348	33
349	20
350	3 13 15 17 28 32
351	1
352	1
353	31
354	31
355	23
356	9 10 14 15 33 35
357	4
358	28
359	14 16 19 29 33 35
360	18
361	27
362	1
363	16
364	23
365	32
366	3
367	29
368	17
369	22
370	23
371	1
372	25
373	4
374	17
375	26
376	27
377	32
378	25
379	34
380	33
381	35
382	30
383	14
384	29
385	17
386	15
387	21
388	8
389	33
390	35
391	23
392	13
393	11
394	10
395	30
396	21
397	28
398	17
399	5
400	11
401	30
402	25
403	20
404	28
405	18
406	10
407	10
408	30
409	30
410	16
411	5 7 22 25 27 28
412	25
413	16
414	19
415	14 24 29 30 31 33
416	22
417	7
418	26
419	4
420	17
421	24
422	11 16 18 21 22 31
423	19
424	13
425	1
426	17
427	34
428	26
429	24
430	17
431	34
432	26
433	32
434	24
435	1
436	30
437	7
438	6
439	13
440	31
441	24
442	21
443	4
444	2
445	32
446	20
447	20
448	11
449	10
450	31
451	28
452	26
453	20
454	13
455	34
456	1
457	6
458	32
459	14
460	26
461	13
462	30
463	13 18 20 27 32 33
464	13
465	18
466	18
467	33
468	19
469	31
470	29
471	35
472	6
473	27
474	2
475	33
476	33
477	11
478	14
479	23
480	3
481	31
482	20
483	13
484	6
485	10
486	12
487	34
488	13
489	6
490	3
491	1
492	15
493	13 18 25 29 30 35
494	13
495	16
496	9
497	33
498	9
499	20
500	6
501	14
502	23
503	26
504	21
505	18
506	1
507	21
508	22
509	7
510	1 3 15 16 24 32
511	11
512	13
513	31
514	20
515	28
516	20
517	34
518	2 5 11 22 26 33
519	30
520	1 2 5 24 33 35
521	14
522	3
523	12
524	26
525	33
526	1
527	15
528	9
529	30
530	28
531	7 8 15 23 28 34
532	3
533	20
534	14
535	5
536	14
537	21
538	22
539	27
540	8
541	2
542	21
543	29
544	29
545	16
546	24
547	7 9 16 17 26 32
548	31
549	3
550	25
551	2 3 13 18 27 30
552	16
553	19
554	25
555	30
556	23
557	5
558	11
559	27
560	28
561	22
562	8
563	10
564	27
565	17
566	11
567	11
568	31
569	11
570	13
571	33
572	1
573	28
574	1 13 14 18 22 25
575	16
576	26
577	10
578	1
579	16
580	17
581	11
582	15
583	1
584	19
585	19
586	14
587	7
588	2
589	31
590	24
591	17
592	7 8 13 15 27 35
593	29
594	13
595	30
596	21
597	7
598	28
599	1
600	1
601	23
602	18
603	24
604	8
605	33
606	3 4 11 12 22 28
607	18
608	25
609	16
610	27
611	9
612	1 8 18 26 27 28
613	23
614	13
615	33
616	18
617	10
618	1
619	1
620	12
621	31
622	16
623	2
624	30
625	14
626	24
627	8
628	28
629	25
630	21
631	18
632	8
633	17
634	8
635	33
636	21
637	17
638	9
639	8
640	23
641	29
642	24
643	29
644	20
645	19
646	30
647	33
648	14
649	27
650	11
651	28
652	19
653	22
654	17
655	3
656	16
657	17
658	28
659	3
660	16
661	26
662	21
663	3
664	19
665	10 17 25 27 28 32
666	17
667	6 18 26 27 29 34
668	28
669	25
670	28
671	12 14 15 16 27 30
672	25
673	20
674	1
675	33
676	27
677	1
678	1 7 10 11 21 27
679	31
680	5
681	23
682	1
683	34
684	33
685	35
686	1 2 19 28 34 35
687	7
688	22
689	12
690	23
691	22
692	2
693	20
694	33
695	22
696	16
697	7
698	16
699	11
700	1
701	26
702	16
703	27
704	16
705	33
706	29
707	27
708	33
709	32
710	32
711	35
712	5
713	19
714	5
715	19
716	25
717	34
718	26
719	6 18 20 24 26 28
720	14
721	5
722	33
723	28
724	16
725	27
726	1
727	5
728	33
729	13
730	32
731	21
732	1
733	21
734	1
735	14
736	1 8 16 21 28 30
737	34
738	7
739	27
740	18
741	29
742	11
743	25
744	23
745	17
746	25
747	8
748	16
749	35
750	19
751	12
752	34
753	27
754	10
755	18
756	18
757	6
758	28
759	18
760	21
761	5
762	22
763	24
764	12
765	26
766	14
767	1
768	3 5 13 19 32 34
769	35
770	3 18 21 22 25 35
771	6
772	4 10 15 27 33 35
773	26
774	33
775	12
776	35
777	16
778	21
779	7 11 16 22 25 30
780	2
781	21
782	26
783	29
784	10
785	23
786	17
787	21
788	1 4 5 12 23 30
789	20
790	4 16 18 19 32 34
791	18
792	7 9 12 24 26 27
793	33
794	1 6 14 23 30 31
795	8
796	28
797	11
798	6 21 23 25 27 33
799	5
800	4 10 11 13 16 18
801	4
802	6 10 23 26 29 35
803	34
804	10
805	6
806	35
807	35
808	25
809	1 8 9 14 18 19
810	18
811	31
812	33
813	6
814	23
815	29
816	10
817	35
818	1 15 16 30 32 34
819	4
820	7
821	1 12 13 19 27 34
822	13
823	28
824	33
825	30
826	17
827	27
828	1 13 25 27 29 34
829	22
830	4
831	6
832	26
833	33
834	7 13 17 19 22 34
835	29
836	35
837	4 11 15 20 21 33
838	2
839	30
840	1 6 8 9 21 27
841	11
842	1 7 17 21 28 35
843	1 8 11 15 30 32
844	23
845	19
846	2
847	30
848	31
849	25
850	17
851	7
852	29
853	17
854	8 18 22 27 31 34
855	34
856	8 9 16 32 34 35
857	22
858	9
859	2
860	7
861	1 3 6 10 13 25
862	14
863	26
864	1 10 15 18 28 34
865	4 10 14 23 24 34
866	27
867	13
868	19
869	13
870	4
871	23
872	27
873	20
874	6 10 17 22 32 33
875	13
876	12
877	14
878	28
879	16
880	9 13 14 28 29 31
881	9
882	20
883	4
884	1
885	27
886	13
887	33
888	7 12 16 26 28 34
889	30
890	9
891	13
892	3 4 22 25 26 33
893	19
894	5
895	2
896	1 2 18 22 26 28
897	33
898	27
899	11
900	25
901	27
902	31
903	12
904	18
905	15
906	2 4 6 8 21 28
907	27
908	9
909	1
910	16
911	33
912	14
913	31
914	33
915	25
916	3 4 5 8 28 33
917	13
918	28
919	6
920	12
921	30
922	18
923	22
924	13
925	4
926	27
927	10
928	32
929	11
930	15
931	14
932	14
933	24
934	10 18 22 24 26 31
935	27
936	5
937	23
938	2 22 23 24 33 34
939	11
940	16
941	27
942	1 6 12 23 27 30
943	12
944	5
945	5
946	2 13 14 15 29 30
947	26
948	31
949	18
950	6
951	3 4 7 12 27 33
952	23
953	18
954	11
955	13
956	1 3 13 15 24 31
957	13
958	21
959	11
960	1
961	5
962	4
963	15
964	8
965	1
966	13
967	27
968	25
969	17
970	32
971	1 8 26 28 33 35
972	5
973	5
974	24
975	5
976	4
977	4
978	9
979	23
980	26
981	5
982	13 16 21 22 24 34
983	4
984	6
985	26
986	11
987	30
988	35
989	27
990	10
991	3
992	4 5 17 19 22 27
993	6
994	22
995	24
996	1
997	16
998	16
999	4
1000	21
