# Supplementary material for: Two-stage multi-objective evolutionary algorithm for overlapping community discovery
Source: PeerJ Comput Sci. 2024 Jul 16;10:e2185. doi: 10.7717/peerj-cs.2185 (PMC11323150; doi:10.7717/peerj-cs.2185)
Supplement: Supplemental Information 2 — The synthetic data sets LFR in this article and 9 kinds of real data sets. Each data set has two files, which are the relationship between network nodes and the real community structure of the network. [file peerj-cs-10-2185-s002.zip › LFR/1000/om6/community_u03_om6.dat]

1	14
2	33
3	8
4	11
5	3
6	22
7	2
8	6 15 16 19 25 30
9	17
10	10
11	1 4 14 24 30 31
12	9
13	15
14	5
15	20
16	19
17	16
18	33
19	24
20	22
21	1 5 12 17 26 30
22	4 12 13 15 27 30
23	15
24	14
25	10
26	21
27	13
28	24
29	24
30	9
31	11
32	26
33	3
34	30
35	1 8 10 15 17 30
36	18
37	19
38	33
39	11
40	22
41	9
42	23
43	24
44	5
45	27
46	3 16 19 21 26 27
47	13
48	4
49	1 8 12 23 26 30
50	15
51	33
52	14
53	21
54	32
55	2
56	13
57	20
58	29
59	26
60	2 3 15 18 25 26
61	24
62	9
63	16
64	14
65	24
66	31
67	21
68	17
69	8
70	13
71	4 11 16 19 24 30
72	30
73	28
74	2
75	30
76	8
77	19
78	2 4 6 8 13 25
79	3 14 18 20 21 30
80	6
81	28
82	21
83	32
84	24
85	6
86	3
87	9
88	3
89	8
90	14
91	26
92	6 22 26 31 32 33
93	12 17 18 22 25 31
94	1
95	19
96	28
97	27
98	28
99	12
100	24
101	16
102	26
103	25
104	20
105	17
106	27
107	8
108	8 12 20 27 28 33
109	33
110	25
111	2
112	31
113	1 4 8 18 23 32
114	26
115	29
116	2
117	23
118	26
119	2 3 6 14 23 28
120	10
121	27
122	8
123	32
124	31
125	19
126	33
127	1
128	19
129	31
130	6 14 20 25 29 32
131	13
132	26
133	18
134	6
135	31
136	5
137	13
138	3
139	13
140	22
141	29
142	33
143	29
144	24
145	8
146	25
147	5 9 16 20 21 33
148	33
149	4
150	16
151	12
152	29
153	12
154	8
155	18
156	28
157	32
158	1
159	30
160	16
161	28
162	1
163	16
164	30
165	19
166	24
167	28
168	14
169	28
170	1 6 7 17 19 28
171	23
172	3 4 5 9 21 30
173	17
174	1
175	15
176	25
177	17
178	23
179	9
180	7
181	32
182	16
183	6
184	31
185	27
186	5
187	28
188	24
189	31
190	15
191	32
192	13
193	10
194	2
195	16
196	29
197	8
198	28
199	1 8 13 19 29 32
200	11
201	32
202	15
203	23
204	20
205	23
206	24
207	31
208	11
209	23
210	17
211	4
212	24
213	24
214	3
215	14
216	10
217	1
218	8
219	17
220	13
221	9
222	27
223	17
224	18
225	20
226	7
227	10
228	6
229	5
230	4
231	1
232	28
233	29
234	27
235	15
236	18
237	11 18 23 27 30 31
238	13
239	25
240	15
241	7
242	12
243	3 16 21 24 28 32
244	31
245	14
246	5 7 16 17 24 27
247	28
248	1 4 12 18 25 28
249	24
250	25
251	20
252	28
253	12
254	25
255	14
256	5
257	6 15 16 17 18 30
258	21
259	8
260	16
261	9
262	30
263	31
264	4
265	30
266	23
267	24
268	22
269	29
270	13
271	16
272	1
273	20
274	32
275	7
276	4 10 12 17 23 28
277	9
278	21
279	8
280	16
281	31
282	9
283	22
284	19
285	2
286	28
287	15
288	11
289	5
290	8
291	11
292	21
293	28
294	14
295	4
296	13
297	2
298	10 11 15 17 26 31
299	19
300	32
301	22
302	6
303	24
304	7
305	21
306	4
307	26
308	23
309	4
310	28
311	14
312	26
313	13
314	23
315	17
316	16
317	5
318	22
319	7
320	6 10 12 16 18 27
321	2
322	9
323	20
324	29
325	1
326	29
327	16
328	18
329	16
330	15
331	12
332	8
333	13
334	15
335	18
336	14
337	17
338	29
339	30
340	5 13 14 15 17 31
341	26
342	29
343	3
344	28
345	2 4 7 12 13 18
346	28
347	1
348	31
349	15
350	5 8 25 27 29 31
351	31
352	8
353	22
354	14
355	8
356	16
357	9
358	11
359	32
360	1
361	31
362	14
363	17
364	32
365	16
366	28
367	12
368	29
369	24
370	8
371	20
372	25
373	30
374	4
375	16
376	10
377	1
378	11 22 23 27 28 29
379	8
380	19
381	1 4 10 11 16 23
382	27
383	28
384	15
385	4
386	8
387	3 5 8 14 24 30
388	33
389	9
390	1
391	10
392	22
393	22
394	6
395	24
396	2
397	2 4 9 20 24 27
398	6 11 15 16 20 27
399	28
400	7
401	29
402	23
403	20
404	21
405	23
406	13
407	24
408	21
409	4
410	30
411	5
412	4
413	12
414	21
415	22
416	24
417	10
418	30
419	2
420	27
421	17
422	29
423	9
424	23
425	29
426	29
427	2
428	6 11 12 13 23 24
429	10
430	8
431	19
432	25
433	15
434	30
435	4
436	4
437	33
438	6
439	30
440	10
441	11
442	21
443	31
444	5
445	25
446	23
447	11
448	7
449	9
450	18
451	7
452	8 17 19 21 28 32
453	2 11 13 16 28 31
454	2
455	16
456	22
457	7
458	10 16 17 24 31 33
459	3
460	24
461	15
462	20
463	22
464	20
465	16
466	26
467	2 7 11 26 29 30
468	5
469	24
470	25
471	20
472	6
473	1 4 6 9 28 32
474	1
475	13
476	28
477	15
478	25
479	15
480	30
481	32
482	8
483	29
484	3
485	33
486	29
487	10
488	6
489	14
490	27
491	1 3 13 21 22 23
492	8
493	19
494	11
495	20
496	19
497	16
498	31
499	11
500	10
501	7
502	3
503	24
504	4
505	24
506	7 14 15 16 19 25
507	16
508	3
509	3
510	29
511	5
512	23
513	5
514	19
515	6
516	2
517	4
518	4
519	20
520	3
521	28
522	23
523	14
524	6
525	13
526	4
527	27
528	30
529	14
530	30
531	5
532	33
533	7
534	30
535	4
536	17
537	21
538	11
539	14
540	20
541	29
542	8
543	2
544	32
545	3
546	16
547	11
548	28
549	26
550	4
551	31
552	24
553	31
554	23
555	18
556	9
557	24
558	32
559	28
560	7
561	2
562	6
563	4
564	14
565	2
566	12
567	19
568	20
569	24
570	28
571	12
572	28
573	7
574	11
575	2
576	7
577	22
578	10
579	7 10 16 17 27 28
580	5
581	19
582	3 20 22 24 28 30
583	22
584	6
585	6 10 19 20 23 26
586	14
587	4
588	7
589	15
590	13
591	3
592	26
593	14
594	32
595	10
596	14
597	8
598	25
599	27
600	23
601	10
602	7
603	33
604	28
605	2 13 14 19 20 24
606	29
607	25
608	10
609	10 14 15 20 30 31
610	10 11 12 18 24 29
611	3 5 8 14 27 33
612	10
613	9
614	30
615	14
616	32
617	3
618	6
619	11
620	2 8 13 23 28 33
621	14
622	20
623	7
624	24
625	23
626	20
627	30
628	14
629	11
630	6
631	10
632	6
633	8
634	31
635	19
636	24
637	30
638	10
639	14
640	9
641	2
642	10
643	7
644	4 12 20 25 31 32
645	22
646	2 12 14 24 32 33
647	25
648	6
649	18
650	16
651	16
652	10 11 14 25 28 31
653	19
654	21
655	22
656	14
657	6
658	15
659	1
660	3
661	29
662	1
663	4
664	16
665	1
666	15
667	12
668	19
669	15
670	21
671	5 17 21 24 26 32
672	7
673	8
674	3
675	21
676	3 8 17 21 24 27
677	23
678	11 20 24 27 30 32
679	14
680	21
681	2 7 10 12 14 16
682	14
683	19
684	22
685	9
686	10 19 27 28 30 31
687	19
688	21
689	25
690	29
691	5
692	32
693	15
694	3
695	14
696	23
697	18
698	7
699	33
700	12
701	8 9 14 16 25 30
702	7
703	24
704	19
705	2 6 7 11 12 15
706	8
707	24
708	23
709	29
710	23
711	11
712	9
713	3
714	17
715	4
716	5
717	14 16 20 22 25 26
718	18
719	25
720	21
721	19
722	28
723	22
724	23
725	1 2 9 11 31 33
726	1 4 8 14 21 28
727	25
728	4
729	13
730	2
731	29
732	15
733	5
734	1 5 15 17 25 27
735	3
736	26
737	20
738	14
739	8
740	18
741	10
742	14
743	21
744	12
745	3
746	15
747	20
748	11
749	32
750	4 5 15 20 22 33
751	1 3 4 16 20 28
752	6 15 20 28 32 33
753	25
754	31
755	2 4 6 10 15 21
756	3
757	18
758	15
759	4 5 6 17 18 27
760	11
761	19
762	28
763	13
764	29
765	3 7 8 9 19 21
766	21
767	3
768	28
769	28
770	32
771	20
772	7
773	4 19 20 26 28 30
774	4
775	2 4 11 15 30 32
776	18
777	29
778	13
779	28
780	20
781	12
782	22
783	19
784	24
785	6
786	3 5 12 15 23 26
787	29
788	31
789	15
790	2 3 11 18 25 29
791	1 2 15 21 24 33
792	12
793	21
794	4 5 6 13 20 28
795	23
796	4 6 8 14 28 29
797	33
798	11
799	19
800	21
801	6
802	1 2 3 4 9 11
803	1
804	15
805	30
806	6
807	21
808	7
809	31
810	31
811	8
812	16
813	3
814	11
815	19
816	14
817	33
818	31
819	27
820	4
821	8
822	11
823	10
824	29
825	8 11 13 16 21 24
826	29
827	13
828	29
829	9 17 21 25 26 33
830	24
831	2
832	12
833	19
834	27
835	9
836	8
837	29
838	17
839	18
840	8
841	6
842	30
843	31
844	2
845	17
846	27
847	21
848	23
849	1 7 17 23 25 32
850	26
851	7
852	15
853	16
854	28
855	23
856	25
857	19
858	14
859	4 8 9 10 20 25
860	22
861	33
862	7
863	7
864	23
865	26
866	33
867	2
868	30
869	24
870	23
871	18
872	11
873	18
874	15
875	18
876	29
877	23
878	14
879	31
880	1 8 11 18 19 21
881	32
882	15
883	23
884	31
885	22
886	5
887	18
888	3 8 14 20 24 27
889	4 9 21 23 26 32
890	4
891	11
892	32
893	22
894	22
895	3 10 16 21 25 31
896	3
897	6 8 9 15 16 31
898	6
899	9
900	29
901	4
902	3
903	22
904	17
905	7
906	22
907	31
908	4
909	4
910	2 3 10 19 25 28
911	6
912	15
913	19
914	21
915	13
916	5 6 17 19 20 28
917	10 12 14 19 20 29
918	3
919	24
920	7
921	3
922	4 17 18 24 31 33
923	26
924	12
925	15
926	5
927	5
928	24
929	21
930	3
931	1 8 16 17 25 30
932	10
933	18
934	14
935	6
936	14
937	6
938	9
939	28
940	14
941	18
942	17
943	2
944	6
945	3
946	20
947	29
948	11
949	30
950	4
951	4
952	22
953	11
954	15
955	10
956	5
957	1
958	28
959	23
960	5 8 17 19 24 30
961	10
962	15
963	25
964	30
965	8
966	13
967	3
968	24
969	14
970	32
971	6
972	7
973	9 10 15 24 29 31
974	19
975	15
976	16
977	9
978	14
979	2
980	29
981	7
982	30
983	11
984	3
985	18
986	8
987	32
988	28
989	27
990	10 14 21 29 30 31
991	22
992	4
993	9
994	24
995	7 18 20 22 27 30
996	21
997	9 10 15 17 21 23
998	6
999	30
1000	10
