# Supplementary material for: Two-stage multi-objective evolutionary algorithm for overlapping community discovery
Source: PeerJ Comput Sci. 2024 Jul 16;10:e2185. doi: 10.7717/peerj-cs.2185 (PMC11323150; doi:10.7717/peerj-cs.2185)
Supplement: Supplemental Information 2 — The synthetic data sets LFR in this article and 9 kinds of real data sets. Each data set has two files, which are the relationship between network nodes and the real community structure of the network. [file peerj-cs-10-2185-s002.zip › LFR/1000/om6/community_u04_om6.dat]

1	9
2	1
3	1
4	24
5	15
6	4
7	10
8	3 7 13 14 15 16
9	2
10	5
11	11
12	29
13	30
14	12
15	27
16	3
17	18
18	13
19	28
20	28
21	24
22	21
23	30
24	19
25	8
26	6
27	20
28	6 8 11 12 14 24
29	11
30	6
31	1 2 10 20 23 32
32	13
33	33
34	13
35	13
36	7
37	4
38	29
39	15
40	5 7 16 18 21 28
41	21
42	2
43	22
44	3
45	26
46	8
47	25
48	1
49	30
50	16
51	28
52	2 19 24 27 29 31
53	30
54	13
55	28
56	26
57	25
58	17
59	28
60	30
61	16
62	28
63	28
64	7
65	8
66	21
67	8 9 19 25 27 33
68	31
69	1
70	15 16 22 27 29 33
71	23
72	8
73	3
74	18
75	24
76	10
77	29
78	5
79	31
80	33
81	11
82	29
83	3
84	3 16 19 26 28 33
85	4 9 21 25 30 31
86	26
87	1 11 13 20 21 26
88	27
89	30
90	15
91	28
92	30
93	4
94	6
95	33
96	20
97	23
98	3 4 7 27 28 33
99	14
100	27
101	17
102	23
103	7
104	1
105	26
106	23
107	20
108	8
109	27
110	4
111	11
112	18
113	19
114	1 5 14 16 24 26
115	6
116	8
117	3
118	5 9 19 23 26 31
119	3
120	13
121	20
122	4
123	16 17 26 27 28 33
124	4
125	13
126	4
127	9 14 19 20 29 31
128	6
129	21
130	22
131	1
132	19
133	15
134	1
135	12
136	26
137	3
138	29
139	29
140	20
141	2
142	30
143	16
144	30
145	1 7 9 18 20 26
146	3
147	10
148	27
149	10
150	1 5 7 13 18 33
151	33
152	29
153	9
154	20
155	8
156	14
157	31
158	29
159	8
160	8
161	25
162	20
163	9
164	12
165	19
166	3
167	5
168	33
169	2 5 19 23 30 33
170	4
171	10
172	2
173	24
174	19
175	8
176	33
177	19
178	33
179	4
180	2
181	25
182	13
183	32
184	21
185	2
186	17
187	3
188	24
189	32
190	4
191	31
192	28
193	5
194	19
195	20
196	29
197	2
198	32
199	29
200	28
201	16
202	4
203	21
204	16
205	22
206	6 9 22 25 26 28
207	9 11 20 22 23 28
208	19
209	27
210	6
211	19
212	18
213	11
214	6
215	4 5 10 12 18 25
216	2 9 14 21 31 33
217	17 18 19 21 32 33
218	33
219	18
220	26
221	12
222	1 4 10 15 26 31
223	9
224	12
225	26
226	10
227	3 4 6 13 15 28
228	24
229	2 9 14 27 29 30
230	22
231	8
232	33
233	8
234	27
235	16
236	31
237	27
238	10
239	13
240	3
241	29
242	26
243	11
244	27
245	1
246	7
247	27
248	33
249	5
250	25
251	19
252	20
253	16
254	31
255	19
256	8
257	28
258	14
259	3
260	17
261	12 13 14 16 20 27
262	8 9 18 24 30 32
263	10
264	13
265	24
266	17
267	25
268	22
269	1
270	14
271	2 6 26 27 28 31
272	11
273	8
274	9
275	19
276	31
277	7 11 17 20 25 30
278	6
279	3
280	13
281	15
282	29
283	1
284	3
285	30
286	33
287	29
288	22
289	20
290	17
291	1 8 9 18 19 25
292	24
293	28
294	18
295	8
296	8
297	14
298	19
299	15
300	8
301	22
302	2
303	12 14 16 20 22 29
304	30
305	23
306	19
307	5
308	26
309	2
310	9
311	2
312	17
313	2
314	27
315	9
316	20
317	22
318	31
319	26
320	27
321	26
322	15
323	27
324	18
325	33
326	7
327	11
328	28
329	24
330	18
331	1 19 20 27 31 33
332	11
333	13
334	10
335	26
336	26
337	1 3 6 9 10 15
338	13
339	25
340	26
341	15
342	12
343	19
344	33
345	33
346	14
347	1
348	2
349	19
350	19
351	26
352	12 22 23 25 31 32
353	23
354	7
355	13
356	26
357	7
358	18
359	15
360	25
361	29
362	13
363	1 19 21 26 32 33
364	5
365	7
366	28
367	16
368	8
369	25
370	28
371	30
372	13
373	18
374	5
375	1
376	5 7 9 11 26 27
377	9
378	32
379	9
380	22
381	27
382	13
383	1
384	12
385	8
386	19
387	6
388	31
389	32
390	22
391	30
392	14
393	4
394	24
395	3
396	18
397	9
398	33
399	21
400	5
401	9
402	14
403	17
404	7
405	5
406	22
407	11
408	9
409	24
410	24
411	18
412	1
413	19
414	13 17 18 21 30 31
415	9 13 15 18 23 27
416	22
417	10
418	2
419	33
420	2 5 7 17 27 30
421	21
422	29
423	7
424	11
425	33
426	17
427	27
428	25
429	8
430	17
431	7
432	14
433	1
434	2 5 12 13 23 31
435	21
436	17
437	17
438	12
439	17
440	23
441	5
442	33
443	3
444	1
445	16
446	26
447	3
448	29
449	5
450	12
451	30
452	16
453	14
454	24
455	30
456	1
457	21
458	24
459	5
460	33
461	10
462	27
463	22
464	28
465	7
466	8
467	26
468	31
469	23
470	9
471	28
472	3
473	4 9 16 27 28 32
474	28
475	5
476	31
477	25
478	4
479	26
480	18
481	31
482	7
483	25
484	10
485	5 9 10 11 14 23
486	5 11 12 20 21 31
487	1 5 9 25 27 32
488	2 21 23 24 29 31
489	3
490	8
491	19
492	1
493	4
494	18
495	18
496	30
497	7 8 9 22 23 25
498	30
499	31
500	24
501	1 3 13 15 18 23
502	11 12 18 20 27 31
503	32
504	16
505	21
506	11
507	23
508	21
509	5
510	33
511	10
512	27
513	5 11 14 22 26 31
514	17
515	20
516	15
517	8 11 17 24 30 33
518	10
519	30
520	23
521	3 9 13 20 21 24
522	30
523	9
524	24
525	3
526	6
527	4 6 10 12 22 24
528	1 9 15 16 25 33
529	1 9 13 19 26 30
530	10
531	19
532	26
533	32
534	1
535	13
536	7
537	5
538	30
539	1 3 5 16 25 31
540	29
541	3
542	15
543	26
544	3
545	16
546	23
547	8 12 25 26 28 32
548	3
549	2 12 16 18 19 32
550	15
551	5
552	26
553	32
554	29
555	21
556	8 11 12 18 20 25
557	23
558	11
559	16
560	12
561	11
562	19
563	13
564	26
565	28
566	10
567	2
568	13
569	22
570	27
571	19
572	7
573	32
574	10 12 19 21 27 33
575	13
576	22
577	4
578	32
579	32
580	2
581	28
582	32
583	30
584	9 18 26 27 28 29
585	23
586	15
587	8
588	17
589	21
590	17
591	2
592	2 4 9 13 19 28
593	5 9 11 13 16 20
594	26
595	12
596	27
597	28
598	12
599	22
600	12
601	32
602	21
603	3
604	16
605	10
606	13
607	32
608	28
609	15
610	23
611	28
612	28
613	26
614	1 7 12 25 28 30
615	8
616	1
617	1
618	5
619	12
620	32
621	6
622	3
623	8
624	9
625	26
626	32
627	20
628	31
629	29
630	25
631	9
632	4 13 18 20 27 30
633	7
634	14
635	14
636	33
637	17
638	1
639	23
640	9
641	8
642	1
643	12
644	28
645	1
646	7 8 13 18 22 27
647	31
648	6
649	32
650	3
651	13
652	12
653	9
654	8
655	19
656	26
657	14
658	1
659	13
660	26
661	27
662	13
663	5
664	27
665	2 4 5 7 21 22
666	2
667	25
668	22
669	14
670	2
671	9
672	19
673	32
674	14
675	19
676	3
677	17
678	14
679	23
680	17
681	11
682	20
683	18
684	30
685	3
686	3
687	28
688	19
689	3 5 6 9 29 32
690	4 16 21 27 28 32
691	1
692	1 3 5 13 24 26
693	2
694	9
695	2
696	1 5 6 17 18 22
697	28
698	21
699	19
700	28
701	24
702	5
703	32
704	29
705	1 4 17 18 21 24
706	22
707	22
708	11
709	29
710	11
711	18
712	6
713	12
714	13
715	30
716	33
717	3
718	29
719	8
720	2
721	19
722	17
723	28
724	20
725	12
726	3
727	22
728	14
729	23
730	4 13 18 19 27 30
731	24
732	9
733	28
734	28
735	18
736	18
737	6
738	16
739	19
740	27
741	28
742	5
743	24
744	1
745	18
746	13
747	7
748	20
749	23
750	9
751	1
752	23
753	26
754	27
755	5
756	8
757	17
758	16
759	7 12 22 25 29 31
760	17
761	26
762	16
763	33
764	30
765	10
766	19
767	11
768	1 5 17 22 25 33
769	28
770	15
771	10
772	18
773	23
774	9
775	8
776	2 13 14 16 19 33
777	27
778	15
779	8
780	28
781	30
782	22
783	8
784	1 4 14 19 23 33
785	13
786	1 4 11 14 19 21
787	13
788	30
789	29
790	20
791	30
792	2 3 8 26 28 30
793	28
794	21
795	31
796	6
797	1
798	28
799	14
800	9
801	17
802	6
803	2
804	2 7 12 14 18 24
805	7
806	20
807	7
808	6
809	20
810	13
811	29
812	5 11 13 15 20 24
813	22
814	27
815	2 8 11 19 20 29
816	2 3 15 21 22 26
817	4
818	11
819	29
820	23
821	22
822	33
823	11
824	2
825	2 6 7 10 23 27
826	12
827	12
828	22
829	2
830	32
831	19
832	22
833	31
834	7
835	24
836	17
837	8
838	22
839	14
840	3
841	10
842	27
843	20
844	11
845	30
846	27
847	33
848	31
849	28
850	3 4 17 19 31 33
851	5
852	20
853	32
854	27
855	25
856	9
857	30
858	4 6 10 18 19 22
859	25
860	3 4 9 26 27 33
861	18
862	14
863	33
864	17
865	18
866	6
867	22
868	11 12 13 17 27 31
869	8
870	3
871	1
872	2 9 11 13 17 26
873	8
874	4
875	6
876	16
877	15
878	9
879	26
880	24
881	15
882	24
883	30
884	8
885	26
886	13
887	33
888	33
889	33
890	20
891	4
892	8
893	12
894	1 8 18 20 22 33
895	4
896	4
897	1
898	14
899	18
900	7
901	27
902	15
903	3
904	7
905	30
906	8
907	22
908	18
909	27
910	15
911	13
912	5
913	3 6 7 19 26 30
914	27
915	7 10 15 21 22 23
916	4
917	8 15 18 20 25 30
918	5
919	22
920	3 6 23 27 30 33
921	7
922	18
923	1
924	1 9 18 19 24 26
925	16
926	9
927	8
928	16
929	19
930	28
931	2
932	1 3 10 13 16 23
933	21
934	5
935	12
936	17
937	8
938	1
939	4 14 16 20 29 33
940	28
941	24
942	15
943	15
944	32
945	32
946	13
947	14
948	5
949	23
950	4
951	3
952	3 13 16 20 22 25
953	21
954	9
955	2
956	3
957	3
958	20
959	23
960	22
961	22
962	23
963	29
964	10
965	14
966	9
967	23
968	1 8 15 18 25 28
969	28
970	32
971	5
972	28
973	28
974	8
975	25
976	6
977	11
978	16
979	12
980	8
981	23
982	12
983	27
984	13
985	11
986	33
987	2
988	17
989	23
990	24
991	2
992	26
993	14
994	16
995	29
996	22
997	20
998	18
999	17 22 26 29 30 33
1000	28
