# Supplementary material for: Two-stage multi-objective evolutionary algorithm for overlapping community discovery
Source: PeerJ Comput Sci. 2024 Jul 16;10:e2185. doi: 10.7717/peerj-cs.2185 (PMC11323150; doi:10.7717/peerj-cs.2185)
Supplement: Supplemental Information 2 — The synthetic data sets LFR in this article and 9 kinds of real data sets. Each data set has two files, which are the relationship between network nodes and the real community structure of the network. [file peerj-cs-10-2185-s002.zip › LFR/1000/om6/community_u05_om6.dat]

1	25
2	26
3	1 6 16 22 30 34
4	7
5	35
6	13
7	34
8	26
9	11
10	21
11	2
12	1
13	34
14	34
15	6
16	18
17	13
18	13
19	4
20	8
21	27
22	22
23	17
24	15
25	4
26	12
27	30
28	27
29	20
30	19
31	7
32	30
33	18
34	6
35	27
36	23
37	1
38	29
39	6
40	16
41	2
42	21
43	15
44	14
45	29
46	4
47	33
48	20
49	12
50	33
51	27
52	18
53	20
54	13
55	33
56	1 7 9 13 25 35
57	34
58	6
59	24
60	22
61	4 8 10 15 21 34
62	18
63	2
64	22
65	6
66	21
67	21
68	14
69	6 7 11 14 15 24
70	17
71	4 5 7 16 23 31
72	14
73	9
74	8
75	13
76	2
77	13
78	33
79	13
80	30
81	19
82	1
83	31
84	15
85	4 7 9 11 24 29
86	35
87	30
88	19
89	33
90	2
91	8
92	23
93	32
94	9
95	33
96	17
97	23
98	34
99	19
100	13
101	18
102	13
103	35
104	16
105	6
106	7
107	6
108	1
109	22
110	3 14 20 22 23 31
111	31
112	3
113	3
114	2
115	17
116	20
117	23
118	6 13 26 28 29 31
119	3
120	15
121	5
122	16
123	12
124	23
125	28
126	18
127	23
128	30
129	33
130	23
131	19
132	34
133	21
134	24
135	1
136	33
137	6
138	10
139	29
140	27
141	25
142	9
143	23
144	19
145	3 12 14 26 29 30
146	7
147	21
148	11
149	3 5 6 10 18 30
150	3 11 15 16 23 29
151	23
152	32
153	5
154	29
155	32
156	1
157	12
158	29
159	6
160	14
161	34
162	6
163	19
164	3
165	33
166	5 13 16 18 22 28
167	34
168	33
169	17
170	15
171	35
172	9 12 17 19 22 32
173	9
174	21
175	20
176	18
177	4 5 11 13 29 30
178	23
179	33
180	33
181	28
182	2 4 8 10 25 35
183	19
184	35
185	9 15 18 22 29 30
186	4
187	3 6 14 19 21 29
188	33
189	14
190	13
191	9
192	6
193	13
194	9
195	28
196	11
197	34
198	21
199	10 14 18 21 25 31
200	19
201	27
202	32
203	11
204	32
205	6
206	12
207	15
208	22
209	19
210	7
211	11
212	1 4 5 7 9 28
213	11
214	27
215	22
216	22
217	23
218	29
219	10
220	2
221	8
222	13
223	31
224	2
225	30
226	34
227	16
228	31
229	6
230	9 12 16 18 26 27
231	1
232	4
233	10
234	2 16 26 28 33 34
235	10
236	16
237	13
238	2
239	25
240	3
241	1 4 8 18 32 33
242	6
243	11
244	12
245	20
246	5
247	5
248	2
249	9
250	8
251	9
252	15
253	29
254	9 16 23 25 30 33
255	7
256	24
257	25
258	1
259	11
260	12
261	27
262	19
263	27
264	29
265	13
266	32
267	27
268	13
269	28
270	23
271	21
272	25
273	3
274	11
275	6
276	28
277	17
278	1 9 31 32 34 35
279	30
280	12
281	18
282	29
283	4 6 9 20 24 26
284	32
285	26
286	25
287	25
288	3
289	15
290	28
291	18
292	14
293	27
294	17
295	27
296	24
297	18
298	9
299	4
300	22
301	11 13 14 15 19 28
302	3 8 17 19 21 32
303	12
304	1
305	9 10 25 28 31 35
306	31
307	10
308	15
309	19
310	19
311	4
312	26
313	11
314	3
315	23
316	23
317	16
318	22
319	32
320	6
321	14
322	1
323	4
324	25
325	23
326	30
327	3
328	33
329	35
330	22
331	6
332	19
333	17
334	22
335	22
336	25
337	31
338	35
339	9
340	21
341	4 12 13 22 31 34
342	13
343	20
344	7 10 16 17 25 26
345	29
346	34
347	1 6 15 22 27 31
348	6 8 21 23 27 28
349	26
350	15
351	12
352	7
353	34
354	2
355	5
356	25
357	19
358	19
359	6
360	2
361	8 19 22 23 25 33
362	4
363	7
364	19
365	12 13 14 31 33 34
366	4
367	12
368	34
369	18
370	1
371	22
372	32
373	1
374	27
375	17
376	20
377	12
378	24
379	25
380	22
381	32
382	19
383	13
384	34
385	31
386	5
387	33
388	7
389	17
390	32
391	18
392	14
393	1 22 24 25 27 29
394	24
395	4
396	21
397	12
398	33
399	22
400	6 17 22 23 27 28
401	1
402	8
403	18
404	20
405	11
406	19
407	2
408	13 17 21 27 29 33
409	30
410	25
411	10
412	13
413	32
414	30
415	15
416	28
417	3
418	26
419	24
420	22
421	5
422	7
423	2 6 11 12 17 34
424	9
425	22
426	31
427	5
428	6
429	24
430	24
431	4
432	18
433	27
434	2
435	22
436	15
437	2
438	5
439	16
440	17
441	28
442	16
443	35
444	7
445	17
446	20
447	23
448	15
449	24
450	19
451	24
452	32
453	1
454	26
455	7
456	1
457	16
458	9 13 22 24 25 35
459	8
460	2 3 23 24 25 32
461	14
462	11
463	23
464	28
465	18
466	21
467	9 11 24 30 32 33
468	16
469	28
470	14
471	32
472	8
473	1 6 13 15 18 35
474	34
475	30
476	34
477	15
478	12
479	10
480	12
481	11
482	16
483	4 7 28 29 31 35
484	12
485	5
486	12
487	10
488	29
489	15
490	3
491	30
492	34
493	1 2 6 16 19 33
494	13
495	27
496	16
497	20
498	14
499	3
500	6
501	26
502	10
503	34
504	21
505	18 19 27 29 31 33
506	24
507	15
508	17
509	19
510	14
511	34
512	30
513	18
514	24
515	32
516	14
517	14
518	27
519	14
520	20
521	27
522	21
523	4
524	11 12 27 32 34 35
525	1 7 15 23 32 35
526	11
527	8
528	11
529	10
530	4
531	35
532	9
533	22
534	23
535	17
536	8
537	2
538	19
539	2 5 16 25 28 31
540	30
541	31
542	24
543	34
544	16
545	12
546	12 22 26 27 32 33
547	21
548	18
549	10
550	14
551	6 9 20 22 28 30
552	28
553	7
554	12
555	16
556	33
557	32
558	8
559	9
560	22
561	27
562	9
563	27
564	23
565	24
566	6 9 12 14 22 25
567	10
568	12
569	33
570	25
571	20
572	4
573	34
574	30
575	9
576	5
577	12 18 21 25 26 30
578	11
579	11
580	28
581	1
582	8 13 24 28 30 34
583	35
584	18
585	15
586	31
587	10
588	3
589	5
590	1
591	4
592	30
593	26
594	35
595	25
596	1
597	12
598	31
599	9
600	34
601	3
602	2 15 16 20 21 25
603	13
604	9
605	14
606	18
607	5 14 19 23 28 30
608	25
609	7 16 21 26 30 35
610	29
611	35
612	15
613	13
614	26
615	21
616	19
617	5
618	22
619	9
620	13
621	2
622	31
623	9
624	33
625	18
626	4
627	5
628	7
629	28
630	31
631	4 23 24 25 28 33
632	24
633	17
634	8 12 18 23 30 34
635	1
636	2 12 18 19 20 29
637	25
638	18
639	32
640	25
641	17
642	13
643	28
644	12
645	31
646	2 9 18 27 31 33
647	21
648	12
649	9
650	16
651	2
652	26
653	10
654	4 17 21 25 28 29
655	2 18 19 26 28 30
656	16
657	6
658	12
659	20
660	22
661	25
662	25
663	4
664	33
665	1
666	21
667	21
668	25
669	3
670	32
671	13
672	1 3 11 12 15 23
673	30
674	29
675	30
676	12
677	11
678	30
679	18
680	35
681	30
682	1
683	8
684	23
685	5 6 8 15 24 29
686	24
687	10
688	28
689	8
690	29
691	23
692	5
693	19
694	22
695	22
696	1
697	25
698	33
699	22
700	22
701	26
702	30
703	25
704	29
705	11
706	29
707	5
708	31
709	1 10 11 14 18 26
710	18
711	30
712	28
713	14
714	31
715	3
716	30
717	16
718	26
719	10
720	17
721	4
722	13
723	6 7 14 27 31 34
724	12
725	12
726	18
727	4 5 16 17 22 27
728	30
729	34
730	29
731	24
732	1 2 12 22 24 28
733	29
734	11
735	34
736	25
737	13
738	11
739	13
740	3 15 22 24 30 31
741	7 15 16 24 28 33
742	34
743	32
744	29
745	35
746	23
747	33
748	35
749	9
750	2
751	21
752	22
753	1
754	20
755	1 2 21 27 28 33
756	25
757	14
758	3 17 20 25 28 32
759	1 3 15 18 20 27
760	24
761	3
762	2
763	8 10 13 14 27 34
764	13
765	23
766	5
767	30
768	12
769	27
770	15
771	23
772	32
773	8
774	35
775	23
776	16
777	30
778	33
779	7 11 13 25 28 34
780	26
781	24
782	23
783	1 8 12 14 17 19
784	3 6 15 17 23 25
785	5
786	23
787	22
788	13
789	16 17 22 24 33 34
790	34
791	1
792	2
793	11
794	13
795	23
796	24
797	29
798	30
799	29
800	13
801	3
802	20
803	20
804	18
805	6 9 14 25 30 34
806	3
807	30
808	20
809	30
810	28
811	35
812	13
813	11
814	19
815	10
816	23
817	17
818	12
819	22
820	30
821	35
822	4
823	9
824	6 11 12 17 32 35
825	11
826	1 7 10 16 26 33
827	10
828	31
829	33
830	23
831	29
832	6
833	23
834	12
835	22
836	25
837	9
838	14 22 25 27 30 32
839	8
840	12
841	4
842	11
843	4
844	13
845	8 12 13 18 22 23
846	31
847	5
848	10
849	16
850	6
851	14
852	7
853	29
854	27
855	13
856	1 5 9 12 18 29
857	27
858	3
859	5 10 13 16 19 26
860	18
861	9
862	34
863	3 6 9 16 21 28
864	13
865	33
866	30
867	30
868	31
869	25
870	13
871	8
872	33
873	20
874	4
875	26
876	1 6 7 11 26 35
877	1
878	34
879	3
880	32
881	17
882	30
883	8
884	33
885	34
886	32
887	31
888	25
889	29
890	21
891	4
892	7
893	11
894	1 7 8 13 19 21
895	6 18 20 22 29 30
896	12
897	3
898	13
899	2
900	29
901	27
902	30
903	24
904	2
905	11
906	5
907	11
908	34
909	17
910	2
911	30
912	8
913	4 8 15 17 23 33
914	10
915	2
916	5
917	6
918	25
919	15
920	5 22 28 29 30 33
921	6 10 15 22 25 28
922	20
923	17
924	25
925	8
926	18
927	29
928	11
929	1
930	7 14 20 23 31 35
931	22
932	9
933	7
934	11
935	2
936	5
937	28
938	3
939	9
940	34
941	11
942	14
943	14
944	4
945	2
946	4
947	10 12 17 18 28 33
948	23
949	23
950	16
951	29
952	24
953	35
954	30
955	24
956	9
957	30
958	20
959	4
960	33
961	13
962	15
963	4
964	17
965	6 8 17 19 31 35
966	24
967	13
968	17
969	3 9 25 29 30 33
970	5
971	15
972	16
973	22
974	7
975	17
976	8
977	16
978	26
979	15
980	24
981	16
982	13 21 24 25 31 32
983	29
984	5 7 9 12 26 35
985	1
986	33
987	6
988	6 13 15 21 23 30
989	30
990	33
991	30
992	15
993	23
994	2
995	35
996	20
997	28
998	8
999	13
1000	7 10 12 13 23 25
