# Supplementary material for: Two-stage multi-objective evolutionary algorithm for overlapping community discovery
Source: PeerJ Comput Sci. 2024 Jul 16;10:e2185. doi: 10.7717/peerj-cs.2185 (PMC11323150; doi:10.7717/peerj-cs.2185)
Supplement: Supplemental Information 2 — The synthetic data sets LFR in this article and 9 kinds of real data sets. Each data set has two files, which are the relationship between network nodes and the real community structure of the network. [file peerj-cs-10-2185-s002.zip › LFR/1000/om6/network_u01_om6.dat]

1	69
1	429
1	766
1	806
2	806
2	861
2	862
2	953
3	212
3	927
3	965
3	968
4	835
4	889
4	901
4	992
5	838
5	842
5	975
5	996
6	852
6	948
6	978
6	979
7	603
7	680
7	690
7	934
8	943
8	952
8	962
8	967
9	120
9	957
9	984
9	988
10	611
10	634
10	932
10	994
11	725
11	867
11	907
11	941
12	942
12	976
12	981
12	988
13	251
13	914
13	973
13	994
14	943
14	952
14	962
14	967
15	485
15	667
15	709
15	937
16	782
16	812
16	876
16	893
17	750
17	913
17	941
17	963
18	761
18	950
18	962
18	971
18	984
19	733
19	892
19	937
19	982
20	485
20	892
20	937
20	982
21	671
21	824
21	924
21	934
22	853
22	981
22	985
22	988
23	647
23	956
23	986
23	989
24	183
24	696
24	815
24	875
25	915
25	931
25	954
25	984
26	567
26	964
26	966
26	976
27	614
27	860
27	924
27	934
28	646
28	913
28	941
28	1000
29	741
29	971
29	990
29	993
30	823
30	889
30	901
30	992
31	881
31	947
31	971
31	993
32	615
32	850
32	941
32	977
33	177
33	782
33	876
33	893
34	452
34	656
34	745
34	985
35	677
35	812
35	876
35	893
36	697
36	778
36	901
36	958
37	942
37	976
37	980
37	988
38	486
38	699
38	894
38	959
39	648
39	664
39	814
39	991
40	690
40	860
40	866
40	924
41	421
41	684
41	894
41	959
42	674
42	682
42	926
42	991
43	688
43	809
43	915
43	962
43	970
43	971
44	733
44	786
44	892
44	982
45	230
45	899
45	969
45	972
46	837
46	915
46	983
46	984
47	238
47	772
47	836
47	991
48	246
48	693
48	860
48	897
49	165
49	368
49	608
49	936
50	212
50	948
50	978
50	979
51	845
51	877
51	916
51	929
52	920
52	932
52	973
52	994
53	194
53	544
53	680
53	810
54	808
54	860
54	924
54	961
55	713
55	858
55	964
55	966
56	734
56	815
56	910
56	972
57	553
57	758
57	861
57	953
58	320
58	472
58	875
58	949
59	201
59	836
59	935
59	991
60	474
60	631
60	823
60	958
61	320
61	767
61	851
61	875
62	626
62	889
62	901
62	958
63	469
63	683
63	964
63	966
64	404
64	832
64	888
64	986
65	326
65	700
65	937
65	982
66	812
66	911
66	912
66	978
66	985
66	991
67	116
67	151
67	374
67	768
68	246
68	860
68	924
68	934
69	1
69	666
69	910
69	969
70	735
70	828
70	878
70	949
71	452
71	557
71	758
71	953
72	503
72	938
72	985
72	999
73	712
73	946
73	952
73	979
73	991
74	845
74	877
74	916
74	929
75	889
75	957
75	962
75	966
75	989
76	582
76	605
76	674
76	956
77	947
77	971
77	990
77	993
78	900
78	932
78	973
78	994
79	960
79	965
79	970
79	996
80	866
80	938
80	939
80	999
81	189
81	721
81	836
81	991
82	289
82	411
82	888
82	964
83	839
83	938
83	939
83	999
84	940
84	948
84	978
84	979
85	361
85	871
85	896
85	944
86	444
86	579
86	723
86	970
87	805
87	903
87	919
87	950
88	156
88	648
88	682
88	772
89	437
89	647
89	904
89	986
90	776
90	822
90	929
90	973
91	473
91	938
91	939
91	999
92	127
92	741
92	786
92	982
93	576
93	758
93	781
93	862
94	903
94	909
94	919
94	950
95	739
95	890
95	891
95	904
96	395
96	678
96	848
96	986
97	270
97	672
97	754
97	987
98	917
98	925
98	957
98	977
99	506
99	811
99	850
99	982
100	414
100	526
100	757
100	891
101	504
101	821
101	827
101	923
102	471
102	515
102	629
102	960
103	940
103	948
103	978
103	979
104	260
104	612
104	966
104	986
104	997
105	239
105	679
105	860
105	934
106	735
106	746
106	828
106	949
107	701
107	846
107	933
107	987
108	490
108	625
108	661
108	963
109	555
109	688
109	940
109	966
110	263
110	649
110	831
110	890
111	669
111	824
111	933
111	934
112	479
112	853
112	904
112	986
113	675
113	731
113	955
113	967
113	991
114	625
114	725
114	963
114	1000
115	395
115	508
115	779
115	983
116	67
116	441
116	729
116	953
117	596
117	848
117	970
117	986
118	176
118	838
118	933
118	987
119	349
119	828
119	875
119	972
120	9
120	851
120	949
120	970
121	751
121	809
121	907
121	913
122	649
122	888
122	960
122	977
122	990
123	388
123	455
123	670
123	890
124	350
124	438
124	894
124	959
125	942
125	976
125	981
125	985
126	573
126	583
126	879
126	890
127	92
127	535
127	778
127	920
128	600
128	659
128	842
128	996
129	667
129	797
129	937
129	982
130	740
130	938
130	939
130	999
131	310
131	676
131	961
131	998
132	518
132	841
132	856
132	961
133	501
133	864
133	919
133	950
134	180
134	287
134	346
134	462
135	925
135	964
135	966
136	541
136	928
136	976
136	985
137	879
137	892
137	937
137	982
138	633
138	691
138	873
138	960
139	827
139	929
139	982
139	985
140	866
140	938
140	939
140	999
141	523
141	767
141	878
141	949
142	951
142	983
142	996
142	997
143	559
143	952
143	962
143	967
144	194
144	627
144	810
144	955
145	321
145	769
145	924
145	972
145	995
146	930
146	981
146	985
146	988
147	842
147	855
147	975
147	996
148	771
148	830
148	874
148	896
149	862
149	975
149	996
149	997
150	318
150	687
150	987
150	989
151	67
151	448
151	861
151	917
152	521
152	812
152	997
152	999
153	777
153	908
153	965
153	968
154	208
154	372
154	526
154	890
155	472
155	882
155	899
155	969
156	88
156	275
156	664
156	991
157	406
157	701
157	817
157	924
158	507
158	584
158	644
158	779
159	942
159	981
159	985
159	988
160	822
160	844
160	969
160	972
161	238
161	648
161	664
161	836
162	699
162	900
162	932
162	994
163	749
163	893
163	925
163	935
164	260
164	282
164	913
164	963
165	49
165	771
165	818
165	953
166	748
166	952
166	962
166	967
167	851
167	875
167	878
167	949
168	787
168	877
168	945
168	955
168	995
169	748
169	793
169	941
169	970
170	355
170	664
170	772
170	983
171	859
171	971
171	990
171	993
172	575
172	844
172	903
172	983
173	776
173	869
173	916
173	929
174	561
174	840
174	899
174	969
175	930
175	981
175	985
175	988
176	118
176	726
176	926
176	987
177	33
177	812
177	876
177	893
178	368
178	858
178	964
178	966
179	942
179	981
179	985
179	988
180	134
180	938
180	947
180	969
180	976
181	733
181	892
181	937
181	982
182	650
182	888
182	904
182	986
183	24
183	558
183	875
183	949
184	465
184	490
184	867
184	941
185	408
185	903
185	919
185	950
186	870
186	881
186	990
186	993
187	917
187	946
187	957
187	977
188	442
188	789
188	973
188	994
189	81
189	721
189	976
189	991
190	504
190	821
190	923
190	1000
191	940
191	948
191	978
191	979
192	636
192	803
192	818
192	953
193	441
193	944
193	965
193	975
194	53
194	144
194	810
194	955
195	495
195	583
195	602
195	728
196	915
196	921
196	931
196	984
197	287
197	460
197	507
197	712
198	840
198	863
198	910
198	989
199	650
199	848
199	904
199	986
200	798
200	856
200	884
200	998
201	59
201	882
201	949
201	966
202	835
202	915
202	921
202	984
203	867
203	941
203	963
203	1000
204	594
204	715
204	821
204	923
205	745
205	803
205	920
205	956
206	697
206	805
206	903
206	950
207	379
207	875
207	885
207	949
208	154
208	757
208	879
208	893
209	849
209	918
209	936
209	995
210	684
210	693
210	924
210	934
211	566
211	717
211	996
211	997
212	3
212	50
212	911
212	968
213	464
213	769
213	945
213	955
214	477
214	765
214	902
214	992
215	900
215	932
215	973
215	994
216	805
216	828
216	919
216	950
217	710
217	840
217	910
217	972
218	694
218	737
218	951
218	997
219	754
219	846
219	987
219	989
220	302
220	527
220	905
220	995
221	735
221	804
221	927
221	968
222	917
222	925
222	957
222	977
223	392
223	423
223	670
223	891
224	943
224	952
224	962
224	967
225	868
225	940
225	978
225	979
226	284
226	627
226	794
226	955
227	568
227	837
227	931
227	984
228	975
228	994
228	996
228	997
229	586
229	679
229	694
229	884
230	45
230	298
230	812
230	893
231	473
231	866
231	938
231	939
231	999
232	455
232	739
232	785
232	879
232	989
233	470
233	614
233	671
233	686
233	693
234	541
234	709
234	817
234	977
234	981
234	996
235	650
235	830
235	947
235	990
235	993
236	576
236	636
236	827
236	861
236	920
237	850
237	951
237	975
237	996
237	997
238	47
238	161
238	630
238	814
238	990
239	105
239	693
239	824
239	924
239	934
240	446
240	813
240	925
240	946
240	977
241	293
241	857
241	930
241	981
241	985
242	675
242	761
242	876
242	893
242	1000
243	639
243	692
243	748
243	795
243	970
244	279
244	742
244	823
244	958
244	992
245	374
245	781
245	818
245	862
245	934
246	48
246	68
246	824
246	860
246	934
247	644
247	892
247	898
247	924
247	951
248	604
248	808
248	821
248	905
248	923
249	932
249	937
249	951
249	987
249	999
250	298
250	666
250	677
250	876
250	980
251	13
251	900
251	914
251	973
251	994
252	389
252	498
252	627
252	736
252	970
253	571
253	755
253	854
253	918
253	995
254	449
254	581
254	921
254	931
254	984
255	881
255	947
255	971
255	990
255	993
256	263
256	459
256	526
256	757
256	831
257	922
257	943
257	952
257	962
257	967
258	756
258	870
258	878
258	935
258	949
259	760
259	780
259	932
259	973
259	994
260	104
260	164
260	876
260	896
260	946
260	993
261	750
261	887
261	901
261	958
261	992
262	392
262	907
262	912
262	975
262	979
263	110
263	256
263	388
263	879
263	890
264	636
264	817
264	845
264	920
264	953
265	578
265	651
265	841
265	961
265	998
266	558
266	841
266	914
266	929
266	987
266	999
267	696
267	756
267	767
267	815
267	949
268	742
268	872
268	901
268	958
268	992
269	299
269	504
269	821
269	886
269	923
270	97
270	682
270	772
270	807
270	991
271	574
271	940
271	948
271	978
271	979
272	890
272	943
272	952
272	962
272	967
273	685
273	755
273	801
273	854
273	995
274	305
274	709
274	888
274	928
274	944
274	1000
275	156
275	279
275	807
275	808
275	991
276	387
276	679
276	787
276	798
276	974
277	908
277	911
277	927
277	965
277	968
278	307
278	566
278	902
278	958
278	992
279	244
279	275
279	897
279	931
279	947
279	976
280	679
280	798
280	841
280	974
280	998
281	407
281	581
281	911
281	978
281	986
282	164
282	751
282	907
282	913
282	963
283	835
283	915
283	921
283	931
283	984
284	226
284	843
284	971
284	990
284	993
285	421
285	684
285	747
285	894
285	959
286	881
286	947
286	971
286	990
286	993
287	134
287	197
287	569
287	954
287	957
288	434
288	882
288	910
288	969
288	972
289	82
289	404
289	678
289	888
289	986
290	738
290	792
290	874
290	880
290	944
291	597
291	904
291	925
291	946
291	977
292	576
292	656
292	768
292	861
292	920
293	241
293	673
293	752
293	754
293	987
294	760
294	900
294	932
294	973
294	992
295	331
295	676
295	961
295	974
295	998
296	887
296	902
296	958
296	992
296	999
297	318
297	752
297	846
297	895
297	987
298	230
298	250
298	782
298	980
298	1000
299	269
299	562
299	736
299	793
299	970
300	502
300	927
300	965
300	968
300	987
301	316
301	623
301	914
301	973
301	994
302	220
302	642
302	655
302	685
302	995
303	842
303	920
303	963
303	987
303	991
304	868
304	948
304	978
304	979
304	990
305	274
305	570
305	633
305	691
305	960
306	511
306	856
306	884
306	974
306	998
307	278
307	363
307	823
307	887
307	992
308	940
308	948
308	966
308	978
308	979
309	362
309	422
309	526
309	879
309	891
310	131
310	724
310	798
310	974
310	998
311	640
311	741
311	940
311	960
311	995
311	999
312	850
312	855
312	860
312	975
312	997
313	342
313	604
313	849
313	905
313	923
314	734
314	832
314	863
314	910
314	969
315	396
315	600
315	838
315	996
315	997
316	301
316	835
316	915
316	921
316	984
317	713
317	858
317	950
317	964
317	966
318	150
318	297
318	453
318	846
318	989
319	822
319	845
319	877
319	916
319	929
320	58
320	61
320	735
320	836
320	878
321	145
321	505
321	938
321	939
321	999
322	669
322	780
322	815
322	946
322	963
323	726
323	864
323	903
323	919
323	950
324	448
324	476
324	528
324	938
324	999
325	459
325	581
325	602
325	757
325	890
326	65
326	786
326	817
326	892
326	982
327	644
327	874
327	883
327	950
327	960
328	480
328	644
328	794
328	955
328	956
329	348
329	415
329	851
329	875
329	949
330	694
330	850
330	906
330	951
330	975
331	295
331	794
331	915
331	934
331	935
332	531
332	837
332	846
332	915
332	984
333	940
333	948
333	978
333	979
333	993
334	417
334	684
334	699
334	894
334	959
335	859
335	947
335	971
335	984
335	990
336	900
336	907
336	914
336	973
336	994
337	802
337	845
337	877
337	916
337	929
338	662
338	736
338	793
338	795
338	970
339	517
339	549
339	715
339	821
339	923
340	928
340	976
340	981
340	988
340	994
341	483
341	894
341	939
341	966
341	972
341	996
342	313
342	549
342	604
342	821
342	923
343	492
343	833
343	917
343	946
343	977
344	433
344	780
344	932
344	973
344	994
345	859
345	881
345	971
345	990
345	993
346	134
346	508
346	659
346	943
346	954
347	674
347	763
347	884
347	916
347	923
347	970
348	329
348	471
348	811
348	945
348	960
349	119
349	746
349	815
349	828
349	875
350	124
350	438
350	747
350	894
350	959
351	706
351	858
351	903
351	964
351	966
352	524
352	867
352	913
352	941
352	963
353	356
353	723
353	754
353	846
353	987
354	859
354	947
354	971
354	990
354	993
355	170
355	433
355	772
355	807
355	814
356	353
356	672
356	846
356	926
356	987
357	521
357	595
357	769
357	794
357	955
358	414
358	925
358	946
358	957
358	977
359	365
359	395
359	507
359	663
359	723
360	633
360	798
360	811
360	935
360	960
361	85
361	838
361	850
361	996
361	997
362	309
362	455
362	879
362	882
362	891
363	307
363	643
363	742
363	847
363	872
364	672
364	749
364	752
364	846
364	987
365	359
365	508
365	644
365	663
365	779
366	465
366	727
366	941
366	961
366	963
367	413
367	417
367	699
367	747
367	959
368	49
368	178
368	959
368	970
368	981
368	994
369	704
369	725
369	849
369	954
369	995
370	745
370	862
370	920
370	927
370	953
371	827
371	906
371	951
371	996
371	997
372	154
372	455
372	602
372	670
372	757
373	820
373	870
373	947
373	990
373	993
374	67
374	245
374	516
374	803
374	989
375	908
375	911
375	927
375	965
375	968
376	445
376	850
376	906
376	913
376	975
377	688
377	708
377	929
377	950
377	960
377	977
378	394
378	749
378	754
378	846
378	905
378	987
379	207
379	746
379	756
379	767
379	828
379	878
380	416
380	763
380	906
380	951
380	975
380	997
381	687
381	713
381	858
381	930
381	964
381	966
382	387
382	738
382	792
382	874
382	918
382	944
383	663
383	666
383	795
383	923
383	944
383	995
384	434
384	806
384	844
384	885
384	910
384	972
385	853
385	927
385	928
385	930
385	981
385	988
386	735
386	761
386	836
386	842
386	947
386	973
387	276
387	382
387	580
387	740
387	898
387	944
388	123
388	263
388	392
388	602
388	613
388	891
389	252
389	514
389	692
389	747
389	795
389	970
390	690
390	796
390	824
390	924
390	933
390	934
391	695
391	839
391	866
391	939
391	983
391	999
392	223
392	262
392	388
392	447
392	554
392	879
393	759
393	837
393	915
393	921
393	931
393	984
394	378
394	427
394	672
394	749
394	754
394	987
395	96
395	115
395	359
395	460
395	508
395	779
396	315
396	838
396	906
396	937
396	996
396	997
397	474
397	896
397	939
397	955
397	978
397	982
398	529
398	635
398	705
398	780
398	811
398	960
399	791
399	802
399	822
399	877
399	916
399	929
400	791
400	811
400	845
400	877
400	916
400	929
401	665
401	805
401	864
401	903
401	919
401	950
402	813
402	871
402	925
402	946
402	957
402	977
403	874
403	883
403	896
403	898
403	944
403	988
404	64
404	289
404	888
404	904
404	945
404	986
405	533
405	742
405	872
405	901
405	902
405	992
406	157
406	729
406	778
406	861
406	918
406	920
407	281
407	464
407	521
407	657
407	877
407	912
408	185
408	584
408	785
408	908
408	965
408	968
409	521
409	632
409	661
409	867
409	941
409	963
410	630
410	648
410	682
410	772
410	796
410	807
411	82
411	710
411	848
411	888
411	904
411	986
412	634
412	868
412	940
412	948
412	978
412	979
413	367
413	747
413	894
413	926
413	959
413	983
414	100
414	358
414	833
414	925
414	946
414	957
415	329
415	696
415	767
415	778
415	828
415	878
416	380
416	855
416	951
416	975
416	996
416	997
417	334
417	367
417	684
417	747
417	894
417	959
418	726
418	864
418	903
418	919
418	950
418	961
419	579
419	854
419	873
419	918
419	983
419	995
420	646
420	654
420	681
420	736
420	795
420	970
421	41
421	285
421	699
421	736
421	894
421	959
422	309
422	583
422	739
422	879
422	891
422	954
423	223
423	554
423	757
423	868
423	890
423	891
424	861
424	942
424	976
424	981
424	985
424	988
425	886
425	922
425	943
425	952
425	962
425	967
426	589
426	759
426	875
426	915
426	921
426	984
427	394
427	749
427	752
427	754
427	946
427	987
428	564
428	785
428	829
428	911
428	927
428	965
429	1
429	819
429	951
429	975
429	996
429	997
430	817
430	923
430	934
430	966
430	981
430	992
431	492
431	586
431	925
431	946
431	957
[truncated: 8,042 more rows]
