# Supplementary material for: Two-stage multi-objective evolutionary algorithm for overlapping community discovery
Source: PeerJ Comput Sci. 2024 Jul 16;10:e2185. doi: 10.7717/peerj-cs.2185 (PMC11323150; doi:10.7717/peerj-cs.2185)
Supplement: Supplemental Information 2 — The synthetic data sets LFR in this article and 9 kinds of real data sets. Each data set has two files, which are the relationship between network nodes and the real community structure of the network. [file peerj-cs-10-2185-s002.zip › LFR/1000/om6/network_u02_om6.dat]

1	592
1	747
1	916
1	923
2	689
2	903
2	920
2	943
3	584
3	821
3	845
3	868
4	542
4	865
4	958
4	1000
5	587
5	592
5	820
5	834
6	21
6	252
6	803
6	855
7	14
7	807
7	905
7	963
8	252
8	635
8	752
8	855
9	83
9	899
9	959
9	986
10	864
10	962
10	976
10	999
11	796
11	881
11	890
11	978
12	256
12	864
12	930
12	963
13	450
13	848
13	913
13	943
14	7
14	492
14	840
14	963
15	243
15	917
15	952
15	953
16	464
16	875
16	957
16	966
17	429
17	864
17	974
17	995
18	386
18	905
18	930
18	963
19	253
19	536
19	766
19	931
20	527
20	716
20	930
20	963
21	6
21	366
21	549
21	991
22	63
22	674
22	930
22	996
23	439
23	614
23	729
23	985
24	108
24	858
24	890
24	978
25	605
25	615
25	911
25	914
26	288
26	368
26	654
26	969
27	192
27	543
27	593
27	662
28	403
28	447
28	790
28	882
29	477
29	797
29	939
29	986
30	199
30	321
30	887
30	898
31	903
31	920
31	943
31	988
32	191
32	781
32	787
32	1000
33	468
33	645
33	893
33	995
34	448
34	490
34	685
34	844
35	36
35	77
35	776
35	991
36	35
36	93
36	524
36	991
37	515
37	796
37	812
37	878
38	262
38	951
38	991
38	993
39	341
39	480
39	549
39	916
40	807
40	817
40	847
40	988
41	693
41	944
41	972
41	981
42	448
42	742
42	954
42	986
43	697
43	851
43	860
43	927
44	365
44	709
44	928
44	970
45	702
45	879
45	910
45	997
46	710
46	925
46	983
46	999
47	128
47	577
47	927
47	990
48	416
48	604
48	954
48	996
49	547
49	944
49	947
49	980
50	157
50	546
50	697
50	738
51	642
51	896
51	923
51	994
52	353
52	440
52	837
52	913
53	325
53	479
53	937
53	979
54	576
54	759
54	949
54	953
55	299
55	821
55	868
55	991
56	183
56	819
56	962
56	999
57	534
57	583
57	909
57	965
58	297
58	621
58	866
58	902
59	99
59	188
59	878
59	959
60	478
60	877
60	932
60	999
61	266
61	532
61	951
61	991
62	67
62	545
62	910
62	998
63	22
63	371
63	566
63	842
64	440
64	679
64	902
64	948
65	564
65	827
65	838
65	967
66	583
66	902
66	913
66	948
67	62
67	942
67	950
67	984
68	169
68	513
68	589
68	948
69	486
69	592
69	751
69	876
70	858
70	881
70	908
70	978
71	885
71	967
71	989
71	994
72	626
72	933
72	974
72	995
73	250
73	637
73	786
73	874
74	221
74	467
74	750
74	914
75	342
75	794
75	948
75	992
76	326
76	795
76	952
76	979
77	35
77	217
77	942
77	956
78	489
78	766
78	862
78	877
79	649
79	827
79	836
79	901
80	270
80	912
80	957
80	982
81	576
81	737
81	803
81	854
82	820
82	850
82	949
82	990
83	9
83	770
83	956
83	991
84	461
84	868
84	869
84	966
85	435
85	850
85	886
85	992
86	180
86	944
86	961
86	975
87	259
87	533
87	789
87	882
88	816
88	927
88	963
88	990
89	174
89	232
89	756
89	829
90	92
90	271
90	984
90	993
91	378
91	569
91	841
91	929
92	90
92	848
92	934
92	948
93	36
93	652
93	767
93	993
94	607
94	680
94	983
94	991
95	430
95	633
95	661
95	666
96	542
96	870
96	962
96	977
97	590
97	901
97	941
97	989
98	407
98	549
98	663
98	916
99	59
99	682
99	687
99	777
100	793
100	838
100	890
100	972
101	644
101	869
101	875
101	955
102	438
102	881
102	994
102	999
103	272
103	350
103	777
103	998
104	650
104	883
104	976
104	999
105	568
105	811
105	913
105	988
106	325
106	681
106	802
106	807
107	925
107	974
107	983
107	999
108	24
108	507
108	778
108	1000
109	669
109	925
109	983
109	999
110	355
110	785
110	844
110	953
111	337
111	909
111	932
111	965
112	455
112	737
112	803
112	888
113	125
113	660
113	997
113	998
114	349
114	747
114	870
114	978
115	136
115	923
115	938
115	994
116	127
116	508
116	691
116	857
117	730
117	736
117	928
117	970
118	170
118	765
118	982
118	985
119	766
119	896
119	912
119	932
120	717
120	737
120	855
120	950
121	278
121	509
121	597
121	948
122	591
122	850
122	872
122	969
123	130
123	583
123	909
123	939
124	387
124	845
124	965
124	978
125	113
125	415
125	513
125	621
126	483
126	932
126	957
126	966
127	116
127	881
127	908
127	978
128	47
128	688
128	754
128	927
129	536
129	735
129	816
129	932
130	123
130	425
130	838
130	861
131	795
131	822
131	842
131	932
132	862
132	912
132	931
132	938
133	289
133	738
133	835
133	965
134	705
134	976
134	977
134	983
135	397
135	573
135	796
135	878
136	115
136	667
136	803
136	855
137	367
137	433
137	741
137	783
138	723
138	842
138	892
138	918
139	817
139	836
139	912
139	988
140	424
140	899
140	939
140	954
141	540
141	648
141	884
141	895
142	552
142	748
142	940
142	998
143	789
143	870
143	925
143	962
144	759
144	922
144	949
144	953
145	541
145	933
145	974
145	995
146	825
146	847
146	921
146	934
147	233
147	589
147	668
147	888
148	248
148	503
148	974
148	995
149	428
149	661
149	773
149	980
150	677
150	746
150	877
150	984
151	860
151	975
151	986
151	999
152	577
152	754
152	816
152	821
153	437
153	809
153	820
153	860
154	482
154	516
154	693
154	873
155	890
155	925
155	962
155	999
156	224
156	402
156	586
156	990
157	50
157	597
157	732
157	820
158	169
158	291
158	815
158	990
159	858
159	890
159	908
159	980
160	490
160	861
160	928
160	991
161	732
161	788
161	854
161	960
162	486
162	689
162	749
162	903
163	395
163	672
163	889
163	987
164	731
164	733
164	781
164	958
165	655
165	663
165	888
165	991
166	168
166	798
166	848
166	968
167	636
167	673
167	778
167	1000
168	166
168	746
168	754
168	915
169	68
169	158
169	593
169	946
170	118
170	312
170	782
170	985
171	808
171	915
171	952
171	968
172	485
172	816
172	952
172	990
173	721
173	766
173	936
173	945
174	89
174	909
174	965
174	996
175	664
175	868
175	897
175	992
176	508
176	857
176	978
176	994
177	293
177	616
177	755
177	801
178	409
178	839
178	981
178	987
179	281
179	543
179	621
179	852
180	86
180	936
180	972
180	995
181	577
181	721
181	927
181	990
182	819
182	831
182	962
182	977
183	56
183	492
183	905
183	930
184	367
184	445
184	706
184	741
185	872
185	950
185	951
185	989
186	395
186	919
186	984
186	993
187	319
187	814
187	930
187	963
188	59
188	202
188	393
188	899
189	804
189	860
189	936
189	964
190	605
190	886
190	924
190	957
191	32
191	268
191	846
191	895
192	27
192	643
192	835
192	984
193	521
193	912
193	931
193	987
194	822
194	827
194	867
194	955
195	612
195	747
195	935
195	964
196	724
196	879
196	895
196	998
197	813
197	888
197	984
197	993
198	267
198	838
198	894
198	961
199	30
199	774
199	857
199	911
200	545
200	702
200	910
200	998
201	715
201	892
201	954
201	964
202	188
202	558
202	699
202	929
203	524
203	863
203	947
203	980
204	586
204	905
204	930
204	963
205	628
205	758
205	878
205	935
206	233
206	598
206	670
206	918
207	267
207	869
207	917
207	966
208	523
208	920
208	925
208	943
209	933
209	960
209	974
209	995
210	224
210	517
210	737
210	938
211	744
211	952
211	964
211	979
212	244
212	560
212	570
212	796
213	527
213	582
213	905
213	963
214	624
214	821
214	839
214	987
215	714
215	782
215	947
215	985
216	474
216	623
216	838
216	859
217	77
217	307
217	366
217	655
218	365
218	928
218	951
218	970
219	719
219	873
219	882
219	913
220	431
220	717
220	855
220	872
221	74
221	793
221	897
221	970
222	538
222	651
222	758
222	918
223	829
223	923
223	973
223	994
224	156
224	210
224	841
224	929
225	606
225	799
225	961
225	975
225	981
226	570
226	686
226	709
226	931
226	1000
227	287
227	801
227	870
227	925
227	999
228	345
228	562
228	634
228	795
228	964
229	348
229	374
229	694
229	833
229	887
230	692
230	743
230	846
230	895
230	938
231	491
231	700
231	734
231	767
231	811
232	89
232	560
232	670
232	846
232	878
233	147
233	206
233	339
233	598
233	892
234	434
234	603
234	916
234	974
234	995
235	703
235	785
235	885
235	926
235	967
236	435
236	674
236	677
236	911
236	960
237	527
237	562
237	656
237	862
237	943
238	698
238	878
238	940
238	997
238	998
239	591
239	846
239	859
239	895
239	938
240	688
240	802
240	896
240	923
240	994
241	336
241	749
241	817
241	836
241	988
242	640
242	780
242	871
242	937
242	952
243	15
243	375
243	645
243	664
243	713
244	212
244	501
244	515
244	598
244	719
245	951
245	961
245	972
245	973
245	981
246	473
246	559
246	614
246	901
246	941
247	352
247	529
247	850
247	978
247	981
248	148
248	321
248	933
248	974
248	995
249	784
249	832
249	947
249	980
249	985
250	73
250	341
250	591
250	850
250	969
251	748
251	771
251	806
251	900
251	989
252	6
252	8
252	263
252	834
252	850
253	19
253	511
253	775
253	780
253	873
254	298
254	961
254	972
254	973
254	975
255	304
255	410
255	748
255	886
255	998
256	12
256	612
256	760
256	964
256	977
257	285
257	287
257	939
257	954
257	986
258	300
258	608
258	669
258	900
258	915
259	87
259	446
259	453
259	765
259	873
260	597
260	697
260	820
260	860
260	987
261	697
261	744
261	871
261	937
261	979
262	38
262	313
262	534
262	695
262	995
263	252
263	295
263	456
263	803
263	855
264	404
264	640
264	690
264	844
264	979
265	275
265	318
265	384
265	815
265	914
266	61
266	641
266	667
266	815
266	852
267	198
267	207
267	944
267	945
267	975
268	191
268	588
268	813
268	838
268	895
269	440
269	811
269	913
269	948
269	979
270	80
270	779
270	822
270	886
270	966
271	90
271	950
271	958
271	984
271	993
272	103
272	575
272	724
272	910
272	1000
273	563
273	670
273	816
273	927
273	990
274	813
274	893
274	919
274	984
274	993
275	265
275	359
275	543
275	835
275	843
276	296
276	762
276	923
276	939
276	994
277	333
277	363
277	696
277	740
277	997
278	121
278	437
278	587
278	792
278	961
279	587
279	625
279	687
279	738
279	860
280	409
280	627
280	634
280	736
280	813
281	179
281	461
281	802
281	835
281	852
282	678
282	802
282	872
282	926
282	989
283	306
283	380
283	635
283	914
283	971
284	718
284	941
284	947
284	971
284	985
285	257
285	649
285	676
285	885
285	967
286	290
286	550
286	608
286	858
286	968
287	227
287	257
287	954
287	959
287	986
288	26
288	936
288	944
288	945
288	981
289	133
289	775
289	838
289	846
289	895
290	286
290	372
290	672
290	968
290	973
291	158
291	593
291	783
291	815
291	827
292	481
292	804
292	874
292	927
292	990
293	177
293	767
293	791
293	904
293	953
294	718
294	832
294	863
294	935
294	980
295	263
295	345
295	487
295	666
295	803
296	276
296	753
296	923
296	934
296	994
297	58
297	568
297	621
297	854
297	948
298	254
298	569
298	650
298	954
298	959
299	55
299	750
299	845
299	868
299	949
300	258
300	327
300	537
300	630
300	1000
301	865
301	871
301	938
301	976
301	979
302	494
302	570
302	760
302	875
302	924
303	732
303	762
303	829
303	923
303	992
304	255
304	562
304	778
304	816
304	978
305	883
305	959
305	962
305	976
305	977
306	283
306	751
306	903
306	920
306	943
307	217
307	890
307	891
307	972
307	977
308	628
308	762
308	823
308	878
308	918
309	444
309	675
309	853
309	973
309	994
310	652
310	657
310	934
310	962
310	963
311	353
311	646
311	811
311	902
311	948
312	170
312	791
312	879
312	903
312	999
313	262
313	464
313	494
313	875
313	917
314	483
314	746
314	808
314	915
314	968
315	709
315	856
315	928
315	940
315	970
316	700
316	772
316	925
316	976
316	999
317	688
317	910
317	940
317	997
317	998
318	265
318	741
318	828
318	852
318	897
319	187
319	531
319	905
319	930
319	995
320	881
320	890
320	908
320	957
320	978
321	30
321	248
321	705
321	897
321	916
322	716
322	743
322	746
322	796
322	968
323	405
323	756
323	791
323	806
323	953
324	611
324	936
324	972
324	973
324	975
325	53
325	106
325	556
325	656
325	979
326	76
326	844
326	937
326	979
326	996
327	300
327	647
327	740
327	760
327	1000
328	458
328	473
328	710
328	928
328	970
329	537
329	827
329	872
329	941
329	989
330	580
330	654
330	666
330	900
330	969
331	356
331	371
331	724
331	742
331	999
332	497
332	824
332	833
332	849
332	911
333	277
333	742
333	777
333	940
333	997
334	672
334	885
334	898
334	926
334	941
335	742
335	797
335	825
335	939
335	959
336	241
336	541
336	588
336	780
336	859
337	111
337	435
337	884
337	909
337	948
338	774
338	813
338	950
338	984
338	993
339	233
339	573
339	603
339	658
339	878
340	771
340	919
340	950
340	971
340	993
341	39
341	250
341	350
341	549
341	991
342	75
342	450
342	718
342	848
342	913
343	517
343	710
343	730
343	928
343	970
344	409
344	500
344	624
344	839
344	847
345	228
345	295
345	717
345	828
345	855
346	380
346	684
346	793
346	812
346	981
347	490
347	658
347	726
347	943
347	961
348	229
348	647
348	708
348	747
348	914
349	114
349	693
349	873
349	882
349	911
350	103
350	341
350	786
350	869
350	905
351	666
351	734
351	767
351	960
351	996
352	247
352	884
352	960
352	989
352	996
353	52
353	311
353	440
353	770
353	913
354	481
354	589
354	754
354	848
354	948
355	110
355	370
355	737
355	785
355	802
356	331
356	367
356	766
356	978
356	990
357	691
357	883
357	976
357	977
357	983
358	404
358	451
358	520
358	530
358	670
359	275
359	414
359	735
359	885
359	988
359	997
360	602
360	755
360	792
360	922
360	949
361	399
361	725
361	898
361	967
361	989
362	506
362	700
362	955
362	965
362	996
363	277
363	660
363	759
363	879
363	910
364	794
364	871
364	937
364	952
364	956
365	44
365	218
365	466
365	928
365	970
366	21
366	217
366	655
366	991
366	997
367	137
367	184
367	356
367	643
367	741
368	26
368	580
368	617
368	853
368	969
369	471
369	688
369	695
369	857
369	994
370	355
370	502
370	814
370	890
370	937
370	952
371	63
371	331
371	456
371	599
371	909
371	936
372	290
372	669
372	736
372	743
372	902
372	915
373	751
373	782
373	883
373	976
373	983
373	999
374	229
374	426
374	565
374	745
374	853
374	969
375	243
375	432
375	773
375	947
375	980
375	985
376	725
376	847
376	907
376	926
376	935
376	941
377	433
377	709
377	710
377	846
377	928
377	970
378	91
378	550
378	746
378	808
378	900
378	968
379	427
379	517
379	683
379	744
379	752
379	770
380	283
380	346
380	518
380	706
380	708
380	921
381	749
381	769
381	776
381	807
381	947
381	988
382	595
382	663
382	839
382	889
382	987
382	997
383	735
383	738
383	809
383	912
383	931
383	932
384	265
384	544
384	783
384	815
384	835
384	953
385	482
385	633
385	728
385	745
385	826
385	853
386	18
386	582
386	905
386	917
386	930
386	963
387	124
387	733
387	781
387	934
387	958
387	1000
388	604
388	632
388	767
388	795
388	906
388	964
389	684
389	708
389	722
389	728
389	897
389	924
390	806
390	817
390	824
390	836
390	971
390	988
391	655
391	785
391	814
391	871
391	952
391	979
392	411
392	614
392	768
392	867
392	886
392	955
393	188
393	581
393	849
393	929
393	959
393	986
394	754
394	804
394	905
394	927
394	973
394	990
395	163
395	186
395	519
395	839
395	889
395	987
396	542
396	778
396	781
396	958
396	968
396	1000
397	135
397	404
397	581
397	794
397	796
397	906
398	420
398	547
398	565
398	833
398	850
398	939
399	361
399	557
399	799
399	972
399	975
399	981
400	718
400	841
400	899
400	939
400	959
400	986
401	552
401	595
401	736
401	825
401	921
401	987
402	156
402	554
402	669
402	716
402	915
402	968
403	28
403	533
403	644
403	816
403	873
403	882
404	264
404	358
404	397
404	628
404	651
404	668
405	323
405	711
405	821
405	904
405	922
405	953
406	577
406	816
406	847
406	861
406	927
406	990
407	98
407	563
407	754
407	784
407	800
407	804
408	509
408	818
408	847
408	889
408	921
408	987
409	178
409	280
409	344
409	529
409	921
409	987
410	255
410	495
410	704
410	879
410	883
410	982
411	392
411	697
411	849
411	854
411	973
411	994
412	554
412	743
412	849
412	853
412	900
412	948
413	777
413	910
413	940
413	973
413	997
413	998
414	359
414	624
414	645
414	713
414	790
414	893
415	125
415	436
415	641
415	929
415	931
415	995
416	48
416	688
416	770
416	829
416	857
416	994
417	687
417	820
417	842
417	851
417	860
417	941
418	524
418	782
418	832
418	877
418	980
418	985
419	801
419	956
419	962
419	976
419	977
419	983
420	398
420	565
420	633
420	656
420	826
420	969
421	642
421	703
421	763
421	933
421	974
421	995
422	561
422	949
422	959
422	980
422	997
422	1000
423	500
423	652
423	715
423	845
423	868
423	893
424	140
424	768
424	924
424	955
424	957
424	966
425	130
425	456
425	618
425	726
425	732
425	889
426	374
426	565
426	786
426	826
426	930
426	969
427	379
427	455
427	626
427	752
427	855
427	864
428	149
428	503
428	648
428	726
428	980
428	985
429	17
429	441
429	536
429	933
429	974
429	995
430	95
430	826
430	842
430	850
430	969
430	976
431	220
431	517
431	737
431	865
431	954
431	982
432	375
432	524
432	667
432	712
432	985
432	999
[truncated: 7,186 more rows]
