# Supplementary material for: Two-stage multi-objective evolutionary algorithm for overlapping community discovery
Source: PeerJ Comput Sci. 2024 Jul 16;10:e2185. doi: 10.7717/peerj-cs.2185 (PMC11323150; doi:10.7717/peerj-cs.2185)
Supplement: Supplemental Information 2 — The synthetic data sets LFR in this article and 9 kinds of real data sets. Each data set has two files, which are the relationship between network nodes and the real community structure of the network. [file peerj-cs-10-2185-s002.zip › LFR/1000/om6/network_u03_om6.dat]

1	539
1	664
1	936
1	940
2	603
2	797
2	887
2	922
3	408
3	597
3	821
3	986
4	71
4	711
4	749
4	891
5	366
5	502
5	735
5	813
6	894
6	906
6	937
6	991
7	315
7	516
7	740
7	979
8	80
8	301
8	477
8	992
9	788
9	838
9	845
9	942
10	17
10	955
10	961
10	1000
11	566
11	931
11	966
11	992
12	929
12	938
12	977
12	993
13	461
13	789
13	919
13	962
14	733
14	842
14	926
14	956
15	130
15	583
15	747
15	773
16	191
16	567
16	683
16	913
17	10
17	327
17	356
17	960
18	126
18	658
18	817
18	866
19	100
19	156
19	416
19	636
20	292
20	433
20	684
20	991
21	325
21	711
21	924
21	956
22	700
22	777
22	810
22	992
23	510
23	746
23	882
23	975
24	621
24	695
24	886
24	978
25	686
25	955
25	970
25	1000
26	414
26	847
26	953
26	996
27	475
27	612
27	729
27	915
28	409
28	869
28	919
28	968
29	267
29	329
29	650
29	919
30	932
30	938
30	977
30	993
31	35
31	610
31	953
31	983
32	459
32	850
32	865
32	923
33	709
33	735
33	930
33	984
34	224
34	805
34	982
34	999
35	31
35	325
35	739
35	883
36	697
36	933
36	956
36	985
37	686
37	783
37	897
37	974
38	699
38	861
38	866
38	966
39	538
39	748
39	829
39	892
40	463
40	577
40	991
40	992
41	414
41	640
41	685
41	993
42	266
42	446
42	751
42	959
43	100
43	517
43	703
43	994
44	265
44	340
44	511
44	926
45	97
45	819
45	978
45	989
46	375
46	721
46	918
46	986
47	525
47	803
47	827
47	966
48	550
48	761
48	890
48	901
49	379
49	647
49	910
49	957
50	658
50	804
50	899
50	954
51	485
51	593
51	762
51	866
52	586
52	631
52	858
52	978
53	206
53	743
53	793
53	996
54	354
54	770
54	881
54	987
55	516
55	943
55	967
55	979
56	185
56	763
56	915
56	967
57	251
57	364
57	870
57	946
58	338
58	425
58	787
58	896
59	592
59	654
59	850
59	923
60	396
60	533
60	945
60	962
61	786
61	869
61	919
61	973
62	221
62	277
62	835
62	964
63	497
63	650
63	846
63	976
64	362
64	613
64	936
64	978
65	624
65	707
65	849
65	994
66	135
66	551
66	748
66	754
67	537
67	677
67	800
67	807
68	536
68	648
68	904
68	942
69	279
69	804
69	811
69	849
70	525
70	646
70	729
70	966
71	4
71	388
71	664
71	951
72	89
72	875
72	949
72	964
73	293
73	521
73	692
73	751
74	756
74	867
74	943
74	979
75	804
75	842
75	880
75	999
76	352
76	734
76	821
76	965
77	431
77	752
77	833
77	974
78	619
78	730
78	992
78	998
79	545
79	639
79	851
79	941
80	8
80	402
80	944
80	971
81	232
81	548
81	722
81	731
82	266
82	688
82	807
82	996
83	802
83	970
83	984
83	987
84	396
84	787
84	830
84	994
85	704
85	891
85	944
85	998
86	735
86	813
86	881
86	974
87	250
87	438
87	977
87	993
88	747
88	902
88	921
88	945
89	72
89	139
89	739
89	836
90	695
90	816
90	878
90	966
91	312
91	377
91	865
91	923
92	728
92	923
92	937
92	991
93	337
93	707
93	744
93	985
94	662
94	791
94	803
94	888
95	810
95	815
95	857
95	974
96	768
96	958
96	988
96	998
97	45
97	234
97	920
97	989
98	417
98	722
98	838
98	988
99	413
99	791
99	848
99	924
100	19
100	43
100	994
100	998
101	260
101	316
101	706
101	976
102	132
102	736
102	822
102	918
103	200
103	607
103	727
103	963
104	251
104	364
104	462
104	946
105	714
105	838
105	942
105	957
106	579
106	599
106	789
106	989
107	145
107	643
107	859
107	986
108	700
108	743
108	811
108	916
109	727
109	787
109	797
109	861
110	239
110	647
110	719
110	749
111	706
111	775
111	844
111	943
112	754
112	879
112	884
112	962
113	211
113	347
113	886
113	965
114	736
114	850
114	865
114	907
115	417
115	510
115	826
115	980
116	565
116	590
116	844
116	979
117	870
117	877
117	959
117	980
118	592
118	669
118	773
118	877
119	575
119	664
119	965
119	967
120	558
120	917
120	961
120	1000
121	527
121	595
121	846
121	989
122	492
122	736
122	821
122	986
123	594
123	749
123	970
123	987
124	627
124	754
124	843
124	884
125	299
125	833
125	834
125	935
126	18
126	437
126	866
126	914
127	659
127	725
127	803
127	886
128	704
128	783
128	916
128	985
129	244
129	754
129	818
129	934
130	15
130	245
130	363
130	971
131	333
131	597
131	778
131	794
132	102
132	307
132	865
132	973
133	875
133	887
133	903
133	985
134	778
134	944
134	971
134	972
135	66
135	189
135	377
135	884
136	666
136	927
136	956
136	969
137	532
137	778
137	915
137	966
138	485
138	967
138	984
138	990
139	89
139	192
139	296
139	966
140	386
140	903
140	952
140	991
141	768
141	824
141	825
141	826
142	791
142	824
142	861
142	866
143	211
143	454
143	777
143	826
144	399
144	843
144	919
144	968
145	107
145	386
145	872
145	965
146	753
146	909
146	963
146	986
147	329
147	511
147	513
147	977
148	646
148	817
148	861
148	916
149	518
149	832
149	961
149	992
150	195
150	891
150	904
150	976
151	832
151	894
151	917
151	924
152	541
152	690
152	828
152	935
153	564
153	667
153	781
153	924
154	352
154	492
154	839
154	986
155	294
155	887
155	941
155	995
156	19
156	161
156	779
156	958
157	558
157	775
157	964
157	987
158	177
158	360
158	491
158	665
159	727
159	982
159	995
159	999
160	465
160	812
160	853
160	995
161	156
161	348
161	548
161	988
162	246
162	665
162	805
162	957
163	497
163	546
163	754
163	976
164	901
164	920
164	949
164	999
165	452
165	668
165	717
165	815
166	297
166	646
166	968
166	973
167	572
167	704
167	939
167	958
168	181
168	215
168	816
168	878
169	252
169	939
169	977
169	988
170	325
170	460
170	981
170	998
171	424
171	810
171	864
171	877
172	886
172	889
172	903
172	921
173	287
173	783
173	838
173	931
174	473
174	623
174	803
174	868
175	240
175	791
175	976
175	983
176	753
176	895
176	940
176	963
177	158
177	904
177	922
177	931
178	512
178	571
178	724
178	848
179	488
179	899
179	977
179	993
180	625
180	808
180	949
180	981
181	168
181	544
181	881
181	970
182	320
182	483
182	605
182	812
183	488
183	839
183	937
183	944
184	348
184	747
184	810
184	897
185	56
185	819
185	846
185	989
186	289
186	553
186	733
186	734
187	399
187	663
187	769
187	939
188	609
188	830
188	972
188	994
189	135
189	283
189	818
189	907
190	279
190	852
190	975
190	997
191	16
191	770
191	881
191	987
192	139
192	270
192	519
192	966
193	612
193	741
193	951
193	1000
194	427
194	570
194	835
194	979
195	150
195	829
195	865
195	976
196	414
196	483
196	826
196	977
197	742
197	811
197	862
197	986
198	344
198	781
198	916
198	988
199	665
199	840
199	899
199	915
200	103
200	629
200	891
200	983
201	573
201	594
201	892
201	987
202	633
202	693
202	789
202	975
203	600
203	805
203	848
203	959
204	737
204	771
204	869
204	946
205	405
205	581
205	735
205	864
206	53
206	635
206	968
206	994
207	818
207	907
207	922
207	963
208	822
208	937
208	948
208	953
209	736
209	877
209	883
209	959
210	363
210	578
210	904
210	922
211	113
211	143
211	728
211	950
212	767
212	830
212	928
212	994
213	460
213	841
213	919
213	994
214	683
214	713
214	745
214	930
215	168
215	656
215	940
215	997
216	913
216	917
216	932
216	955
217	272
217	377
217	703
217	957
218	290
218	546
218	739
218	965
219	714
219	854
219	916
219	942
220	763
220	827
220	966
220	993
221	62
221	644
221	701
221	993
222	834
222	846
222	978
222	989
223	315
223	594
223	714
223	942
224	34
224	873
224	887
224	941
225	251
225	579
225	747
225	780
226	457
226	730
226	851
226	995
227	701
227	835
227	910
227	1000
228	587
228	848
228	935
228	998
229	608
229	905
229	927
229	960
230	901
230	909
230	931
230	968
231	506
231	659
231	679
231	751
232	81
232	548
232	559
232	939
233	673
233	828
233	900
233	997
234	97
234	490
234	860
234	989
235	695
235	732
235	874
235	962
236	692
236	697
236	875
236	941
236	985
237	525
237	814
237	870
237	985
237	989
238	729
238	814
238	881
238	915
238	966
239	110
239	432
239	824
239	856
239	963
240	175
240	693
240	814
240	874
240	897
241	694
241	808
241	862
241	920
241	972
242	718
242	744
242	768
242	792
242	924
243	256
243	291
243	507
243	694
243	895
244	129
244	494
244	788
244	809
244	907
245	130
245	677
245	777
245	934
245	978
246	162
246	853
246	863
246	904
246	927
247	837
247	854
247	939
247	958
247	997
248	503
248	744
248	820
248	957
248	985
249	312
249	784
249	869
249	905
249	919
250	87
250	254
250	598
250	963
250	966
251	57
251	104
251	225
251	594
251	946
252	169
252	391
252	518
252	939
252	958
253	538
253	667
253	744
253	792
253	924
254	250
254	598
254	693
254	856
254	955
255	411
255	639
255	934
255	936
255	978
256	243
256	513
256	733
256	927
256	964
257	446
257	455
257	912
257	942
257	998
258	680
258	800
258	807
258	857
258	996
259	332
259	430
259	698
259	840
259	986
260	101
260	316
260	510
260	664
260	961
261	424
261	686
261	889
261	938
261	977
262	915
262	949
262	964
262	982
262	999
263	351
263	553
263	884
263	948
263	989
264	412
264	587
264	908
264	930
264	992
265	44
265	868
265	949
265	964
265	982
266	42
266	82
266	512
266	849
266	864
267	29
267	830
267	880
267	968
267	983
268	415
268	610
268	893
268	903
268	991
269	326
269	764
269	777
269	787
269	958
270	192
270	665
270	827
270	932
270	966
271	329
271	506
271	853
271	959
271	976
272	217
272	581
272	714
272	803
272	957
273	464
273	622
273	737
273	780
273	859
274	892
274	970
274	974
274	987
274	998
275	851
275	917
275	952
275	972
275	981
276	781
276	849
276	992
276	998
276	1000
277	62
277	685
277	895
277	977
277	993
278	533
278	672
278	766
278	929
278	996
279	69
279	190
279	633
279	917
279	965
280	375
280	507
280	812
280	853
280	1000
281	305
281	351
281	634
281	667
281	879
282	790
282	899
282	938
282	993
282	997
283	189
283	893
283	894
283	903
283	952
284	687
284	815
284	833
284	938
284	984
285	435
285	626
285	791
285	943
285	979
286	570
286	769
286	854
286	958
286	980
287	173
287	789
287	852
287	912
287	975
288	516
288	547
288	891
288	938
288	948
289	186
289	511
289	691
289	916
289	950
290	218
290	386
290	688
290	840
290	856
291	243
291	822
291	872
291	974
291	983
292	20
292	766
292	800
292	847
292	956
293	73
293	521
293	807
293	939
293	948
294	155
294	564
294	615
294	628
294	695
295	504
295	782
295	890
295	950
295	992
296	139
296	729
296	827
296	966
296	987
297	166
297	397
297	802
297	975
297	979
298	715
298	749
298	961
298	975
298	983
299	125
299	500
299	581
299	943
299	974
300	481
300	610
300	881
300	970
300	987
301	8
301	321
301	782
301	991
301	995
302	472
302	512
302	715
302	806
302	898
303	569
303	703
303	784
303	983
303	994
304	783
304	808
304	905
304	972
304	981
305	281
305	463
305	829
305	914
305	996
306	644
306	802
306	944
306	950
306	992
307	132
307	356
307	549
307	580
307	865
308	496
308	625
308	807
308	848
308	959
309	751
309	908
309	950
309	992
309	996
310	572
310	769
310	779
310	882
310	958
311	656
311	858
311	934
311	940
311	991
312	91
312	249
312	751
312	850
312	923
313	812
313	827
313	915
313	949
313	966
314	405
314	512
314	625
314	795
314	922
315	7
315	223
315	714
315	942
315	975
316	101
316	260
316	651
316	659
316	812
317	772
317	916
317	926
317	956
317	964
318	593
318	645
318	860
318	952
318	978
319	588
319	698
319	851
319	920
319	942
320	182
320	331
320	955
320	970
320	998
321	301
321	605
321	620
321	725
321	993
322	829
322	899
322	905
322	977
322	993
323	470
323	540
323	622
323	943
323	995
324	368
324	401
324	820
324	947
324	980
325	21
325	35
325	170
325	894
325	957
326	269
326	828
326	947
326	973
326	977
327	17
327	651
327	853
327	976
327	1000
328	649
328	776
328	933
328	951
328	985
329	29
329	147
329	271
329	897
329	976
330	732
330	863
330	884
330	925
330	962
331	320
331	411
331	700
331	744
331	941
332	259
332	542
332	597
332	930
332	965
333	131
333	590
333	763
333	869
333	983
334	804
334	925
334	962
334	975
334	1000
335	542
335	605
335	718
335	933
335	985
336	582
336	611
336	878
336	936
336	969
337	93
337	536
337	622
337	847
337	904
338	58
338	690
338	828
338	837
338	895
339	575
339	842
339	907
339	949
339	964
340	44
340	384
340	769
340	778
340	969
341	466
341	549
341	736
341	850
341	866
342	510
342	770
342	779
342	787
342	980
343	642
343	751
343	756
343	890
343	902
344	198
344	511
344	762
344	939
344	969
345	419
345	700
345	938
345	951
345	981
346	445
346	559
346	682
346	726
346	958
347	113
347	639
347	659
347	948
347	957
348	161
348	184
348	372
348	809
348	879
349	666
349	681
349	732
349	882
349	954
350	598
350	875
350	880
350	926
350	989
351	263
351	281
351	443
351	634
351	696
352	76
352	154
352	370
352	929
352	986
353	655
353	782
353	885
353	893
353	968
354	54
354	742
354	978
354	990
354	992
355	387
355	542
355	873
355	960
355	986
356	17
356	307
356	812
356	863
356	976
357	640
357	743
357	899
357	977
357	993
358	528
358	891
358	948
358	951
358	983
359	641
359	692
359	970
359	987
359	997
360	158
360	751
360	791
360	843
360	957
361	603
361	634
361	809
361	810
361	879
362	64
362	720
362	738
362	863
362	978
363	130
363	210
363	838
363	879
363	960
364	57
364	104
364	892
364	970
364	987
365	453
365	546
365	895
365	922
365	976
366	5
366	768
366	854
366	970
366	988
367	413
367	667
367	684
367	744
367	953
368	324
368	690
368	876
368	980
368	982
369	407
369	636
369	724
369	765
369	928
370	352
370	633
370	652
370	821
370	986
371	462
371	464
371	873
371	903
371	995
372	348
372	445
372	689
372	719
372	963
373	466
373	949
373	964
373	990
373	999
374	557
374	820
374	909
374	960
374	992
375	46
375	280
375	423
375	664
375	906
376	561
376	823
376	955
376	961
376	1000
377	91
377	135
377	217
377	662
377	957
378	696
378	760
378	960
378	989
378	991
379	49
379	401
379	525
379	836
379	840
380	567
380	761
380	783
380	870
380	974
381	734
381	951
381	960
381	961
381	983
382	450
382	819
382	834
382	846
382	989
383	744
383	779
383	854
383	958
383	988
384	340
384	669
384	784
384	874
384	962
385	402
385	436
385	796
385	908
385	992
386	140
386	145
386	290
386	765
386	811
387	355
387	468
387	616
387	679
387	902
388	71
388	797
388	861
388	866
388	925
389	685
389	712
389	802
389	965
389	993
390	628
390	662
390	665
390	759
390	957
391	252
391	608
391	831
391	961
391	1000
392	799
392	893
392	906
392	952
392	991
393	894
393	906
393	945
393	956
393	991
394	841
394	870
394	911
394	944
394	998
395	416
395	505
395	928
395	968
395	988
395	994
396	60
396	84
396	537
396	844
396	867
396	943
397	297
397	820
397	835
397	852
397	853
397	888
398	559
398	650
398	804
398	943
398	953
398	998
399	144
399	187
399	820
399	939
399	958
399	988
400	698
400	783
400	851
400	905
400	920
400	933
401	324
401	379
401	425
401	494
401	876
401	980
402	80
402	385
402	708
402	795
402	864
402	959
403	464
403	519
403	585
403	771
403	780
403	985
404	408
404	442
404	766
404	914
404	930
404	996
405	205
405	314
405	600
405	832
405	855
405	869
406	729
406	763
406	778
406	833
406	915
406	966
407	369
407	536
407	636
407	858
407	928
407	968
408	3
408	404
408	670
408	720
408	897
408	996
409	28
409	465
409	518
409	901
409	950
409	992
410	418
410	614
410	963
410	982
410	992
410	999
411	255
411	331
411	513
411	733
411	927
411	956
412	264
412	451
412	679
412	901
412	950
412	992
413	99
413	367
413	667
413	700
413	781
413	984
414	26
414	41
414	196
414	654
414	914
414	996
415	268
415	740
415	860
415	903
415	925
415	991
416	19
416	395
416	458
416	508
416	830
416	947
417	98
417	115
417	601
417	823
417	997
417	1000
418	410
418	530
418	865
418	923
418	949
418	982
419	345
419	661
419	730
419	740
419	831
419	943
420	519
420	767
420	819
420	834
420	846
420	995
421	476
421	675
421	845
421	904
421	942
421	997
422	478
422	709
422	731
422	900
422	904
422	947
423	375
423	449
423	569
423	938
423	977
423	993
424	171
424	261
424	522
424	815
424	848
424	959
425	58
425	401
425	554
425	661
425	828
425	980
426	655
426	708
426	777
426	837
426	947
426	980
427	194
427	454
427	910
427	965
427	979
427	983
428	611
428	792
428	850
428	915
428	937
428	948
429	612
429	782
429	823
429	885
429	932
429	955
430	259
430	650
430	811
430	835
430	931
430	986
431	77
431	704
431	721
431	759
431	960
431	974
432	239
432	662
432	727
432	856
432	939
432	963
433	20
433	746
433	804
433	916
433	925
433	975
434	609
434	688
434	925
434	964
434	982
434	999
435	285
435	517
435	663
435	750
435	913
435	951
436	385
436	535
436	793
436	922
436	951
436	995
437	126
437	544
437	620
437	797
437	817
437	962
438	87
438	757
438	898
438	911
438	971
438	998
439	765
[truncated: 7,382 more rows]
