# Supplementary material for: Two-stage multi-objective evolutionary algorithm for overlapping community discovery
Source: PeerJ Comput Sci. 2024 Jul 16;10:e2185. doi: 10.7717/peerj-cs.2185 (PMC11323150; doi:10.7717/peerj-cs.2185)
Supplement: Supplemental Information 2 — The synthetic data sets LFR in this article and 9 kinds of real data sets. Each data set has two files, which are the relationship between network nodes and the real community structure of the network. [file peerj-cs-10-2185-s002.zip › LFR/1000/om6/network_u04_om6.dat]

1	408
1	878
1	925
1	962
2	241
2	375
2	888
2	897
3	347
3	752
3	871
3	967
4	280
4	701
4	731
4	882
5	90
5	516
5	804
5	943
6	262
6	559
6	858
6	896
7	480
7	518
7	687
7	964
8	87
8	232
8	365
8	726
9	185
9	614
9	726
9	955
10	281
10	405
10	785
10	971
11	556
11	679
11	977
11	985
12	384
12	811
12	897
12	995
13	249
13	303
13	905
13	913
14	826
14	893
14	954
14	982
15	244
15	652
15	893
15	983
16	259
16	525
16	539
16	567
17	709
17	711
17	908
17	975
18	120
18	529
18	829
18	951
19	55
19	572
19	608
19	915
20	608
20	933
20	972
20	1000
21	292
21	524
21	880
21	985
22	66
22	457
22	871
22	953
23	391
23	715
23	857
23	981
24	571
24	779
24	858
24	956
25	84
25	470
25	587
25	980
26	808
26	913
26	970
26	976
27	373
27	863
27	958
27	997
28	300
28	844
28	926
28	976
29	51
29	277
29	880
29	977
30	539
30	696
30	913
30	920
31	871
31	904
31	964
31	991
32	362
32	912
32	946
32	987
33	486
33	889
33	920
33	965
34	563
34	583
34	592
34	864
35	582
35	646
35	810
35	886
36	656
36	701
36	805
36	900
37	377
37	784
37	854
37	874
38	152
38	359
38	930
38	963
39	902
39	943
39	990
39	992
40	374
40	921
40	957
40	994
41	65
41	506
41	933
41	953
42	725
42	955
42	987
42	991
43	700
43	767
43	960
43	996
44	137
44	903
44	914
44	923
45	56
45	336
45	370
45	944
46	160
46	441
46	600
46	869
47	615
47	667
47	855
47	975
48	131
48	134
48	764
48	923
49	788
49	857
49	872
49	905
50	420
50	504
50	604
50	653
51	29
51	138
51	612
51	972
52	464
52	672
52	824
52	835
53	517
53	818
53	905
53	913
54	287
54	533
54	946
54	984
55	19
55	437
55	565
55	723
56	45
56	81
56	564
56	613
57	536
57	917
57	956
57	975
58	757
58	779
58	811
58	936
59	687
59	697
59	733
59	858
60	498
60	519
60	883
60	987
61	152
61	416
61	978
61	994
62	741
62	780
62	888
62	1000
63	221
63	504
63	697
63	973
64	326
64	437
64	572
64	807
65	41
65	256
65	615
65	807
66	22
66	119
66	589
66	602
67	211
67	623
67	629
67	774
68	628
68	791
68	795
68	848
69	453
69	617
69	698
69	968
70	762
70	919
70	942
70	993
71	941
71	967
71	981
71	990
72	368
72	490
72	644
72	980
73	676
73	937
73	951
73	956
74	275
74	402
74	495
74	998
75	93
75	410
75	941
75	990
76	461
76	566
76	716
76	841
77	139
77	563
77	789
77	963
78	118
78	815
78	934
78	971
79	154
79	476
79	778
79	848
80	178
80	247
80	879
80	986
81	56
81	424
81	823
81	985
82	281
82	709
82	771
82	995
83	544
83	650
83	779
83	903
84	25
84	699
84	726
84	978
85	694
85	866
85	891
85	976
86	136
86	660
86	799
86	879
87	8
87	797
87	963
87	977
88	314
88	642
88	909
88	983
89	519
89	655
89	791
89	984
90	5
90	547
90	902
90	943
91	685
91	969
91	972
91	1000
92	764
92	811
92	905
92	907
93	75
93	817
93	874
93	896
94	796
94	866
94	875
94	993
95	560
95	716
95	736
95	986
96	368
96	724
96	890
96	997
97	823
97	959
97	962
97	971
98	126
98	501
98	877
98	885
99	721
99	862
99	947
99	965
100	539
100	804
100	854
100	983
101	757
101	868
101	922
101	988
102	731
102	841
102	967
102	989
103	272
103	805
103	834
103	900
104	278
104	492
104	696
104	746
105	761
105	924
105	989
105	992
106	609
106	959
106	967
106	981
107	434
107	627
107	790
107	997
108	705
108	837
108	937
108	974
109	234
109	505
109	754
109	914
110	757
110	858
110	891
110	950
111	140
111	681
111	877
111	985
112	705
112	908
112	968
112	1000
113	177
113	349
113	959
113	976
114	658
114	775
114	916
114	971
115	461
115	737
115	791
115	976
116	762
116	869
116	957
116	974
117	686
117	830
117	903
117	920
118	78
118	646
118	738
118	966
119	66
119	541
119	840
119	865
120	18
120	719
120	810
120	911
121	724
121	790
121	813
121	997
122	537
122	896
122	916
122	950
123	727
123	933
123	988
123	994
124	129
124	860
124	895
124	989
125	606
125	659
125	729
125	962
126	98
126	205
126	478
126	891
127	878
127	884
127	976
127	993
128	355
128	648
128	976
128	990
129	124
129	794
129	953
129	968
130	147
130	919
130	929
130	961
131	48
131	797
131	938
131	948
132	672
132	721
132	751
132	803
133	236
133	752
133	877
133	910
134	48
134	444
134	456
134	728
135	834
135	893
135	958
135	982
136	86
136	514
136	594
136	992
137	44
137	166
137	534
137	902
138	51
138	196
138	554
138	569
139	77
139	854
139	856
139	995
140	111
140	877
140	894
140	958
141	476
141	829
141	931
141	991
142	496
142	684
142	696
142	728
143	757
143	843
143	876
143	978
144	208
144	845
144	857
144	986
145	347
145	780
145	900
145	973
146	603
146	743
146	850
146	973
147	130
147	511
147	735
147	765
148	661
148	797
148	901
148	983
149	171
149	484
149	871
149	980
150	211
150	375
150	912
150	931
151	822
151	869
151	887
151	957
152	38
152	61
152	444
152	963
153	584
153	670
153	732
153	966
154	79
154	890
154	941
154	958
155	892
155	937
155	975
155	980
156	447
156	898
156	947
156	965
157	302
157	577
157	628
157	795
158	273
158	361
158	963
158	995
159	444
159	538
159	892
159	974
160	46
160	308
160	906
160	938
161	483
161	582
161	787
161	975
162	806
162	877
162	958
162	997
163	624
163	834
163	954
163	959
164	271
164	935
164	979
164	982
165	529
165	579
165	786
165	1000
166	137
166	536
166	740
166	957
167	279
167	440
167	948
167	971
168	822
168	863
168	980
168	986
169	744
169	803
169	812
169	969
170	264
170	874
170	950
170	974
171	149
171	876
171	932
171	964
172	732
172	815
172	834
172	987
173	663
173	666
173	835
173	990
174	337
174	349
174	675
174	929
175	429
175	490
175	937
175	964
176	442
176	457
176	986
176	990
177	113
177	186
177	298
177	324
178	80
178	539
178	772
178	986
179	684
179	896
179	950
179	954
180	720
180	931
180	946
180	987
181	568
181	630
181	830
181	855
182	624
182	714
182	749
182	984
183	758
183	853
183	944
183	945
184	698
184	933
184	953
184	992
185	9
185	693
185	931
185	942
186	177
186	508
186	988
186	999
187	635
187	951
187	956
187	957
188	731
188	880
188	917
188	940
189	837
189	944
189	970
189	983
190	577
190	664
190	809
190	817
191	405
191	795
191	833
191	987
192	257
192	734
192	966
192	972
193	689
193	918
193	934
193	939
194	831
194	847
194	905
194	929
195	330
195	839
195	843
195	997
196	138
196	963
196	972
196	995
197	651
197	820
197	829
197	991
198	679
198	833
198	945
198	970
199	241
199	684
199	963
199	983
200	940
200	959
200	972
200	1000
201	408
201	757
201	925
201	994
202	895
202	950
202	965
202	981
203	219
203	833
203	933
203	953
204	508
204	928
204	978
204	994
205	126
205	907
205	944
205	996
206	291
206	946
206	976
206	986
207	846
207	911
207	954
207	977
208	144
208	491
208	571
208	675
209	314
209	596
209	728
209	983
210	607
210	737
210	796
210	976
211	67
211	150
211	929
211	954
212	683
212	899
212	985
212	1000
213	407
213	576
213	638
213	985
214	802
214	835
214	909
214	976
215	530
215	912
215	950
215	957
216	524
216	954
216	987
216	993
217	688
217	760
217	900
217	922
218	425
218	636
218	963
218	974
219	203
219	865
219	925
219	998
220	656
220	761
220	977
220	992
221	63
221	657
221	979
221	982
222	478
222	496
222	923
222	964
223	407
223	523
223	873
223	926
224	300
224	600
224	935
224	995
225	479
225	879
225	889
225	937
226	530
226	598
226	771
226	968
227	531
227	894
227	895
227	957
228	341
228	458
228	962
228	990
229	776
229	782
229	962
229	966
230	280
230	545
230	828
230	960
231	394
231	850
231	974
231	980
232	8
232	398
232	784
232	934
233	295
233	447
233	869
233	952
233	980
234	109
234	402
234	901
234	916
234	983
235	347
235	719
235	758
235	978
235	994
236	133
236	318
236	433
236	833
236	848
237	446
237	854
237	909
237	914
237	964
238	263
238	605
238	836
238	937
238	964
239	270
239	535
239	654
239	911
239	946
240	686
240	728
240	862
240	951
240	956
241	2
241	199
241	383
241	448
241	963
242	548
242	818
242	885
242	913
242	992
243	737
243	767
243	818
243	943
243	977
244	15
244	661
244	718
244	842
244	933
245	383
245	433
245	751
245	804
245	913
246	404
246	572
246	675
246	805
246	979
247	80
247	381
247	586
247	901
247	983
248	253
248	557
248	887
248	889
248	986
249	13
249	815
249	912
249	948
249	971
250	855
250	859
250	898
250	927
250	975
251	412
251	632
251	675
251	688
251	831
252	331
252	753
252	852
252	990
252	997
253	248
253	664
253	925
253	978
253	994
254	388
254	499
254	574
254	613
254	647
255	288
255	386
255	571
255	592
255	691
256	65
256	682
256	770
256	873
256	937
257	192
257	328
257	849
257	910
257	965
258	343
258	678
258	799
258	912
258	965
259	16
259	667
259	956
259	957
259	958
260	801
260	816
260	864
260	983
260	988
261	372
261	693
261	849
261	947
261	979
262	6
262	829
262	861
262	966
262	974
263	238
263	461
263	841
263	901
263	999
264	170
264	785
264	810
264	913
264	984
265	454
265	898
265	941
265	951
265	990
266	430
266	933
266	936
266	980
266	988
267	630
267	859
267	919
267	975
267	981
268	314
268	702
268	768
268	813
268	960
269	456
269	466
269	638
269	691
269	880
270	239
270	538
270	839
270	947
270	965
271	164
271	351
271	803
271	976
271	995
272	103
272	450
272	710
272	977
272	985
273	158
273	641
273	884
273	972
273	974
274	331
274	497
274	949
274	954
274	966
275	74
275	349
275	721
275	739
275	970
276	472
276	795
276	833
276	868
276	993
277	29
277	465
277	789
277	893
277	988
278	104
278	783
278	802
278	920
278	976
279	167
279	337
279	860
279	951
279	975
280	4
280	230
280	714
280	886
280	984
281	10
281	82
281	299
281	881
281	943
282	349
282	517
282	709
282	939
282	995
283	534
283	642
283	844
283	923
283	929
284	455
284	841
284	951
284	956
284	957
285	496
285	764
285	877
285	883
285	992
286	419
286	582
286	847
286	972
286	986
287	54
287	718
287	857
287	963
287	995
288	255
288	416
288	528
288	832
288	961
289	748
289	806
289	942
289	980
289	997
290	430
290	722
290	786
290	946
290	988
291	206
291	448
291	894
291	927
291	951
292	21
292	326
292	941
292	990
292	1000
293	522
293	545
293	940
293	972
293	973
294	397
294	711
294	899
294	996
294	998
295	233
295	300
295	835
295	899
295	968
296	466
296	825
296	906
296	980
296	999
297	327
297	635
297	677
297	947
297	993
298	177
298	306
298	317
298	672
298	680
299	281
299	322
299	863
299	881
299	885
300	28
300	224
300	295
300	662
300	884
301	894
301	959
301	961
301	977
301	996
302	157
302	634
302	670
302	987
302	991
303	13
303	619
303	814
303	947
303	978
304	522
304	777
304	788
304	883
304	983
305	859
305	904
305	949
305	959
305	962
306	298
306	491
306	546
306	929
306	973
307	320
307	623
307	912
307	948
307	971
308	160
308	319
308	354
308	532
308	584
309	720
309	764
309	934
309	987
309	991
310	487
310	653
310	740
310	872
310	990
311	632
311	939
311	955
311	987
311	991
312	637
312	760
312	836
312	917
312	941
313	384
313	666
313	955
313	971
313	987
314	88
314	209
314	268
314	373
314	570
315	716
315	800
315	818
315	878
315	966
316	547
316	748
316	893
316	939
316	958
317	298
317	569
317	697
317	706
317	960
318	236
318	476
318	489
318	663
318	795
319	308
319	442
319	656
319	947
319	992
320	307
320	777
320	814
320	983
320	1000
321	336
321	446
321	515
321	771
321	999
322	299
322	673
322	902
322	919
322	942
323	814
323	842
323	909
323	945
323	962
324	177
324	405
324	899
324	922
324	998
325	345
325	888
325	947
325	970
325	986
326	64
326	292
326	354
326	540
326	759
327	297
327	708
327	790
327	872
327	977
328	257
328	486
328	556
328	700
328	972
329	680
329	808
329	882
329	941
329	990
330	195
330	411
330	687
330	735
330	922
331	252
331	274
331	691
331	766
331	974
332	502
332	801
332	947
332	977
332	985
333	419
333	746
333	768
333	911
333	984
334	461
334	594
334	723
334	765
334	964
335	446
335	520
335	761
335	915
335	992
336	45
336	321
336	620
336	879
336	982
337	174
337	279
337	716
337	808
337	897
338	710
338	733
338	886
338	964
338	984
339	428
339	667
339	902
339	975
339	988
340	474
340	543
340	584
340	813
340	992
341	228
341	571
341	877
341	881
341	917
342	847
342	856
342	935
342	979
342	982
343	258
343	699
343	721
343	924
343	976
344	559
344	643
344	768
344	847
344	986
345	325
345	393
345	763
345	887
345	977
346	491
346	728
346	947
346	993
346	995
347	3
347	145
347	235
347	897
347	930
348	510
348	794
348	816
348	987
348	991
349	113
349	174
349	275
349	282
349	526
350	655
350	688
350	767
350	927
350	929
351	271
351	467
351	536
351	943
351	992
352	418
352	822
352	826
352	838
352	981
353	645
353	967
353	981
353	987
353	989
354	308
354	326
354	747
354	809
354	921
355	128
355	521
355	530
355	575
355	911
356	446
356	532
356	776
356	833
356	992
357	482
357	797
357	805
357	834
357	936
358	776
358	861
358	908
358	986
358	998
359	38
359	722
359	881
359	910
359	942
360	369
360	647
360	820
360	859
360	975
361	158
361	789
361	803
361	924
361	995
362	32
362	673
362	883
362	946
362	984
363	544
363	615
363	638
363	766
363	953
364	742
364	766
364	927
364	934
364	948
365	8
365	404
365	431
365	912
365	961
366	712
366	780
366	792
366	823
366	972
367	724
367	766
367	928
367	978
367	994
368	72
368	96
368	869
368	936
368	937
369	360
369	630
369	870
369	936
369	975
370	45
370	488
370	700
370	972
370	1000
371	692
371	791
371	883
371	905
371	973
372	261
372	391
372	628
372	886
372	946
373	27
373	314
373	683
373	711
373	865
374	40
374	618
374	755
374	951
374	977
375	2
375	150
375	888
375	938
375	998
376	551
376	719
376	900
376	922
376	966
377	37
377	653
377	703
377	856
377	954
378	673
378	874
378	945
378	970
378	975
379	750
379	878
379	954
379	977
379	986
380	516
380	813
380	867
380	888
380	960
381	247
381	811
381	846
381	914
381	978
382	593
382	662
382	911
382	920
382	951
383	241
383	245
383	751
383	825
383	938
384	12
384	313
384	826
384	893
384	979
385	783
385	892
385	914
385	968
385	989
386	255
386	575
386	655
386	855
386	929
387	623
387	796
387	858
387	944
387	976
388	254
388	392
388	628
388	809
388	848
389	561
389	579
389	666
389	830
389	970
390	507
390	801
390	907
390	960
390	996
391	23
391	372
391	730
391	763
391	791
392	388
392	947
392	955
392	965
392	993
393	345
393	502
393	895
393	916
393	950
394	231
394	882
394	941
394	990
394	997
395	650
395	685
395	944
395	951
395	966
396	761
396	861
396	899
396	922
396	978
397	294
397	750
397	856
397	926
397	952
398	232
398	716
398	863
398	903
398	996
399	589
399	794
399	933
399	969
399	976
400	658
400	749
400	912
400	918
400	948
401	414
401	634
401	732
401	954
401	966
402	74
402	234
402	634
402	839
402	993
403	489
403	864
403	936
403	943
403	988
404	246
404	365
404	646
404	854
404	890
405	10
405	191
405	324
405	539
405	851
405	962
406	529
406	821
406	867
406	954
406	960
406	961
407	213
407	223
407	938
407	942
407	977
407	985
408	1
408	201
408	470
408	523
408	948
408	966
409	458
409	525
409	778
409	835
409	954
409	990
410	75
410	511
410	755
410	902
410	941
410	990
411	330
411	653
411	772
411	865
411	920
411	998
412	251
412	610
412	797
412	871
412	938
412	964
413	427
413	531
413	562
413	766
413	913
413	979
414	401
414	801
414	911
414	931
414	969
414	998
415	770
415	783
415	867
415	911
415	954
415	955
416	61
416	288
416	724
416	802
416	961
416	999
417	518
417	679
417	765
417	793
417	841
417	981
418	352
418	489
418	567
418	693
418	987
418	1000
419	286
419	333
419	540
419	763
419	799
419	888
420	50
420	433
420	436
420	742
420	921
420	987
421	508
421	539
421	698
421	920
421	933
421	984
422	434
422	540
422	632
422	819
422	955
422	995
423	450
423	572
423	831
423	834
423	904
423	976
424	81
424	823
424	844
424	853
424	932
424	958
425	218
425	636
425	758
425	887
425	888
425	901
426	436
426	714
426	722
426	765
426	936
426	988
427	413
427	521
427	846
427	906
427	909
427	983
428	339
428	483
428	822
428	859
428	968
428	975
429	175
429	518
429	783
429	792
429	860
429	980
430	266
430	290
430	497
430	722
430	830
430	936
431	365
431	633
431	795
431	807
431	904
431	998
432	541
432	669
432	847
432	899
432	965
432	993
433	236
433	245
433	420
433	744
433	797
433	852
434	107
434	422
434	591
434	755
434	947
434	982
435	457
435	557
435	766
435	901
435	933
435	953
436	420
436	426
436	695
436	786
436	939
436	988
437	55
437	64
437	439
437	760
437	829
437	836
438	528
438	576
438	935
438	960
438	979
438	982
439	437
439	856
439	868
439	936
439	979
439	988
440	167
440	959
[truncated: 7,472 more rows]
