# Supplementary material for: Two-stage multi-objective evolutionary algorithm for overlapping community discovery
Source: PeerJ Comput Sci. 2024 Jul 16;10:e2185. doi: 10.7717/peerj-cs.2185 (PMC11323150; doi:10.7717/peerj-cs.2185)
Supplement: Supplemental Information 2 — The synthetic data sets LFR in this article and 9 kinds of real data sets. Each data set has two files, which are the relationship between network nodes and the real community structure of the network. [file peerj-cs-10-2185-s002.zip › LFR/1000/om6/network_u05_om6.dat]

1	156
1	272
1	348
1	637
2	562
2	593
2	942
2	978
3	135
3	428
3	794
3	983
4	402
4	852
4	912
4	974
5	811
5	956
5	995
5	999
6	701
6	898
6	981
6	999
7	539
7	573
7	694
7	885
8	669
8	701
8	975
8	978
9	566
9	907
9	923
9	941
10	497
10	615
10	666
10	996
11	138
11	174
11	904
11	915
12	791
12	939
12	951
12	985
13	113
13	790
13	940
13	983
14	648
14	742
14	885
14	915
15	159
15	850
15	865
15	985
16	60
16	432
16	606
16	899
17	412
17	671
17	704
17	832
18	365
18	839
18	844
18	906
19	20
19	341
19	570
19	946
20	19
20	788
20	976
20	998
21	57
21	759
21	769
21	786
22	308
22	721
22	921
22	931
23	490
23	923
23	964
23	973
24	648
24	740
24	976
24	992
25	806
25	841
25	931
25	963
26	597
26	644
26	712
26	853
27	249
27	269
27	954
27	991
28	460
28	563
28	857
28	947
29	612
29	903
29	958
29	996
30	364
30	579
30	677
30	814
31	244
31	974
31	979
31	1000
32	301
32	539
32	807
32	991
33	708
33	804
33	862
33	926
34	275
34	551
34	822
34	920
35	214
35	337
35	877
35	901
36	457
36	607
36	937
36	993
37	665
37	733
37	763
37	929
38	45
38	701
38	737
38	951
39	695
39	797
39	917
39	987
40	236
40	396
40	482
40	988
41	669
41	915
41	985
41	994
42	522
42	755
42	810
42	832
43	714
43	822
43	919
43	992
44	328
44	942
44	943
44	998
45	38
45	246
45	674
45	979
46	527
46	670
46	913
46	963
47	134
47	188
47	374
47	986
48	941
48	951
48	958
48	996
49	260
49	563
49	926
49	1000
50	185
50	293
50	971
50	986
51	267
51	439
51	591
51	857
52	403
52	584
52	791
52	824
53	922
53	924
53	996
53	997
54	88
54	731
54	794
54	961
55	323
55	425
55	960
55	986
56	644
56	696
56	702
56	892
57	21
57	790
57	940
57	958
58	348
58	498
58	963
58	987
59	553
59	632
59	903
59	923
60	16
60	318
60	560
60	996
61	808
61	839
61	874
61	941
62	710
62	860
62	905
62	961
63	859
63	904
63	959
63	994
64	109
64	958
64	970
64	973
65	473
65	917
65	952
65	960
66	547
66	594
66	890
66	957
67	396
67	647
67	866
67	949
68	392
68	943
68	969
68	972
69	583
69	852
69	940
69	987
70	881
70	888
70	923
70	997
71	366
71	545
71	617
71	725
72	392
72	605
72	903
72	935
73	339
73	477
73	559
73	955
74	256
74	472
74	793
74	883
75	859
75	915
75	961
75	994
76	594
76	827
76	899
76	994
77	272
77	961
77	967
77	970
78	745
78	829
78	978
78	986
79	259
79	267
79	794
79	982
80	473
80	809
80	957
80	960
81	163
81	197
81	814
81	938
82	373
82	456
82	844
82	914
83	708
83	842
83	891
83	982
84	91
84	289
84	801
84	979
85	126
85	283
85	388
85	773
86	594
86	781
86	871
86	953
87	225
87	526
87	550
87	882
88	54
88	310
88	538
88	545
89	672
89	960
89	986
89	987
90	541
90	579
90	899
90	915
91	84
91	250
91	925
91	983
92	684
92	816
92	889
92	898
93	152
93	876
93	880
93	939
94	285
94	646
94	837
94	996
95	564
95	884
95	922
95	960
96	840
96	968
96	975
96	996
97	104
97	143
97	325
97	920
98	573
98	866
98	940
98	956
99	406
99	456
99	458
99	693
100	229
100	603
100	625
100	812
101	584
101	860
101	883
101	980
102	714
102	794
102	844
102	862
103	531
103	868
103	973
103	995
104	97
104	313
104	950
104	972
105	159
105	347
105	373
105	994
106	772
106	852
106	933
106	974
107	205
107	500
107	720
107	961
108	278
108	753
108	842
108	943
109	64
109	618
109	833
109	942
110	605
110	812
110	879
110	979
111	708
111	842
111	868
111	950
112	119
112	608
112	715
112	973
113	13
113	606
113	758
113	897
114	199
114	434
114	899
114	939
115	680
115	748
115	923
115	964
116	548
116	766
116	803
116	922
117	178
117	949
117	979
117	994
118	673
118	721
118	764
118	965
119	112
119	949
119	969
119	978
120	338
120	467
120	971
120	979
121	361
121	627
121	639
121	970
122	279
122	468
122	470
122	950
123	657
123	725
123	833
123	834
124	284
124	325
124	860
124	949
125	783
125	796
125	937
125	997
126	85
126	297
126	369
126	802
127	296
127	668
127	786
127	795
128	567
128	919
128	954
128	989
129	855
129	960
129	990
129	998
130	357
130	775
130	907
130	949
131	357
131	693
131	887
131	962
132	761
132	821
132	878
132	940
133	297
133	547
133	675
133	890
134	47
134	883
134	955
134	980
135	3
135	250
135	665
135	977
136	466
136	698
136	747
136	805
137	771
137	824
137	850
137	936
138	11
138	549
138	848
138	933
139	449
139	799
139	900
139	938
140	726
140	763
140	805
140	854
141	193
141	283
141	736
141	924
142	422
142	823
142	953
142	956
143	97
143	816
143	953
143	970
144	332
144	438
144	814
144	999
145	318
145	351
145	746
145	969
146	871
146	892
146	947
146	974
147	379
147	667
147	822
147	890
148	705
148	883
148	928
148	947
149	813
149	938
149	940
149	970
150	429
150	517
150	761
150	928
151	684
151	895
151	909
151	949
152	93
152	738
152	825
152	982
153	246
153	523
153	837
153	847
154	224
154	610
154	871
154	927
155	161
155	379
155	381
155	743
156	1
156	556
156	596
156	985
157	407
157	478
157	724
157	943
158	519
158	690
158	869
158	951
159	15
159	105
159	846
159	955
160	517
160	550
160	597
160	962
161	155
161	470
161	476
161	940
162	506
162	789
162	832
162	987
163	81
163	358
163	377
163	886
164	288
164	499
164	769
164	975
165	841
165	890
165	960
165	990
166	382
166	883
166	916
166	999
167	492
167	563
167	735
167	953
168	847
168	865
168	956
168	986
169	389
169	403
169	717
169	968
170	215
170	252
170	589
170	992
171	337
171	786
171	953
171	995
172	377
172	461
172	802
172	837
173	285
173	861
173	923
173	932
174	11
174	647
174	890
174	978
175	831
175	922
175	937
175	958
176	327
176	638
176	824
176	860
177	445
177	784
177	891
177	984
178	117
178	820
178	930
178	999
179	364
179	662
179	865
179	990
180	803
180	865
180	955
180	990
181	464
181	680
181	779
181	985
182	544
182	935
182	940
182	959
183	358
183	616
183	873
183	985
184	614
184	675
184	821
184	995
185	50
185	738
185	956
185	971
186	692
186	782
186	843
186	946
187	314
187	428
187	572
187	668
188	47
188	766
188	884
188	975
189	564
189	838
189	881
189	942
190	222
190	270
190	855
190	948
191	251
191	724
191	956
191	975
192	242
192	904
192	913
192	917
193	141
193	745
193	788
193	999
194	494
194	932
194	939
194	976
195	533
195	629
195	643
195	979
196	274
196	569
196	677
196	932
197	81
197	649
197	789
197	878
198	329
198	421
198	615
198	947
199	114
199	479
199	942
199	962
200	326
200	416
200	505
200	636
201	769
201	820
201	854
201	981
202	330
202	772
202	851
202	889
203	334
203	579
203	746
203	941
204	253
204	390
204	404
204	452
205	107
205	678
205	917
205	967
206	213
206	526
206	725
206	834
207	688
207	962
207	979
207	990
208	334
208	371
208	431
208	483
209	262
209	786
209	814
209	882
210	268
210	352
210	846
210	892
211	734
211	907
211	985
211	993
212	929
212	945
212	955
212	963
213	206
213	462
213	671
213	677
214	35
214	517
214	622
214	857
215	170
215	711
215	835
215	895
216	408
216	647
216	694
216	699
217	862
217	987
217	993
217	1000
218	221
218	730
218	908
218	983
219	291
219	719
219	840
219	848
220	579
220	651
220	935
220	964
221	218
221	908
221	912
221	998
222	190
222	407
222	733
222	812
223	385
223	466
223	817
223	828
224	154
224	411
224	434
224	792
225	87
225	401
225	670
225	911
226	383
226	600
226	742
226	998
227	308
227	950
227	977
227	981
228	385
228	426
228	565
228	798
229	100
229	320
229	657
229	980
230	554
230	566
230	637
230	922
231	370
231	713
231	985
231	997
232	523
232	730
232	803
232	959
233	560
233	709
233	914
233	919
234	642
234	950
234	956
234	994
235	501
235	789
235	848
235	1000
236	40
236	716
236	776
236	901
237	473
237	790
237	961
237	996
238	791
238	935
238	945
238	950
239	324
239	703
239	839
239	843
240	453
240	588
240	709
240	715
241	322
241	530
241	731
241	736
241	998
242	192
242	400
242	631
242	657
242	885
243	565
243	578
243	752
243	847
243	905
244	31
244	554
244	676
244	840
244	869
245	448
245	571
245	652
245	972
245	996
246	45
246	153
246	936
246	949
246	999
247	692
247	785
247	864
247	910
247	982
248	621
248	646
248	690
248	966
248	994
249	27
249	619
249	649
249	956
249	960
250	91
250	135
250	908
250	912
250	998
251	191
251	297
251	391
251	741
251	932
252	170
252	518
252	921
252	942
252	995
253	204
253	387
253	660
253	853
253	951
254	536
254	604
254	687
254	775
254	981
255	553
255	770
255	933
255	951
255	974
256	74
256	394
256	764
256	955
256	980
257	340
257	389
257	779
257	869
257	997
258	753
258	791
258	924
258	929
258	999
259	79
259	895
259	899
259	907
259	928
260	49
260	438
260	568
260	821
260	984
261	263
261	646
261	656
261	769
261	998
262	209
262	310
262	325
262	783
262	785
263	261
263	388
263	561
263	897
263	989
264	744
264	797
264	889
264	947
264	980
265	494
265	782
265	886
265	900
265	961
266	317
266	319
266	705
266	737
266	772
267	51
267	79
267	293
267	615
267	901
268	210
268	432
268	864
268	907
268	967
269	27
269	847
269	863
269	937
269	997
270	190
270	691
270	782
270	852
270	949
271	553
271	667
271	735
271	890
271	958
272	1
272	77
272	395
272	608
272	925
273	601
273	775
273	813
273	845
273	897
274	196
274	596
274	705
274	842
274	927
275	34
275	520
275	780
275	850
275	895
276	750
276	896
276	924
276	937
276	997
277	510
277	539
277	704
277	847
277	909
278	108
278	704
278	939
278	972
278	999
279	122
279	820
279	902
279	985
279	991
280	515
280	595
280	648
280	720
280	732
281	430
281	606
281	804
281	805
281	926
282	490
282	764
282	853
282	900
282	983
283	85
283	141
283	500
283	607
283	888
284	124
284	311
284	743
284	880
284	886
285	94
285	173
285	349
285	672
285	876
286	608
286	836
286	924
286	955
286	978
287	637
287	869
287	918
287	968
287	991
288	164
288	827
288	858
288	909
288	953
289	84
289	414
289	642
289	979
289	992
290	605
290	620
290	810
290	944
290	997
291	219
291	434
291	577
291	876
291	895
292	498
292	540
292	610
292	942
292	979
293	50
293	267
293	438
293	498
293	857
294	443
294	888
294	964
294	968
294	975
295	518
295	857
295	901
295	991
295	999
296	127
296	565
296	952
296	971
296	980
297	126
297	133
297	251
297	710
297	804
298	376
298	754
298	939
298	951
298	989
299	708
299	822
299	874
299	963
299	982
300	335
300	624
300	771
300	787
300	984
301	32
301	864
301	888
301	893
301	981
302	938
302	968
302	989
302	994
302	998
303	480
303	554
303	735
303	973
303	1000
304	597
304	635
304	799
304	985
304	992
305	307
305	410
305	837
305	899
305	992
306	586
306	868
306	887
306	952
306	961
307	305
307	399
307	549
307	659
307	1000
308	22
308	227
308	752
308	979
308	992
309	547
309	616
309	624
309	693
309	775
310	88
310	262
310	538
310	550
310	991
311	284
311	891
311	943
311	959
311	963
312	481
312	648
312	780
312	875
312	945
313	104
313	521
313	782
313	928
313	934
314	187
314	699
314	801
314	872
314	938
315	495
315	765
315	795
315	945
315	993
316	746
316	829
316	948
316	982
316	993
317	266
317	823
317	840
317	977
317	981
318	60
318	145
318	544
318	684
318	973
319	266
319	413
319	715
319	743
319	851
320	229
320	486
320	850
320	932
320	987
321	713
321	747
321	757
321	851
321	982
322	241
322	453
322	590
322	955
322	972
323	55
323	739
323	822
323	843
323	971
324	239
324	541
324	640
324	859
324	885
325	97
325	124
325	262
325	659
325	993
326	200
326	573
326	754
326	867
326	989
327	176
327	536
327	601
327	669
327	879
328	44
328	398
328	660
328	872
328	960
329	198
329	593
329	811
329	863
329	953
330	202
330	425
330	660
330	695
330	928
331	624
331	682
331	832
331	917
331	987
332	144
332	358
332	509
332	558
332	919
333	666
333	667
333	964
333	975
333	995
334	203
334	208
334	745
334	788
334	819
335	300
335	616
335	787
335	973
335	997
336	379
336	524
336	595
336	844
336	924
337	35
337	171
337	426
337	502
337	708
338	120
338	748
338	920
338	935
338	995
339	73
339	680
339	692
339	932
339	1000
340	257
340	647
340	778
340	929
340	988
341	19
341	345
341	818
341	894
341	932
342	492
342	722
342	766
342	855
342	961
343	867
343	958
343	965
343	996
343	998
344	487
344	882
344	938
344	972
344	974
345	341
345	733
345	861
345	976
345	983
346	573
346	600
346	908
346	915
346	987
347	105
347	398
347	574
347	581
347	839
348	1
348	58
348	560
348	667
348	976
349	285
349	652
349	715
349	965
349	978
350	477
350	938
350	959
350	990
350	992
351	145
351	524
351	702
351	896
351	977
352	210
352	622
352	892
352	930
352	983
353	798
353	838
353	885
353	908
353	927
354	437
354	828
354	910
354	915
354	1000
355	407
355	630
355	782
355	906
355	916
356	525
356	703
356	917
356	924
356	976
357	130
357	131
357	934
357	965
357	974
358	163
358	183
358	332
358	664
358	768
359	546
359	712
359	876
359	917
359	967
360	915
360	942
360	988
360	994
360	995
361	121
361	616
361	807
361	971
361	998
362	481
362	823
362	856
362	874
362	944
363	456
363	483
363	628
363	855
363	891
364	30
364	179
364	616
364	849
364	973
365	18
365	597
365	670
365	711
365	713
366	71
366	725
366	874
366	971
366	988
367	482
367	484
367	632
367	676
367	966
368	503
368	570
368	857
368	862
368	1000
369	126
369	584
369	679
369	824
369	990
370	231
370	543
370	555
370	590
370	658
371	208
371	634
371	931
371	937
371	973
372	396
372	413
372	515
372	785
372	998
373	82
373	105
373	590
373	791
373	800
374	47
374	854
374	857
374	940
374	997
375	552
375	740
375	767
375	881
375	975
376	298
376	404
376	808
376	851
376	996
377	163
377	172
377	824
377	890
377	929
378	542
378	707
378	781
378	849
378	886
379	147
379	155
379	336
379	736
379	989
380	546
380	729
380	808
380	819
380	973
381	155
381	455
381	676
381	773
381	880
382	166
382	693
382	697
382	837
382	859
383	226
383	412
383	706
383	896
383	999
384	467
384	830
384	862
384	908
384	940
385	223
385	228
385	718
385	868
385	900
386	808
386	847
386	880
386	906
386	984
387	253
387	921
387	942
387	986
387	990
388	85
388	263
388	448
388	852
388	933
389	169
389	257
389	692
389	968
389	994
390	204
390	599
390	639
390	676
390	992
391	251
391	638
391	726
391	926
391	962
392	68
392	72
392	519
392	960
392	969
393	647
393	787
393	929
393	980
393	992
394	256
394	542
394	796
394	904
394	974
395	272
395	721
395	727
395	842
395	959
396	40
396	67
396	372
396	615
396	875
397	433
397	622
397	725
397	896
397	996
398	328
398	347
398	599
398	968
398	990
399	307
399	618
399	819
399	835
399	984
400	242
400	458
400	678
400	744
400	923
401	225
401	682
401	759
401	797
401	985
402	4
402	681
402	912
402	925
402	998
403	52
403	169
403	926
403	956
403	968
404	204
404	376
404	605
404	958
404	986
405	734
405	765
405	810
405	850
405	893
406	99
406	467
406	529
406	655
406	894
406	954
407	157
407	222
407	355
407	899
407	915
407	994
408	216
408	466
408	683
408	798
408	817
408	961
409	866
409	916
409	920
409	954
409	968
409	980
410	305
410	570
410	673
410	888
410	904
410	918
411	224
411	653
411	763
411	792
411	827
411	963
412	17
412	383
412	718
412	739
412	806
412	853
413	319
413	372
413	414
413	452
413	586
413	793
414	289
414	413
414	475
414	777
414	964
414	991
415	533
415	581
415	660
415	919
415	962
415	971
416	200
416	656
416	712
416	741
416	984
416	997
417	649
417	759
417	781
417	806
417	884
417	938
418	780
418	796
418	824
418	875
418	905
418	978
419	781
419	852
419	874
419	955
419	966
419	971
420	752
420	829
420	835
420	931
420	975
420	995
421	198
421	452
421	766
421	911
421	916
421	970
422	142
422	553
422	609
422	775
422	907
422	974
423	617
423	928
423	945
423	962
423	985
423	987
424	686
424	823
424	939
424	945
424	956
424	997
425	55
425	330
425	694
425	956
425	977
425	998
426	228
426	337
426	901
426	906
426	965
426	991
427	675
427	707
427	875
427	906
427	916
427	993
428	3
428	187
428	463
428	845
428	987
428	991
429	150
429	730
429	793
429	796
429	980
429	982
430	281
430	781
430	833
430	935
430	955
430	966
431	208
431	843
431	905
431	946
431	959
431	994
432	16
432	268
432	634
432	807
432	926
432	982
433	397
433	495
433	723
433	838
433	894
433	954
434	114
434	224
434	291
434	826
434	994
434	995
435	653
435	678
435	700
435	752
435	763
435	835
436	850
436	865
436	919
436	962
436	980
436	992
437	354
437	508
437	866
437	899
437	988
437	994
438	144
438	260
438	293
438	538
438	607
438	936
439	51
439	723
439	788
439	972
439	977
439	981
440	480
440	749
440	847
440	909
440	964
440	968
441	560
441	580
441	712
441	794
441	953
[truncated: 7,418 more rows]
