# Supplementary material for: Two-stage multi-objective evolutionary algorithm for overlapping community discovery
Source: PeerJ Comput Sci. 2024 Jul 16;10:e2185. doi: 10.7717/peerj-cs.2185 (PMC11323150; doi:10.7717/peerj-cs.2185)
Supplement: Supplemental Information 2 — The synthetic data sets LFR in this article and 9 kinds of real data sets. Each data set has two files, which are the relationship between network nodes and the real community structure of the network. [file peerj-cs-10-2185-s002.zip › LFR/500/om2/community_u01_om2.dat]

1	4 13
2	2
3	7
4	5
5	5
6	1
7	6
8	8
9	1 11
10	2
11	1 10
12	1
13	10
14	5
15	6
16	2
17	10
18	6 10
19	6
20	12
21	4
22	12
23	5 12
24	2
25	2
26	5
27	12
28	4 9
29	6
30	5
31	10
32	4
33	3
34	1
35	8 10
36	2
37	2 12
38	10
39	12
40	2
41	6
42	13
43	4
44	4
45	10
46	12
47	7
48	4
49	8
50	10
51	1 8
52	3
53	10
54	1
55	5
56	3
57	13
58	8
59	7
60	3 10
61	13
62	5
63	11
64	8
65	9
66	3 12
67	7
68	9
69	6
70	1
71	11
72	11
73	7 8
74	9
75	2
76	9
77	8
78	10
79	7
80	6
81	6
82	3
83	1
84	6
85	3
86	4 8
87	7
88	7
89	1
90	6
91	3
92	5
93	4 13
94	2
95	9
96	2
97	3
98	1
99	11
100	6
101	4
102	12 13
103	6
104	2
105	5
106	12
107	6
108	12
109	5
110	7
111	13
112	5
113	6 9
114	8
115	1
116	5 8
117	8
118	13
119	2
120	7 13
121	7
122	5
123	4
124	6
125	5
126	4
127	2
128	11
129	2
130	2
131	2
132	4 9
133	1
134	2
135	7
136	4
137	10
138	13
139	9
140	6
141	4 6
142	2
143	5
144	9
145	1
146	4
147	3
148	3
149	8
150	1
151	11
152	8
153	2
154	3
155	2
156	13
157	10
158	8
159	1
160	1
161	3
162	7
163	13
164	5
165	4
166	5
167	2
168	4
169	11
170	1
171	5
172	5
173	1
174	3
175	3 13
176	12
177	8
178	4
179	1
180	6
181	1
182	7
183	10
184	11
185	4
186	10
187	2
188	8
189	4 10
190	8
191	4
192	8
193	3 9
194	2
195	2
196	9
197	13
198	1
199	9
200	4
201	4
202	2
203	4
204	10
205	1
206	8 11
207	9
208	8
209	5
210	6
211	4
212	1
213	11
214	2 13
215	8
216	3
217	5
218	9
219	10
220	4
221	5
222	7
223	11
224	10
225	11
226	7
227	8
228	2
229	13
230	1
231	4
232	6
233	7
234	10
235	11
236	3 5
237	5
238	4
239	9
240	6
241	2
242	11
243	10
244	3
245	9
246	4
247	10
248	4
249	11
250	3
251	12
252	2
253	9
254	1
255	9
256	3
257	13
258	3
259	6
260	10
261	6
262	7
263	2
264	1
265	3
266	6
267	11
268	2
269	5
270	4
271	5
272	13
273	6
274	12
275	6
276	12
277	9
278	11
279	3
280	5
281	3 6
282	1
283	2
284	10
285	6 7
286	3
287	9
288	13
289	7
290	7
291	6
292	11
293	5
294	7 10
295	8 10
296	4
297	13
298	4
299	10
300	7
301	3 8
302	10
303	11
304	6
305	5
306	2
307	3 7
308	7 8
309	6
310	3 12
311	7
312	11
313	11
314	13
315	8
316	11
317	7
318	11
319	12
320	8
321	5
322	12
323	2
324	4
325	10
326	13
327	13
328	5
329	10
330	11
331	5
332	4
333	12
334	8
335	1
336	1
337	10
338	1
339	6 13
340	6
341	3
342	2
343	2
344	8
345	12
346	6
347	8
348	11
349	4
350	13
351	4 7
352	3
353	7
354	2
355	10
356	4
357	1 3
358	5
359	7
360	8
361	3
362	1
363	9
364	5
365	2
366	11
367	11
368	13
369	11
370	9
371	6
372	2
373	6
374	7 12
375	3
376	9
377	3
378	1
379	5
380	6
381	12
382	4 6
383	13
384	9
385	11
386	9
387	8
388	10
389	11 13
390	5
391	5
392	5
393	13
394	9
395	5
396	8
397	2
398	7
399	2 3
400	1
401	5
402	4
403	5
404	4
405	10
406	11
407	12
408	7
409	8
410	13
411	5 7
412	13
413	4
414	7
415	13
416	3 7
417	2
418	2
419	1
420	4
421	1
422	8
423	2
424	2
425	7 12
426	10
427	2
428	9
429	10
430	3
431	10
432	4
433	7
434	2
435	7
436	10
437	3 7
438	8
439	10
440	13
441	10
442	4
443	13
444	12
445	4
446	7
447	3
448	5
449	3
450	4
451	3
452	10 12
453	2
454	10
455	7
456	4
457	10
458	10
459	5
460	2
461	2
462	4
463	5
464	12
465	8
466	10
467	9
468	5 10
469	9
470	1
471	2
472	1
473	12
474	2
475	13
476	12
477	13
478	8
479	8
480	1 2
481	13
482	2
483	8
484	3
485	5
486	13
487	2
488	12 13
489	5
490	10
491	7 9
492	8
493	2
494	13
495	4
496	4
497	10
498	1
499	10
500	10
