# Supplementary material for: Two-stage multi-objective evolutionary algorithm for overlapping community discovery
Source: PeerJ Comput Sci. 2024 Jul 16;10:e2185. doi: 10.7717/peerj-cs.2185 (PMC11323150; doi:10.7717/peerj-cs.2185)
Supplement: Supplemental Information 2 — The synthetic data sets LFR in this article and 9 kinds of real data sets. Each data set has two files, which are the relationship between network nodes and the real community structure of the network. [file peerj-cs-10-2185-s002.zip › LFR/500/om2/community_u02_om2.dat]

1	3
2	4
3	12
4	1 5
5	3
6	4
7	7
8	9
9	5
10	6
11	9
12	1
13	12
14	3
15	8
16	5
17	7
18	2
19	11
20	4
21	7
22	3
23	1
24	1
25	1
26	8
27	8
28	7
29	10
30	12
31	3
32	3
33	8
34	7
35	3
36	5
37	12
38	10
39	4
40	9
41	3
42	9
43	9
44	5
45	1
46	9
47	2
48	7
49	4 8
50	8
51	9
52	1 7
53	12
54	9
55	11
56	10
57	12
58	8
59	4
60	4
61	9
62	8
63	6
64	6
65	11
66	7
67	6
68	10
69	11
70	7
71	1 10
72	4
73	6
74	8
75	12
76	3
77	2
78	5 6
79	1
80	5
81	1
82	11
83	9
84	4
85	1
86	7 8
87	3
88	4 9
89	6
90	2
91	2
92	10
93	5
94	11
95	12
96	3
97	5 6
98	11
99	4
100	8
101	3
102	9
103	9
104	1 5
105	7
106	5
107	1
108	7
109	10
110	6
111	12
112	3
113	6
114	8
115	1
116	1
117	7
118	11
119	3
120	11
121	12
122	7
123	8
124	6 10
125	9
126	4
127	7
128	8
129	3
130	3
131	6
132	1
133	4
134	2
135	7
136	3
137	8
138	2
139	6
140	9
141	6
142	3
143	5
144	7
145	2
146	12
147	10
148	1
149	11
150	4
151	10
152	1
153	1
154	6
155	2
156	7
157	2
158	6
159	2
160	8
161	7
162	7
163	12
164	2
165	6 9
166	6
167	3
168	5 9
169	8
170	5
171	7
172	3
173	3
174	8
175	3
176	7
177	11
178	6
179	10
180	8
181	1
182	8
183	8
184	12
185	4
186	4 8
187	11
188	12
189	1 4
190	1
191	10
192	3
193	8
194	9 11
195	6
196	9
197	4
198	12
199	4
200	7
201	5
202	4
203	7
204	10
205	2
206	3
207	2
208	12
209	3
210	8
211	9
212	8
213	8
214	5
215	6
216	1 8
217	5
218	3
219	4
220	4
221	9
222	1
223	10
224	11
225	1
226	4
227	1
228	7
229	4
230	1
231	5
232	3
233	9
234	12
235	9 10
236	6 10
237	7
238	9 10
239	2
240	6 8
241	9
242	3
243	3 12
244	6 12
245	4
246	3
247	9
248	12
249	5
250	6
251	8
252	5 9
253	7
254	11
255	6
256	11
257	5
258	7
259	11
260	3
261	11
262	3 7
263	7
264	11
265	2
266	8
267	8
268	11
269	8
270	7
271	12
272	2 5
273	4
274	9
275	4 11
276	7
277	2
278	1
279	4
280	2 12
281	9
282	10
283	9
284	4
285	12
286	12
287	12
288	5
289	7
290	6
291	10
292	12
293	8
294	5
295	4
296	9
297	4
298	4
299	11
300	2
301	1
302	12
303	3
304	3
305	2
306	6
307	5
308	7
309	2
310	2
311	5 8
312	9
313	4
314	6
315	5
316	7
317	3
318	8
319	10
320	8 9
321	9
322	4 5
323	7
324	12
325	7
326	4
327	12
328	10
329	5
330	7
331	8
332	12
333	10
334	5
335	8
336	6
337	7
338	6 10
339	12
340	4
341	2
342	11
343	7
344	1
345	6
346	2 11
347	10
348	11
349	11
350	7
351	3
352	12
353	8
354	8
355	5
356	4 9
357	12
358	9
359	12
360	11
361	1
362	4 11
363	3
364	7
365	2
366	6
367	10
368	12
369	1
370	2
371	2 11
372	9
373	3 10
374	5
375	2
376	8
377	10
378	7
379	4
380	1
381	5
382	8
383	7
384	4
385	9
386	8
387	11
388	3 9
389	7
390	7
391	12
392	5
393	10
394	9
395	1
396	3
397	9
398	10
399	6
400	9
401	2
402	11
403	8
404	11
405	9
406	7 8
407	1
408	6
409	5
410	2
411	1
412	5
413	1 7
414	7
415	8
416	5
417	10
418	12
419	8
420	10
421	3
422	11
423	3
424	1
425	5
426	10
427	2
428	9
429	10
430	1
431	8
432	9
433	3
434	2
435	6
436	5
437	12
438	7
439	7
440	9
441	4
442	2
443	11
444	1 12
445	8
446	8
447	8
448	9
449	5 9
450	3
451	2
452	2
453	7
454	7
455	12
456	1
457	9 12
458	9
459	9
460	10
461	1 9
462	10
463	8 12
464	1 7
465	9
466	1 4
467	3
468	5
469	11
470	9
471	1
472	11
473	1 5
474	11
475	8
476	2
477	1
478	1
479	4
480	1 10
481	9
482	2
483	9
484	4
485	1
486	12
487	7
488	1 2
489	6
490	1
491	5
492	9
493	9
494	6
495	9
496	8
497	5
498	1
499	3 12
500	6
