# Supplementary material for: Two-stage multi-objective evolutionary algorithm for overlapping community discovery
Source: PeerJ Comput Sci. 2024 Jul 16;10:e2185. doi: 10.7717/peerj-cs.2185 (PMC11323150; doi:10.7717/peerj-cs.2185)
Supplement: Supplemental Information 2 — The synthetic data sets LFR in this article and 9 kinds of real data sets. Each data set has two files, which are the relationship between network nodes and the real community structure of the network. [file peerj-cs-10-2185-s002.zip › LFR/500/om2/community_u03_om2.dat]

1	11
2	2 6
3	6
4	10
5	7
6	1
7	6
8	6
9	1
10	6
11	1
12	5
13	1
14	10
15	4 6
16	6
17	9 11
18	7
19	3
20	8 11
21	1
22	6
23	6
24	5
25	10
26	5
27	7
28	11
29	9
30	5
31	10
32	6
33	1
34	5
35	6
36	6
37	4
38	6
39	7
40	4
41	1
42	6
43	10
44	5 6
45	8
46	7
47	11
48	6
49	6
50	6
51	5
52	1
53	6 7
54	2
55	6
56	11
57	6
58	4
59	6
60	1
61	7
62	1
63	10
64	10
65	11
66	8
67	9
68	1 5
69	6 9
70	5
71	3 8
72	9
73	3
74	6
75	1 5
76	6 11
77	7
78	3
79	10
80	5
81	1
82	8
83	9
84	8
85	8
86	10
87	11
88	1
89	8
90	1
91	10
92	3
93	6
94	7
95	8
96	9
97	3
98	7
99	10
100	1 8
101	4
102	10
103	11
104	2
105	7
106	4
107	11
108	5
109	11
110	4
111	8
112	8
113	11
114	8 11
115	3 5
116	3
117	4 9
118	6
119	10
120	1
121	10
122	8 10
123	4
124	10
125	10
126	1
127	2
128	9
129	9
130	2
131	3
132	6
133	6
134	4
135	5
136	5
137	10
138	9
139	4
140	10
141	7
142	7
143	6
144	2
145	8
146	2
147	3
148	8
149	10
150	5
151	8
152	3
153	1
154	6
155	4
156	3
157	1
158	9
159	8
160	3
161	11
162	10
163	6
164	3
165	1
166	8
167	5
168	2
169	3
170	9
171	3
172	6
173	3 10
174	8
175	2
176	9
177	7
178	6
179	2
180	2
181	3
182	4
183	1
184	7
185	5
186	3
187	8
188	7
189	6
190	1
191	11
192	5 9
193	8
194	4
195	6
196	6 9
197	10
198	1
199	1
200	7
201	6
202	3
203	9
204	3
205	5
206	11
207	3
208	3
209	11
210	5
211	6
212	9
213	5
214	7
215	9
216	6
217	8 11
218	7
219	9
220	5
221	10
222	2
223	1
224	1
225	5
226	8
227	4
228	8
229	3
230	9
231	1
232	3 11
233	1
234	9
235	7
236	11
237	2
238	7
239	6
240	8
241	7
242	6
243	4
244	1
245	10
246	3
247	5
248	5
249	4
250	5
251	6
252	9
253	7
254	3
255	5
256	9
257	5
258	10
259	8
260	7
261	11
262	9
263	11
264	9
265	6
266	6
267	8
268	7
269	5
270	6
271	4
272	3
273	6
274	6
275	10
276	6
277	4 10
278	6 7
279	9
280	4
281	1
282	9
283	7
284	11
285	4
286	9 10
287	3
288	1
289	10
290	8
291	2
292	9
293	3
294	6
295	2 6
296	6
297	4
298	6
299	5
300	8
301	7
302	6
303	6
304	6
305	5 7
306	2
307	5
308	3
309	1
310	6
311	7
312	1
313	1
314	6
315	7
316	2
317	2
318	8 9
319	9
320	7
321	4
322	8
323	10
324	4
325	7
326	6
327	6
328	6
329	1
330	6 10
331	8
332	4
333	9
334	1
335	9
336	10
337	2
338	6
339	2
340	7
341	1
342	1
343	1 6
344	7
345	6
346	10
347	6
348	2 7
349	6
350	8
351	10
352	5
353	2 11
354	9
355	8
356	4
357	6
358	4
359	1 2
360	3 5
361	2 5
362	6
363	6
364	2
365	2
366	5
367	7
368	5
369	3
370	8
371	3
372	9
373	9
374	2
375	3
376	11
377	7
378	8
379	7
380	10
381	7
382	10
383	5
384	4
385	1 8
386	1
387	11
388	7
389	8 11
390	5
391	11
392	6
393	4
394	10
395	8
396	3
397	6
398	6
399	10
400	6
401	9
402	6
403	1 10
404	6
405	4 6
406	9
407	9
408	2
409	8
410	7
411	8
412	9
413	4 9
414	10
415	7
416	7
417	6
418	9
419	3
420	6 11
421	7
422	9
423	10
424	2
425	7 11
426	8
427	10
428	7
429	8
430	6
431	7
432	11
433	5
434	5
435	10
436	5
437	7
438	6
439	10
440	8
441	11
442	4
443	8
444	1 8
445	4
446	10
447	7
448	8
449	6 8
450	9
451	5
452	2
453	8
454	10
455	7
456	3
457	6
458	7
459	11
460	3
461	10
462	2
463	8
464	5
465	9 11
466	3
467	3
468	10
469	2
470	8
471	4 8
472	5
473	11
474	5
475	11
476	10
477	2
478	4
479	10
480	10
481	6
482	8 10
483	2 9
484	4 11
485	7
486	3 11
487	8
488	6
489	7 11
490	11
491	7
492	9
493	8
494	5
495	6
496	10
497	2
498	9
499	10
500	10
