# Supplementary material for: Two-stage multi-objective evolutionary algorithm for overlapping community discovery
Source: PeerJ Comput Sci. 2024 Jul 16;10:e2185. doi: 10.7717/peerj-cs.2185 (PMC11323150; doi:10.7717/peerj-cs.2185)
Supplement: Supplemental Information 2 — The synthetic data sets LFR in this article and 9 kinds of real data sets. Each data set has two files, which are the relationship between network nodes and the real community structure of the network. [file peerj-cs-10-2185-s002.zip › LFR/500/om2/community_u04_om2.dat]

1	4
2	5
3	3
4	8
5	3
6	3
7	7
8	2 7
9	4 10
10	5
11	9
12	8
13	8
14	1 3
15	4 5
16	8
17	10
18	2 9
19	8
20	5
21	7 10
22	3
23	1
24	2
25	1
26	6
27	9
28	8
29	6
30	7
31	4
32	2
33	3 8
34	10
35	10
36	9
37	10
38	3
39	1
40	1 4
41	7
42	5
43	2 3
44	6
45	3 4
46	4 8
47	5
48	6
49	2
50	6
51	3 7
52	1 3
53	3
54	6
55	7
56	9
57	9
58	2
59	9
60	7
61	6
62	9
63	1
64	6
65	2
66	3
67	10
68	7
69	2
70	9
71	4 7
72	5
73	3
74	7
75	1
76	3
77	3
78	6
79	10
80	10
81	7
82	2
83	9
84	5
85	3
86	9
87	6
88	4
89	1
90	7
91	3
92	9
93	3
94	5
95	6
96	1
97	2 4
98	6
99	8
100	6
101	2
102	7
103	7
104	9
105	6
106	7
107	7
108	6
109	5
110	3 4
111	6
112	7
113	3
114	4
115	5
116	8 10
117	9
118	4
119	1
120	6
121	5
122	3
123	6 7
124	2
125	10
126	7
127	5
128	1
129	4
130	4
131	10
132	6
133	6
134	5
135	2
136	8
137	1
138	9
139	3
140	9
141	6
142	5
143	8
144	1
145	4
146	3
147	6
148	5
149	1 2
150	7
151	9
152	6
153	4
154	8
155	5
156	2 4
157	1
158	9
159	3
160	1
161	8
162	3
163	2
164	10
165	6
166	6
167	1
168	6
169	3
170	2
171	1 10
172	4
173	9
174	3
175	1
176	7
177	5
178	5
179	3
180	10
181	7
182	2
183	8
184	2
185	8
186	7
187	3
188	7
189	2
190	4
191	4
192	10
193	5
194	8
195	9
196	1
197	9
198	5
199	3
200	8
201	3
202	7
203	9
204	10
205	2
206	4
207	4
208	9
209	1
210	4
211	5
212	3
213	3 9
214	8
215	1
216	8
217	4
218	2
219	9
220	10
221	8
222	7
223	8
224	2
225	5
226	6
227	2
228	4
229	9
230	10
231	8
232	3
233	4
234	9
235	9
236	4
237	1
238	1 2
239	4
240	3
241	6
242	5
243	10
244	7
245	9
246	5
247	3
248	10
249	8
250	7
251	8
252	2 7
253	7
254	2
255	2 3
256	1 3
257	9
258	2 10
259	2
260	7
261	8
262	9
263	9
264	4
265	5
266	2
267	3
268	6
269	3
270	2
271	8
272	4
273	3
274	3
275	5
276	9
277	3
278	10
279	4
280	8
281	5
282	6
283	9
284	9
285	3
286	6
287	4
288	10
289	2 3
290	1
291	1 3
292	3 5
293	5
294	3
295	8
296	10
297	10
298	2
299	2
300	3
301	1 5
302	7
303	7
304	9
305	2
306	10
307	3
308	10
309	3
310	8
311	10
312	10
313	3
314	7
315	2
316	5
317	3
318	10
319	5
320	7
321	10
322	5
323	6
324	9
325	3
326	4
327	10
328	10
329	3
330	9
331	4
332	9
333	5
334	3
335	10
336	6
337	4
338	5
339	5
340	2
341	7
342	5
343	6
344	1
345	10
346	8
347	8
348	1 10
349	2
350	8
351	9
352	4
353	5
354	9
355	7
356	3
357	7
358	2
359	4
360	3
361	8
362	6
363	10
364	9
365	3 5
366	6
367	5
368	6
369	8
370	2
371	4
372	9
373	6 10
374	1
375	3
376	1 5
377	3 10
378	5
379	6 8
380	8
381	6
382	3
383	2 6
384	6
385	1
386	3 6
387	1
388	6
389	7
390	3
391	1
392	5
393	1
394	4
395	9
396	7
397	3
398	1
399	8
400	1
401	2
402	2 7
403	7
404	7
405	4
406	5
407	8
408	5
409	2
410	5
411	3 9
412	6
413	7
414	4
415	8
416	10
417	7
418	7
419	3
420	3
421	7
422	4 5
423	2
424	6
425	2
426	7
427	9
428	4
429	3
430	9
431	5 9
432	7
433	7
434	3
435	1 9
436	9
437	3
438	9
439	10
440	7
441	10
442	9
443	5 9
444	2
445	3
446	4
447	2
448	7
449	10
450	10
451	1
452	10
453	9
454	7
455	6
456	9
457	8
458	1
459	9
460	7
461	3 5
462	8
463	2
464	3
465	4
466	7
467	5
468	5 6
469	4
470	8
471	4
472	7
473	8
474	7
475	1
476	5 10
477	4
478	3
479	5
480	4
481	8
482	3
483	3
484	4
485	8
486	4
487	5
488	6
489	1
490	2 3
491	9
492	10
493	3
494	2
495	3
496	4
497	3
498	3 5
499	4
500	3
