# Supplementary material for: Two-stage multi-objective evolutionary algorithm for overlapping community discovery
Source: PeerJ Comput Sci. 2024 Jul 16;10:e2185. doi: 10.7717/peerj-cs.2185 (PMC11323150; doi:10.7717/peerj-cs.2185)
Supplement: Supplemental Information 2 — The synthetic data sets LFR in this article and 9 kinds of real data sets. Each data set has two files, which are the relationship between network nodes and the real community structure of the network. [file peerj-cs-10-2185-s002.zip › LFR/500/om2/community_u05_om2.dat]

1	3
2	9
3	6
4	8
5	3
6	7
7	4
8	12
9	4
10	14
11	11
12	5
13	5
14	3
15	1
16	10
17	1
18	4
19	2
20	11
21	6
22	12
23	8 9
24	7
25	9
26	5 12
27	10
28	11
29	3 13
30	5
31	11
32	11
33	13
34	4
35	7
36	7
37	6 14
38	8
39	12
40	6
41	2
42	13
43	5
44	11
45	3
46	14
47	8
48	1
49	12
50	1
51	6
52	13
53	7
54	14
55	9
56	8
57	8
58	1
59	14
60	8
61	12
62	14
63	7
64	5
65	1
66	1
67	12
68	11
69	6
70	11
71	13
72	13 14
73	5 10
74	11
75	9
76	4
77	4
78	2
79	10
80	6 13
81	9 14
82	13
83	2
84	11
85	14
86	11
87	9
88	12
89	2
90	6 14
91	4
92	7
93	14
94	4
95	3
96	8
97	10
98	8
99	2
100	7 12
101	12
102	4
103	2 9
104	9
105	3
106	13
107	10
108	8
109	7
110	8
111	10
112	6
113	11
114	13
115	5
116	2
117	6
118	12
119	11
120	7
121	12
122	2
123	8
124	1
125	7
126	7
127	11
128	10
129	10
130	7
131	3
132	4
133	5
134	13
135	5
136	2 9
137	3
138	14
139	3
140	11
141	14
142	8
143	10
144	1
145	11
146	11
147	12
148	9
149	8
150	5
151	10
152	1 11
153	1
154	4
155	4
156	8
157	6
158	10
159	12
160	3
161	14
162	12
163	2
164	6
165	5 8
166	4
167	13
168	8
169	12
170	10
171	12
172	1
173	3
174	6 13
175	6
176	7
177	5
178	6
179	3 6
180	14
181	3
182	5
183	12
184	10
185	8
186	5
187	8
188	6
189	7
190	12
191	13
192	11
193	4
194	13
195	4
196	7
197	2 8
198	14
199	4
200	4
201	10
202	3
203	7 13
204	4
205	9
206	10
207	2
208	7
209	1
210	1
211	4 6
212	3
213	3
214	7
215	2 11
216	8
217	6
218	11
219	9
220	4
221	1
222	13
223	4
224	2
225	1
226	12
227	7 12
228	10
229	6
230	10
231	8
232	3
233	6
234	8
235	4
236	2
237	4 8
238	8
239	2 7
240	13
241	4
242	2
243	12
244	1 9
245	13
246	8
247	9
248	3
249	2 4
250	8
251	1
252	14
253	9 13
254	7
255	7
256	13
257	2
258	1
259	10
260	10
261	11
262	13
263	13
264	10
265	6
266	11
267	8
268	13
269	7
270	6 11
271	7
272	2
273	14
274	4 11
275	9
276	8
277	5
278	2
279	7
280	10
281	7
282	3
283	5
284	5
285	14
286	6
287	12
288	10
289	6
290	12
291	12
292	4 13
293	1
294	5
295	11
296	5
297	5
298	3
299	2
300	5
301	13
302	12
303	4
304	2
305	1 9
306	7
307	7
308	10
309	3
310	1
311	10
312	3
313	10
314	7
315	3
316	10
317	5
318	6
319	12
320	8
321	9
322	12
323	4 11
324	3
325	10
326	6 10
327	8
328	6
329	10
330	9
331	6
332	7
333	6 11
334	4
335	13
336	5 6
337	13
338	8
339	12
340	4
341	8
342	6
343	6
344	3
345	1
346	1
347	6
348	4
349	10
350	6
351	13
352	5
353	2
354	8
355	3
356	11
357	12
358	1
359	14
360	9 11
361	3 5
362	5
363	1
364	9
365	1 5
366	4
367	10
368	5
369	8
370	9
371	6 14
372	5
373	14
374	14
375	3
376	4
377	14
378	9
379	14
380	13
381	3
382	14
383	2
384	3
385	6 7
386	4
387	13
388	5 6
389	8
390	11
391	9
392	4
393	14
394	9
395	14
396	1 11
397	4
398	1
399	6
400	14
401	11
402	11
403	4
404	4
405	7
406	7
407	8
408	3
409	12
410	13
411	7
412	8
413	4
414	14
415	6
416	2
417	14
418	8
419	3
420	4
421	7
422	1
423	13
424	13
425	4
426	8
427	4
428	7
429	7 13
430	4
431	3
432	1
433	4
434	6
435	11
436	6 11
437	14
438	11
439	3 4
440	8
441	9
442	8
443	13
444	11
445	3
446	7
447	5
448	2
449	2
450	9
451	5
452	2
453	11
454	6
455	9
456	7
457	9
458	8
459	7
460	5
461	4
462	11
463	4 9
464	9
465	10
466	8
467	10
468	5
469	2 4
470	4 9
471	6
472	5
473	7
474	7
475	4
476	11
477	1
478	6 14
479	2
480	5 7
481	8
482	6
483	14
484	3
485	8
486	14
487	1
488	7
489	8 13
490	13
491	6
492	6
493	5
494	13
495	6
496	8
497	11
498	3
499	14
500	12
