# Supplementary material for: Two-stage multi-objective evolutionary algorithm for overlapping community discovery
Source: PeerJ Comput Sci. 2024 Jul 16;10:e2185. doi: 10.7717/peerj-cs.2185 (PMC11323150; doi:10.7717/peerj-cs.2185)
Supplement: Supplemental Information 2 — The synthetic data sets LFR in this article and 9 kinds of real data sets. Each data set has two files, which are the relationship between network nodes and the real community structure of the network. [file peerj-cs-10-2185-s002.zip › LFR/500/om2/network_u01_om2.dat]

1	156
1	298
1	324
1	475
2	164
2	434
2	453
2	493
3	262
3	353
3	425
3	435
4	395
4	459
4	485
4	489
5	401
5	448
5	459
5	485
6	254
6	362
6	421
6	470
7	41
7	103
7	180
7	259
8	38
8	465
8	478
8	483
9	174
9	335
9	406
9	498
10	306
10	385
10	460
10	487
11	431
11	455
11	470
11	472
12	402
12	419
12	470
12	472
13	441
13	458
13	499
13	500
14	269
14	271
14	485
14	489
15	19
15	140
15	273
15	459
16	323
16	354
16	424
16	461
17	426
17	490
17	499
17	500
18	84
18	340
18	441
18	499
19	15
19	373
19	382
19	464
20	460
20	464
20	473
20	476
21	296
21	445
21	495
21	496
22	462
22	464
22	473
22	476
23	444
23	459
23	463
23	473
24	187
24	423
24	461
24	480
25	263
25	418
25	482
25	493
26	125
26	209
26	448
26	489
27	464
27	473
27	476
27	487
28	123
28	423
28	428
28	445
29	281
29	291
29	373
29	380
30	143
30	403
30	411
30	489
31	457
31	490
31	497
31	500
32	168
32	432
32	450
32	496
33	49
33	307
33	451
33	484
34	224
34	470
34	472
34	498
35	483
35	490
35	492
35	500
36	417
36	460
36	480
36	487
37	252
37	408
37	434
37	476
38	8
38	441
38	497
38	500
39	407
39	444
39	473
39	476
40	427
40	453
40	474
40	487
41	7
41	373
41	380
41	382
42	440
42	475
42	488
42	494
43	123
43	201
43	428
43	445
44	105
44	324
44	495
44	496
45	299
45	454
45	474
45	499
46	444
46	464
46	473
46	476
47	243
47	374
47	398
47	433
48	188
48	298
48	456
48	495
49	33
49	478
49	483
49	492
50	436
50	490
50	497
50	499
51	326
51	470
51	492
51	498
52	341
52	361
52	377
52	416
53	457
53	490
53	497
53	500
54	198
54	400
54	472
54	480
55	166
55	331
55	470
55	489
56	265
56	286
56	449
56	451
57	264
57	410
57	477
57	494
58	404
58	478
58	479
58	483
59	433
59	435
59	446
59	491
60	437
60	458
60	484
60	500
61	475
61	477
61	486
61	494
62	379
62	463
62	468
62	485
63	72
63	350
63	369
63	406
64	181
64	465
64	478
64	492
65	287
65	428
65	467
65	469
66	415
66	447
66	449
66	473
67	289
67	311
67	398
67	433
68	201
68	384
68	394
68	469
69	240
69	259
69	309
69	340
70	205
70	378
70	480
70	498
71	151
71	267
71	278
71	406
72	63
72	151
72	213
72	235
73	255
73	311
73	455
73	483
74	376
74	428
74	469
74	491
75	372
75	471
75	487
75	494
76	386
76	428
76	467
76	491
77	116
77	478
77	479
77	492
78	224
78	376
78	497
78	499
79	226
79	253
79	398
79	446
80	140
80	346
80	371
80	470
81	232
81	304
81	340
81	380
82	256
82	361
82	451
82	484
83	421
83	470
83	480
83	498
84	18
84	273
84	291
84	476
85	375
85	389
85	449
85	484
86	351
86	456
86	465
86	492
87	398
87	408
87	411
87	448
88	289
88	308
88	353
88	443
89	205
89	321
89	400
89	498
90	100
90	304
90	380
90	458
91	430
91	447
91	449
91	484
92	190
92	364
92	448
92	489
93	412
93	483
93	495
93	496
94	354
94	399
94	474
94	493
95	370
95	467
95	469
95	491
96	282
96	460
96	461
96	493
97	174
97	352
97	449
97	484
98	365
98	419
98	470
98	498
99	184
99	225
99	242
99	249
100	90
100	313
100	346
100	382
101	171
101	203
101	462
101	495
102	410
102	464
102	476
102	488
103	7
103	266
103	275
103	304
104	397
104	471
104	487
104	495
105	44
105	390
105	411
105	485
106	407
106	473
106	476
106	488
107	141
107	275
107	382
107	411
108	407
108	444
108	476
108	491
109	468
109	485
109	489
109	493
110	290
110	311
110	437
110	446
111	412
111	475
111	486
111	494
112	328
112	459
112	481
112	489
113	232
113	273
113	469
113	491
114	478
114	479
114	483
114	492
115	198
115	421
115	472
115	498
116	77
116	358
116	483
116	489
117	215
117	438
117	478
117	479
118	475
118	477
118	481
118	486
119	241
119	460
119	471
119	493
120	408
120	414
120	486
120	494
121	398
121	414
121	425
121	435
122	221
122	237
122	300
122	390
122	489
123	28
123	43
123	134
123	420
123	496
124	259
124	285
124	304
124	371
124	378
125	26
125	459
125	468
125	485
125	489
126	382
126	404
126	420
126	495
126	496
127	365
127	427
127	460
127	474
127	493
128	213
128	225
128	303
128	366
128	385
129	354
129	460
129	471
129	474
129	482
130	194
130	418
130	460
130	461
130	482
131	423
131	434
131	480
131	482
131	493
132	450
132	456
132	462
132	467
132	469
133	338
133	378
133	421
133	472
133	498
134	123
134	423
134	460
134	474
134	493
135	222
135	226
135	300
135	408
135	416
136	349
136	445
136	450
136	462
136	495
137	426
137	458
137	466
137	490
137	497
138	410
138	475
138	477
138	486
138	494
139	363
139	428
139	467
139	469
139	491
140	15
140	80
140	210
140	259
140	447
141	107
141	261
141	420
141	432
141	450
142	342
142	397
142	467
142	482
142	493
143	30
143	449
143	463
143	485
143	489
144	372
144	376
144	394
144	428
144	491
145	254
145	315
145	419
145	472
145	498
146	332
146	432
146	445
146	462
146	468
147	334
147	341
147	352
147	375
147	484
148	154
148	256
148	375
148	430
148	484
149	334
149	438
149	465
149	478
149	479
150	335
150	396
150	400
150	419
150	498
151	71
151	72
151	235
151	367
151	406
152	206
152	387
152	465
152	479
152	492
153	274
153	342
153	453
153	474
153	493
154	148
154	244
154	250
154	430
154	447
155	372
155	397
155	460
155	480
155	487
156	1
156	393
156	486
156	488
156	494
157	234
157	247
157	497
157	499
157	500
158	438
158	479
158	483
158	492
158	500
159	282
159	332
159	470
159	472
159	498
160	281
160	362
160	419
160	480
160	498
161	416
161	447
161	449
161	451
161	484
162	289
162	307
162	353
162	446
162	455
163	475
163	481
163	486
163	488
163	494
164	2
164	379
164	448
164	459
164	485
165	246
165	332
165	450
165	495
165	496
166	55
166	269
166	293
166	364
166	485
167	354
167	465
167	471
167	474
167	482
168	32
168	178
168	420
168	495
168	496
169	267
169	312
169	348
169	369
169	478
170	205
170	225
170	336
170	470
170	498
171	101
171	379
171	391
171	448
171	485
172	358
172	379
172	392
172	483
172	489
173	264
173	419
173	470
173	472
173	498
174	9
174	97
174	361
174	430
174	484
175	377
175	437
175	447
175	481
175	494
176	319
176	322
176	464
176	473
176	476
177	409
177	438
177	465
177	479
177	483
178	168
178	346
178	432
178	442
178	496
179	335
179	342
179	400
179	470
179	498
180	7
180	266
180	346
180	380
180	427
181	64
181	212
181	264
181	470
181	498
182	262
182	359
182	411
182	433
182	491
183	425
183	439
183	454
183	466
183	497
184	99
184	313
184	369
184	385
184	406
185	296
185	356
185	413
185	456
185	496
186	327
186	458
186	466
186	490
186	499
187	24
187	277
187	397
187	471
187	487
188	48
188	315
188	422
188	465
188	492
189	247
189	432
189	445
189	450
189	490
190	92
190	465
190	478
190	483
190	492
191	413
191	445
191	490
191	495
191	496
192	422
192	465
192	479
192	483
192	492
193	451
193	456
193	467
193	469
193	484
194	130
194	397
194	460
194	461
194	474
194	482
195	283
195	320
195	399
195	480
195	482
195	493
196	203
196	245
196	287
196	370
196	384
196	467
197	472
197	477
197	481
197	486
197	488
197	494
198	54
198	115
198	378
198	430
198	470
198	498
199	207
199	277
199	370
199	384
199	467
199	469
200	356
200	401
200	402
200	420
200	432
200	496
201	43
201	68
201	203
201	324
201	495
201	496
202	418
202	453
202	471
202	482
202	487
202	493
203	101
203	196
203	201
203	420
203	462
203	495
204	429
204	431
204	439
204	490
204	497
204	500
205	70
205	89
205	170
205	470
205	472
205	480
206	152
206	209
206	225
206	389
206	479
206	492
207	199
207	245
207	428
207	448
207	467
207	469
208	294
208	409
208	478
208	479
208	483
208	492
209	26
209	206
209	280
209	321
209	390
209	489
210	140
210	261
210	309
210	346
210	371
210	457
211	356
211	402
211	426
211	450
211	456
211	496
212	181
212	335
212	357
212	400
212	421
212	498
213	72
213	128
213	348
213	367
213	385
213	484
214	415
214	427
214	459
214	486
214	487
214	493
215	117
215	396
215	409
215	479
215	485
215	492
216	284
216	361
216	377
216	399
216	449
216	484
217	236
217	328
217	331
217	403
217	407
217	463
218	386
218	394
218	428
218	467
218	469
218	493
219	420
219	429
219	436
219	458
219	499
219	500
220	349
220	404
220	442
220	456
220	495
220	496
221	122
221	305
221	391
221	459
221	468
221	485
222	135
222	290
222	317
222	398
222	433
222	437
223	285
223	312
223	313
223	318
223	330
223	366
224	34
224	78
224	441
224	452
224	499
224	500
225	99
225	128
225	170
225	206
225	313
225	389
226	79
226	135
226	300
226	411
226	440
226	446
227	338
227	396
227	438
227	479
227	483
227	492
228	417
228	423
228	434
228	460
228	482
228	492
229	412
229	456
229	477
229	481
229	488
229	494
230	408
230	421
230	470
230	472
230	480
230	498
231	445
231	450
231	462
231	476
231	495
231	496
232	81
232	113
232	275
232	281
232	371
232	380
233	317
233	408
233	414
233	435
233	491
233	495
234	157
234	442
234	466
234	490
234	497
234	499
235	72
235	151
235	278
235	303
235	330
235	406
236	217
236	258
236	395
236	401
236	451
236	484
237	122
237	395
237	403
237	411
237	448
237	463
238	402
238	442
238	450
238	456
238	495
238	496
239	287
239	335
239	363
239	467
239	469
239	491
240	69
240	261
240	266
240	273
240	309
240	340
241	119
241	418
241	427
241	474
241	480
241	493
242	99
242	249
242	250
242	330
242	367
242	369
243	47
243	337
243	452
243	466
243	490
243	500
244	154
244	310
244	375
244	430
244	449
244	484
245	196
245	207
245	384
245	467
245	469
245	498
246	165
246	248
246	404
246	413
246	462
246	495
247	157
247	189
247	252
247	490
247	497
247	500
248	246
248	311
248	349
248	442
248	445
248	495
248	496
249	99
249	242
249	267
249	303
249	369
249	406
249	415
250	154
250	242
250	341
250	416
250	437
250	449
250	484
251	381
251	425
251	444
251	464
251	473
251	476
251	488
252	37
252	247
252	343
252	460
252	471
252	474
252	487
253	79
253	255
253	363
253	376
253	386
253	469
253	491
254	6
254	145
254	283
254	400
254	421
254	472
254	498
255	73
255	253
255	394
255	428
255	467
255	469
255	491
256	82
256	148
256	341
256	447
256	449
256	451
256	484
257	440
257	475
257	477
257	481
257	486
257	488
257	494
258	236
258	307
258	352
258	430
258	449
258	451
258	484
259	7
259	69
259	124
259	140
259	339
259	344
259	371
260	439
260	441
260	468
260	490
260	497
260	499
260	500
261	141
261	210
261	240
261	263
261	346
261	373
261	380
262	3
262	182
262	300
262	374
262	453
262	455
262	491
263	25
263	261
263	434
263	453
263	474
263	482
263	487
264	57
264	173
264	181
264	362
264	419
264	472
264	498
265	56
265	275
265	301
265	310
265	375
265	447
265	451
266	103
266	180
266	240
266	291
266	309
266	346
266	470
267	71
267	169
267	249
267	303
267	312
267	406
267	480
268	399
268	454
268	461
268	474
268	480
268	482
268	487
269	14
269	166
269	364
269	458
269	463
269	485
269	489
270	402
270	404
270	445
270	462
270	466
270	495
270	496
271	14
271	293
271	403
271	448
271	459
271	463
271	485
272	440
272	443
272	475
272	477
272	481
272	486
272	494
273	15
273	84
273	113
273	240
273	285
273	323
273	371
274	153
274	407
274	444
274	464
274	473
274	476
274	488
275	103
275	107
275	232
275	265
275	346
275	373
275	380
276	322
276	349
276	444
276	464
276	473
276	476
276	488
277	187
277	199
277	370
277	386
277	394
277	467
277	469
278	71
278	235
278	292
278	316
278	366
278	385
278	451
279	301
279	352
279	375
279	447
279	449
279	451
279	493
280	209
280	328
280	364
280	392
280	401
280	463
280	465
281	29
281	160
281	232
281	371
281	377
281	447
281	484
282	96
282	159
282	378
282	421
282	472
282	480
282	498
283	195
283	254
283	306
283	354
283	427
283	487
283	493
284	216
284	302
284	454
284	457
284	497
284	499
284	500
285	124
285	223
285	273
285	311
285	339
285	414
285	455
286	56
286	341
286	361
286	399
286	437
286	449
286	484
287	65
287	196
287	239
287	394
287	436
287	467
287	469
288	440
288	475
288	477
288	481
288	486
288	488
288	494
289	67
289	88
289	162
289	290
289	359
289	435
289	474
290	110
290	222
290	289
290	408
290	446
290	455
290	491
291	29
291	84
291	266
291	309
291	340
291	373
291	490
292	278
292	316
292	366
292	367
292	369
292	385
292	386
293	166
293	271
293	390
293	463
293	477
293	485
293	489
294	208
294	351
294	426
294	433
294	435
294	497
294	499
295	355
295	387
295	465
295	478
295	483
295	497
295	499
295	500
296	21
296	185
296	413
296	420
296	442
296	456
296	495
296	496
297	347
297	389
297	415
297	475
297	477
297	481
297	486
297	494
298	1
298	48
298	349
298	413
298	442
298	456
298	462
298	495
299	45
299	395
299	426
299	436
299	452
299	457
299	499
299	500
300	122
300	135
300	226
300	262
300	351
300	408
300	435
300	491
301	265
301	279
301	396
301	430
301	478
301	483
301	484
301	492
302	284
302	392
302	439
302	441
302	490
302	497
302	499
302	500
303	128
303	235
303	249
303	267
303	330
303	367
303	369
303	445
304	81
304	90
304	103
304	124
304	309
304	340
304	377
304	380
305	221
305	364
305	379
305	401
305	446
305	463
305	485
305	489
306	10
306	283
306	323
306	424
306	471
306	482
306	493
306	498
307	33
307	162
307	258
307	308
307	330
307	408
307	447
307	484
308	88
308	307
308	347
308	455
308	478
308	483
308	491
308	492
309	69
309	210
309	240
309	266
309	291
309	304
309	339
309	397
310	244
310	265
310	374
310	419
310	430
310	473
310	476
310	484
311	67
311	73
311	110
311	248
311	285
311	408
311	433
311	455
312	169
312	223
312	267
312	316
312	348
312	366
312	389
312	391
313	100
313	184
313	223
313	225
313	316
313	318
313	348
313	385
314	368
314	415
314	419
314	443
314	481
314	486
314	488
314	494
315	145
315	188
315	334
315	344
315	478
315	479
315	483
315	492
316	278
316	292
316	312
316	313
316	348
316	366
316	367
316	406
317	222
317	233
317	414
317	425
317	433
317	435
317	446
317	484
318	223
318	313
318	330
318	348
318	366
318	369
318	389
318	497
319	176
319	345
319	381
319	452
319	464
319	473
319	476
319	488
320	195
320	344
320	422
320	465
320	478
320	479
320	483
320	492
321	89
321	209
321	390
321	391
321	392
321	463
321	468
321	485
321	489
322	176
322	276
322	364
322	381
322	407
322	444
322	464
322	473
322	476
323	16
323	273
323	306
323	342
323	372
323	480
323	482
323	487
323	493
324	1
324	44
324	201
324	404
324	420
324	450
324	464
324	495
324	496
325	441
325	454
325	457
325	458
325	466
325	468
325	490
325	497
325	500
326	51
326	393
326	440
326	443
326	475
326	477
326	481
326	486
326	494
327	186
327	383
327	410
327	443
327	475
327	477
327	481
327	486
327	494
328	112
328	217
328	280
328	371
328	401
328	448
328	459
328	485
328	489
329	394
329	405
329	426
329	431
329	439
329	454
329	490
329	497
329	499
330	223
330	235
330	242
330	303
330	307
330	318
330	366
330	385
330	406
331	55
331	217
331	379
331	384
331	411
331	448
331	485
331	489
331	491
332	146
332	159
332	165
332	402
332	404
332	432
332	442
332	456
332	495
333	345
333	354
333	381
333	407
333	444
333	464
333	473
333	476
333	488
334	147
334	149
334	315
334	387
334	409
334	422
334	465
334	479
334	492
335	9
335	150
335	179
335	212
335	239
335	338
335	378
335	480
335	498
336	170
336	338
336	400
336	421
336	468
336	470
336	472
336	480
336	498
337	243
337	388
337	405
337	426
337	435
337	457
337	497
337	499
337	500
338	133
338	227
338	335
338	336
338	421
338	470
338	472
338	480
338	498
339	259
339	285
339	309
339	356
339	373
339	443
339	477
339	481
339	486
340	18
340	69
340	81
340	240
340	291
340	304
340	371
340	373
340	390
341	52
341	147
341	250
341	256
341	286
341	352
341	377
341	430
341	449
342	142
342	153
342	179
342	323
342	365
342	453
342	461
342	482
342	487
343	252
343	424
343	461
343	471
343	474
343	482
343	486
343	487
343	493
344	259
344	315
344	320
344	387
344	422
344	478
344	479
344	483
344	492
345	319
345	333
345	444
345	452
345	464
345	473
345	476
345	488
345	499
346	80
346	100
346	178
346	180
346	210
346	261
346	266
346	275
346	373
346	380
347	297
347	308
347	360
347	409
347	422
347	438
347	465
347	478
347	483
347	492
348	169
348	213
348	312
348	313
348	316
348	318
348	366
348	367
348	385
348	488
349	136
349	220
349	248
349	276
349	298
349	413
349	442
349	450
349	462
349	496
350	63
350	368
350	440
350	443
350	475
350	477
350	481
350	486
350	488
350	494
351	86
351	294
351	300
351	356
351	361
351	455
351	456
351	491
351	495
351	496
352	97
352	147
352	258
352	279
352	341
352	430
352	447
352	449
352	480
352	484
[truncated: 2,860 more rows]
