# Supplementary material for: Two-stage multi-objective evolutionary algorithm for overlapping community discovery
Source: PeerJ Comput Sci. 2024 Jul 16;10:e2185. doi: 10.7717/peerj-cs.2185 (PMC11323150; doi:10.7717/peerj-cs.2185)
Supplement: Supplemental Information 2 — The synthetic data sets LFR in this article and 9 kinds of real data sets. Each data set has two files, which are the relationship between network nodes and the real community structure of the network. [file peerj-cs-10-2185-s002.zip › LFR/500/om2/network_u02_om2.dat]

1	431
1	433
1	467
1	499
2	246
2	298
2	313
2	484
3	163
3	186
3	486
3	499
4	456
4	471
4	486
4	491
5	172
5	246
5	360
5	467
6	94
6	295
6	340
6	441
7	253
7	325
7	350
7	464
8	61
8	356
8	471
8	493
9	168
9	210
9	491
9	497
10	306
10	481
10	494
10	500
11	283
11	440
11	459
11	483
12	116
12	462
12	478
12	498
13	146
13	486
13	499
13	500
14	72
14	87
14	130
14	206
15	157
15	251
15	445
15	496
16	372
16	409
16	425
16	491
17	414
17	453
17	454
17	493
18	265
18	320
18	434
18	451
19	264
19	422
19	469
19	474
20	298
20	379
20	384
20	488
21	127
21	258
21	362
21	453
22	173
22	396
22	450
22	489
23	290
23	411
23	471
23	478
24	464
24	477
24	478
24	497
25	194
25	230
25	477
25	490
26	169
26	180
26	251
26	331
27	50
27	182
27	459
27	463
28	339
28	438
28	454
28	487
29	109
29	393
29	401
29	462
30	251
30	352
30	357
30	486
31	388
31	396
31	433
31	479
32	242
32	317
32	424
32	499
33	382
33	406
33	457
33	496
34	79
34	105
34	439
34	487
35	136
35	303
35	437
35	450
36	257
36	329
36	416
36	497
37	198
37	391
37	437
37	455
38	147
38	398
38	417
38	465
39	121
39	202
39	273
39	484
40	385
40	394
40	459
40	483
41	83
41	304
41	396
41	467
42	457
42	481
42	492
42	499
43	296
43	427
43	458
43	465
44	217
44	381
44	436
44	478
45	407
45	480
45	485
45	490
46	428
46	470
46	484
46	492
47	77
47	280
47	438
47	442
48	390
48	406
48	439
48	492
49	269
49	441
49	479
49	496
50	27
50	447
50	473
50	496
51	130
51	470
51	492
51	495
52	104
52	255
52	390
52	485
53	285
53	368
53	435
53	486
54	319
54	432
54	465
54	495
55	443
55	465
55	472
55	474
56	109
56	409
56	420
56	462
57	352
57	359
57	437
57	481
58	293
58	317
58	386
58	447
59	197
59	384
59	479
59	484
60	185
60	367
60	479
60	484
61	8
61	461
61	483
61	493
62	364
62	376
62	447
62	475
63	306
63	435
63	494
63	500
64	435
64	489
64	494
64	500
65	443
65	469
65	470
65	474
66	263
66	289
66	414
66	453
67	366
67	396
67	494
67	500
68	347
68	377
68	429
68	460
69	264
69	349
69	443
69	469
70	203
70	390
70	459
70	487
71	118
71	424
71	480
71	485
72	14
72	219
72	313
72	479
73	236
73	463
73	489
73	500
74	335
74	431
74	446
74	447
75	146
75	271
75	428
75	486
76	143
76	423
76	433
76	450
77	47
77	424
77	451
77	482
78	468
78	477
78	491
78	494
79	34
79	456
79	471
79	473
80	392
80	473
80	483
80	497
81	413
81	471
81	473
81	496
82	362
82	443
82	469
82	474
83	41
83	458
83	483
83	493
84	279
84	384
84	412
84	466
85	222
85	395
85	397
85	473
86	368
86	446
86	454
86	487
87	14
87	165
87	172
87	232
88	150
88	253
88	440
88	441
89	437
89	489
89	494
89	500
90	157
90	309
90	476
90	487
91	341
91	410
91	458
91	482
92	329
92	367
92	393
92	420
93	346
93	436
93	491
93	497
94	6
94	360
94	472
94	474
95	234
95	391
95	418
95	454
96	423
96	430
96	467
96	499
97	249
97	467
97	497
97	500
98	194
98	349
98	453
98	474
99	122
99	197
99	379
99	484
100	123
100	287
100	376
100	446
101	421
101	423
101	433
101	467
102	140
102	458
102	480
102	493
103	470
103	481
103	492
103	495
104	52
104	381
104	477
104	497
105	34
105	343
105	414
105	453
106	231
106	410
106	412
106	468
107	301
107	464
107	473
107	494
108	276
108	390
108	438
108	487
108	494
109	29
109	56
109	417
109	433
109	460
110	244
110	467
110	489
110	494
110	500
111	205
111	234
111	285
111	286
111	486
112	167
112	260
112	303
112	370
112	467
113	345
113	450
113	489
113	494
113	500
114	349
114	382
114	386
114	431
114	475
115	227
115	244
115	278
115	478
115	498
116	12
116	424
116	477
116	491
116	498
117	203
117	364
117	378
117	390
117	419
118	71
118	149
118	404
118	469
118	474
119	172
119	317
119	403
119	421
119	450
120	256
120	404
120	422
120	474
120	498
121	39
121	292
121	324
121	486
121	499
122	99
122	258
122	439
122	454
122	487
123	100
123	266
123	354
123	463
123	500
124	154
124	426
124	429
124	489
124	490
125	252
125	422
125	459
125	492
125	495
126	133
126	226
126	362
126	444
126	479
127	21
127	156
127	378
127	454
127	495
128	186
128	257
128	269
128	475
128	496
129	172
129	363
129	433
129	467
129	468
130	14
130	51
130	351
130	373
130	450
131	195
131	488
131	489
131	494
131	500
132	418
132	456
132	477
132	478
132	485
133	126
133	295
133	379
133	394
133	484
134	159
134	376
134	442
134	451
134	476
135	176
135	368
135	438
135	454
135	487
136	35
136	192
136	238
136	260
136	495
137	210
137	318
137	352
137	386
137	496
138	173
138	410
138	451
138	476
138	482
139	215
139	290
139	357
139	489
139	500
140	102
140	458
140	459
140	469
140	481
141	399
141	486
141	489
141	494
141	500
142	262
142	421
142	423
142	433
142	439
143	76
143	249
143	409
143	473
143	497
144	258
144	270
144	289
144	400
144	413
145	306
145	427
145	434
145	451
145	488
146	13
146	75
146	285
146	286
146	388
147	38
147	267
147	426
147	460
147	462
148	477
148	478
148	485
148	495
148	498
149	118
149	268
149	456
149	472
149	474
150	88
150	208
150	279
150	284
150	326
151	179
151	282
151	319
151	460
151	498
152	301
152	453
152	477
152	478
152	498
153	301
153	456
153	485
153	491
153	498
154	124
154	407
154	435
154	494
154	500
155	358
155	410
155	434
155	476
155	482
156	127
156	378
156	389
156	414
156	426
157	15
157	90
157	365
157	410
157	452
158	172
158	306
158	489
158	494
158	500
159	134
159	231
159	370
159	401
159	482
160	382
160	447
160	459
160	463
160	496
161	270
161	425
161	439
161	454
161	487
162	222
162	383
162	439
162	454
162	487
163	3
163	448
163	455
163	486
163	499
164	370
164	371
164	375
164	402
164	476
165	87
165	448
165	483
165	489
165	500
166	314
166	345
166	479
166	494
166	500
167	112
167	235
167	421
167	423
167	499
168	9
168	369
168	400
168	412
168	483
169	26
169	191
169	293
169	445
169	496
170	315
170	383
170	416
170	491
170	497
171	228
171	379
171	438
171	439
171	453
172	5
172	87
172	119
172	129
172	158
173	22
173	138
173	396
173	450
173	467
174	403
174	413
174	415
174	445
174	475
175	209
175	406
175	421
175	433
175	450
176	135
176	289
176	390
176	486
176	487
177	219
177	387
177	402
177	422
177	472
178	213
178	250
178	489
178	494
178	500
179	151
179	393
179	429
179	477
179	480
180	26
180	386
180	420
180	445
180	496
181	200
181	375
181	478
181	485
181	490
182	27
182	386
182	431
182	447
182	479
183	193
183	311
183	415
183	437
183	475
184	292
184	439
184	455
184	486
184	499
185	60
185	220
185	298
185	441
185	466
186	3
186	128
186	326
186	419
186	484
187	263
187	342
187	346
187	443
187	472
188	324
188	428
188	437
188	463
188	486
189	314
189	362
189	456
189	484
189	485
190	411
190	474
190	485
190	490
190	498
191	169
191	347
191	417
191	420
191	460
192	136
192	317
192	377
192	421
192	450
193	183
193	289
193	403
193	475
193	496
194	25
194	98
194	448
194	472
194	483
195	131
195	314
195	481
195	489
195	494
195	500
196	372
196	428
196	465
196	472
196	483
196	495
197	59
197	99
197	202
197	297
197	423
197	441
198	37
198	368
198	418
198	447
198	455
198	486
199	284
199	296
199	384
199	466
199	479
199	484
200	181
200	350
200	378
200	383
200	389
200	453
201	378
201	392
201	409
201	468
201	473
201	497
202	39
202	197
202	229
202	447
202	479
202	484
203	70
203	117
203	316
203	406
203	443
203	487
204	388
204	417
204	420
204	460
204	462
204	480
205	111
205	401
205	442
205	451
205	476
205	482
206	14
206	218
206	351
206	388
206	423
206	480
207	346
207	427
207	476
207	482
207	488
207	491
208	150
208	287
208	357
208	391
208	444
208	486
209	175
209	235
209	243
209	373
209	433
209	484
210	9
210	137
210	419
210	445
210	446
210	496
211	404
211	465
211	481
211	483
211	492
211	493
212	269
212	354
212	380
212	394
212	445
212	496
213	178
213	382
213	386
213	445
213	447
213	475
214	288
214	384
214	409
214	468
214	491
214	497
215	139
215	301
215	408
215	489
215	494
215	500
216	251
216	369
216	371
216	473
216	475
216	480
217	44
217	357
217	412
217	436
217	491
217	497
218	206
218	232
218	351
218	433
218	450
218	483
219	72
219	177
219	340
219	379
219	429
219	479
220	185
220	226
220	297
220	364
220	441
220	484
221	321
221	337
221	394
221	461
221	465
221	492
222	85
222	162
222	424
222	468
222	471
222	498
223	281
223	328
223	420
223	426
223	462
223	484
224	279
224	299
224	349
224	469
224	472
224	474
225	322
225	477
225	478
225	485
225	490
225	498
226	126
226	220
226	382
226	466
226	479
226	484
227	115
227	325
227	456
227	478
227	490
227	498
228	171
228	308
228	337
228	373
228	378
228	487
229	202
229	245
229	458
229	466
229	484
229	490
230	25
230	416
230	424
230	464
230	477
230	498
231	106
231	159
231	329
231	392
231	425
231	491
232	87
232	218
232	243
232	340
232	396
232	467
233	393
233	471
233	483
233	492
233	493
233	495
234	95
234	111
234	271
234	368
234	437
234	463
235	167
235	209
235	377
235	460
235	492
235	493
236	73
236	328
236	430
236	462
236	489
236	500
237	270
237	397
237	414
237	438
237	472
237	487
238	136
238	274
238	347
238	462
238	493
238	495
239	280
239	302
239	365
239	427
239	434
239	482
240	255
240	408
240	415
240	431
240	483
240	494
241	375
241	388
241	394
241	440
241	459
241	483
242	32
242	347
242	388
242	421
242	433
242	499
243	209
243	232
243	302
243	313
243	423
243	463
244	110
244	115
244	437
244	486
244	494
244	500
245	229
245	326
245	356
245	384
245	479
245	483
246	2
246	5
246	304
246	396
246	421
246	467
246	499
247	296
247	436
247	453
247	470
247	483
247	493
247	495
248	339
248	391
248	418
248	435
248	437
248	457
248	499
249	97
249	143
249	374
249	416
249	456
249	468
249	497
250	178
250	366
250	435
250	455
250	474
250	489
250	500
251	15
251	26
251	30
251	216
251	353
251	415
251	419
252	125
252	398
252	428
252	459
252	468
252	491
252	497
253	7
253	88
253	263
253	323
253	383
253	414
253	487
254	261
254	268
254	422
254	443
254	472
254	474
254	489
255	52
255	240
255	399
255	408
255	478
255	489
255	500
256	120
256	402
256	422
256	435
256	469
256	472
256	493
257	36
257	128
257	311
257	329
257	409
257	416
257	497
258	21
258	122
258	144
258	263
258	364
258	411
258	414
259	387
259	402
259	404
259	469
259	472
259	474
259	485
260	112
260	136
260	396
260	423
260	450
260	463
260	467
261	254
261	268
261	360
261	371
261	402
261	466
261	472
262	142
262	341
262	383
262	439
262	450
262	482
262	499
263	66
263	187
263	253
263	258
263	389
263	438
263	492
264	19
264	69
264	299
264	360
264	387
264	404
264	489
265	18
265	370
265	401
265	427
265	441
265	442
265	488
266	123
266	280
266	376
266	386
266	449
266	475
266	496
267	147
267	386
267	419
267	445
267	447
267	459
267	475
268	149
268	254
268	261
268	348
268	382
268	422
268	443
269	49
269	128
269	212
269	353
269	371
269	475
269	496
270	144
270	161
270	237
270	414
270	438
270	453
270	482
271	75
271	234
271	457
271	485
271	486
271	491
271	499
272	337
272	442
272	445
272	468
272	476
272	482
272	497
273	39
273	297
273	356
273	362
273	441
273	453
273	479
274	238
274	312
274	313
274	459
274	465
274	477
274	495
275	313
275	401
275	402
275	441
275	469
275	470
275	479
276	108
276	343
276	350
276	355
276	413
276	454
276	487
277	341
277	365
277	375
277	410
277	442
277	476
277	497
278	115
278	312
278	322
278	430
278	456
278	471
278	477
278	490
279	84
279	150
279	224
279	340
279	466
279	473
279	479
279	484
280	47
280	239
280	266
280	391
280	454
280	455
280	457
280	482
281	223
281	400
281	448
281	459
281	470
281	481
281	483
281	493
282	151
282	393
282	398
282	420
282	426
282	429
282	462
282	470
283	11
283	397
283	447
283	481
283	483
283	492
283	493
283	495
284	150
284	199
284	297
284	384
284	421
284	466
284	479
284	484
285	53
285	111
285	146
285	310
285	327
285	368
285	455
285	457
286	111
286	146
286	327
286	332
286	338
286	357
286	405
286	499
287	100
287	208
287	324
287	339
287	352
287	437
287	455
287	486
288	214
288	374
288	412
288	417
288	464
288	468
288	491
288	497
289	66
289	144
289	176
289	193
289	389
289	390
289	399
289	454
290	23
290	139
290	336
290	366
290	435
290	489
290	494
290	500
291	333
291	377
291	417
291	425
291	426
291	429
291	436
291	462
292	121
292	184
292	302
292	359
292	455
292	457
292	465
292	486
293	58
293	169
293	311
293	315
293	403
293	446
293	470
293	496
294	376
294	381
294	392
294	425
294	466
294	473
294	491
294	497
295	6
295	133
295	313
295	326
295	340
295	367
295	479
295	485
296	43
296	199
296	247
296	321
296	458
296	465
296	481
296	492
297	197
297	220
297	273
297	284
297	340
297	479
297	480
297	490
298	2
298	20
298	185
298	379
298	425
298	441
298	479
298	484
299	224
299	264
299	342
299	346
299	360
299	404
299	472
299	489
300	374
300	375
300	409
300	451
300	452
300	476
300	482
300	488
301	107
301	152
301	153
301	215
301	430
301	477
301	480
301	498
302	239
302	243
302	292
302	352
302	437
302	455
302	478
302	499
303	35
303	112
303	304
303	327
303	363
303	396
303	467
303	499
304	41
304	246
304	303
304	421
304	423
304	426
304	450
304	499
305	371
305	427
305	438
305	442
305	451
305	476
305	482
305	488
306	10
306	63
306	145
306	158
306	408
306	435
306	489
306	494
307	355
307	392
307	409
307	412
307	425
307	452
307	491
307	497
308	228
308	343
308	378
308	439
308	450
308	453
308	464
308	498
309	90
309	353
309	427
309	434
309	451
309	452
309	476
309	488
310	285
310	371
310	401
310	444
310	452
310	476
310	482
310	488
311	183
311	257
311	293
311	358
311	416
311	491
311	496
311	497
312	274
312	278
312	320
312	358
312	413
312	481
312	492
312	495
313	2
313	72
313	243
313	274
313	275
313	295
313	384
313	484
314	166
314	189
314	195
314	345
314	391
314	399
314	489
314	500
315	170
315	293
315	334
315	436
315	468
315	473
315	491
315	497
316	203
316	323
316	378
316	389
316	438
316	439
316	464
316	466
317	32
317	58
317	119
317	192
317	351
317	363
317	467
317	475
318	137
318	335
318	403
318	415
318	431
318	446
318	447
318	449
318	478
319	54
319	151
319	367
319	393
319	398
319	429
319	460
319	476
319	480
320	18
320	312
320	431
320	440
320	446
320	448
320	463
320	475
320	486
321	221
321	296
321	336
321	394
321	468
321	470
321	492
321	493
321	495
322	225
322	278
322	326
322	379
322	441
322	449
322	468
322	479
322	491
323	253
323	316
323	330
323	350
323	364
323	414
323	438
323	443
323	494
324	121
324	188
324	287
324	332
324	339
324	357
324	401
324	466
324	486
325	7
325	227
325	390
325	414
325	438
325	439
325	454
325	464
325	487
326	150
326	186
326	245
326	295
326	322
326	441
326	467
326	484
326	494
327	285
327	286
327	303
327	368
327	391
327	418
327	444
327	455
327	486
328	223
328	236
328	367
328	426
328	439
328	460
328	462
328	480
328	488
329	36
329	92
329	231
329	257
329	355
329	425
329	468
329	486
329	491
330	323
330	337
330	351
330	389
330	413
330	439
330	440
330	454
330	487
331	26
331	353
331	404
331	406
331	419
331	445
331	447
331	489
331	496
332	286
332	324
332	359
332	391
332	417
332	423
332	463
332	486
332	499
333	291
333	367
333	377
333	393
333	398
333	429
333	434
333	460
333	462
334	315
334	342
334	416
334	432
334	436
334	449
334	468
334	491
334	497
335	74
335	318
335	353
335	426
335	431
335	445
335	463
335	475
335	480
336	290
336	321
336	399
336	408
336	435
336	488
336	489
336	494
336	500
337	221
337	228
337	272
337	330
337	364
337	406
337	438
337	453
337	464
338	286
338	399
338	426
338	429
338	430
338	435
338	480
338	489
338	494
339	28
339	248
339	287
339	324
339	362
339	437
339	455
339	457
339	499
340	6
340	219
340	232
340	279
340	295
340	297
340	446
340	479
340	484
341	91
341	262
341	277
341	346
341	401
341	434
341	451
341	452
341	482
342	187
342	299
342	334
342	387
342	443
342	469
342	472
342	474
342	500
343	105
343	276
343	308
343	414
343	439
343	440
343	442
343	464
343	487
344	407
344	411
344	418
344	421
344	424
344	430
344	478
344	490
344	498
345	113
345	166
345	314
345	408
345	435
345	461
345	473
345	489
345	494
345	500
346	93
346	187
346	207
346	299
346	341
346	442
346	464
346	469
346	474
346	482
347	68
347	191
347	238
347	242
347	377
347	393
347	398
347	420
347	460
347	498
348	268
348	349
348	371
348	387
348	422
348	443
348	458
348	462
348	472
348	474
349	69
349	98
349	114
349	224
[truncated: 2,948 more rows]
