# Supplementary material for: Two-stage multi-objective evolutionary algorithm for overlapping community discovery
Source: PeerJ Comput Sci. 2024 Jul 16;10:e2185. doi: 10.7717/peerj-cs.2185 (PMC11323150; doi:10.7717/peerj-cs.2185)
Supplement: Supplemental Information 2 — The synthetic data sets LFR in this article and 9 kinds of real data sets. Each data set has two files, which are the relationship between network nodes and the real community structure of the network. [file peerj-cs-10-2185-s002.zip › LFR/500/om2/network_u03_om2.dat]

1	322
1	475
1	486
1	490
2	364
2	404
2	415
2	462
3	420
3	457
3	488
3	496
4	396
4	439
4	476
4	497
5	388
5	399
5	421
5	489
6	52
6	313
6	386
6	417
7	38
7	206
7	228
7	481
8	242
8	274
8	302
8	434
9	162
9	244
9	312
9	417
10	270
10	303
10	402
10	486
11	126
11	309
11	394
11	490
12	106
12	451
12	494
12	499
13	68
13	281
13	342
13	413
14	26
14	319
14	476
14	496
15	347
15	385
15	440
15	471
16	48
16	70
16	333
16	400
17	335
17	351
17	459
17	481
18	39
18	421
18	455
18	488
19	76
19	276
19	396
19	466
20	174
20	282
20	473
20	492
21	62
21	199
21	315
21	359
22	32
22	251
22	393
22	430
23	154
23	280
23	417
23	488
24	192
24	430
24	433
24	472
25	394
25	464
25	489
25	500
26	14
26	337
26	474
26	500
27	184
27	253
27	431
27	497
28	53
28	387
28	441
28	473
29	235
29	465
29	492
29	498
30	220
30	246
30	321
30	472
31	329
31	454
31	461
31	499
32	22
32	362
32	427
32	483
33	313
33	386
33	444
33	496
34	58
34	257
34	451
34	474
35	392
35	420
35	450
35	457
36	93
36	155
36	327
36	398
37	243
37	358
37	478
37	487
38	7
38	405
38	417
38	480
39	18
39	102
39	436
39	458
40	297
40	317
40	479
40	484
41	60
41	194
41	313
41	371
42	438
42	466
42	481
42	488
43	245
43	414
43	484
43	500
44	361
44	363
44	492
44	494
45	308
45	350
45	463
45	487
46	374
46	379
46	416
46	491
47	441
47	465
47	475
47	492
48	16
48	163
48	386
48	417
49	57
49	296
49	305
49	392
50	332
50	383
50	430
50	495
51	80
51	251
51	434
51	449
52	6
52	244
52	313
52	431
53	28
53	310
53	385
53	489
54	369
54	469
54	477
54	497
55	232
55	314
55	404
55	424
56	127
56	161
56	432
56	441
57	49
57	148
57	397
57	402
58	34
58	106
58	424
58	442
59	266
59	312
59	314
59	488
60	41
60	157
60	313
60	494
61	325
61	454
61	458
61	485
62	21
62	81
62	233
62	269
63	346
63	392
63	480
63	500
64	399
64	403
64	419
64	461
65	417
65	475
65	478
65	490
66	322
66	400
66	426
66	463
67	100
67	256
67	407
67	492
68	13
68	403
68	474
68	478
69	289
69	335
69	406
69	488
70	16
70	259
70	366
70	494
71	181
71	371
71	493
71	499
72	422
72	436
72	492
72	498
73	434
73	456
73	460
73	467
74	156
74	317
74	357
74	481
75	190
75	255
75	343
75	372
76	19
76	207
76	457
76	490
77	226
77	283
77	379
77	428
78	254
78	456
78	466
78	485
79	91
79	314
79	496
79	499
80	51
80	210
80	305
80	458
81	62
81	172
81	309
81	386
82	355
82	409
82	440
82	441
83	92
83	291
83	372
83	492
84	331
84	378
84	388
84	409
85	240
85	355
85	425
85	453
86	289
86	339
86	479
86	499
87	263
87	413
87	432
87	490
88	157
88	343
88	400
88	444
89	268
89	411
89	440
89	443
90	233
90	329
90	334
90	455
91	79
91	496
91	498
91	500
92	83
92	293
92	466
92	486
93	36
93	103
93	178
93	495
94	105
94	294
94	437
94	491
95	245
95	409
95	482
95	493
96	203
96	230
96	319
96	451
97	128
97	186
97	396
97	460
98	325
98	485
98	491
98	497
99	120
99	468
99	496
99	500
100	67
100	267
100	403
100	444
101	227
101	445
101	478
101	489
102	39
102	336
102	476
102	500
103	93
103	473
103	489
103	490
104	424
104	438
104	469
104	497
105	94
105	260
105	268
105	412
106	12
106	58
106	194
106	478
107	397
107	459
107	484
107	490
108	433
108	440
108	474
108	494
109	254
109	314
109	459
109	475
110	285
110	356
110	384
110	500
111	334
111	355
111	443
111	493
112	370
112	448
112	458
112	487
113	459
113	473
113	475
113	490
114	168
114	425
114	456
114	463
115	153
115	436
115	460
115	467
116	164
116	375
116	467
116	484
117	229
117	249
117	354
117	445
118	402
118	422
118	430
118	488
119	210
119	468
119	480
119	496
120	99
120	223
120	329
120	489
121	395
121	435
121	439
121	496
122	395
122	407
122	463
122	480
122	499
123	285
123	408
123	442
123	476
123	478
124	360
124	399
124	423
124	446
124	493
125	149
125	277
125	351
125	495
125	499
126	11
126	244
126	329
126	343
126	403
127	56
127	339
127	361
127	365
127	469
128	97
128	264
128	407
128	422
128	480
129	138
129	241
129	279
129	401
129	494
130	365
130	419
130	462
130	477
130	497
131	171
131	235
131	272
131	375
131	467
132	221
132	274
132	303
132	345
132	488
133	163
133	288
133	313
133	326
133	495
134	408
134	445
134	449
134	471
134	478
135	227
135	263
135	307
135	383
135	494
136	221
136	269
136	436
136	484
136	494
137	154
137	197
137	394
137	401
137	427
138	129
138	349
138	354
138	450
138	485
139	157
139	227
139	442
139	474
139	478
140	415
140	446
140	476
140	479
140	485
141	204
141	315
141	363
141	425
141	485
142	218
142	354
142	455
142	485
142	491
143	195
143	300
143	392
143	402
143	422
144	215
144	353
144	359
144	387
144	424
145	331
145	461
145	466
145	487
145	493
146	343
146	452
146	462
146	477
146	497
147	210
147	456
147	460
147	467
147	485
148	57
148	226
148	463
148	476
148	493
149	125
149	302
149	427
149	454
149	499
150	247
150	390
150	464
150	472
150	483
151	301
151	385
151	453
151	470
151	487
152	160
152	173
152	308
152	462
152	486
153	115
153	288
153	309
153	385
153	386
154	23
154	137
154	239
154	302
154	328
155	36
155	192
155	324
155	445
155	484
156	74
156	202
156	360
156	433
156	466
157	60
157	88
157	139
157	198
157	342
158	203
158	279
158	354
158	419
158	498
159	411
159	440
159	453
159	475
159	493
160	152
160	202
160	287
160	293
160	453
161	56
161	387
161	391
161	397
161	473
162	9
162	206
162	468
162	496
162	500
163	48
163	133
163	294
163	348
163	449
164	116
164	201
164	246
164	419
164	460
165	183
165	199
165	359
165	415
165	444
166	378
166	448
166	453
166	460
166	491
167	273
167	299
167	464
167	489
167	494
168	114
168	365
168	374
168	497
168	499
169	198
169	460
169	466
169	467
169	477
170	171
170	176
170	256
170	406
170	498
171	131
171	170
171	274
171	456
171	486
172	81
172	201
172	298
172	326
172	495
173	152
173	304
173	461
173	467
173	489
174	20
174	321
174	355
174	429
174	448
175	374
175	459
175	483
175	490
175	497
176	170
176	353
176	358
176	412
176	498
177	334
177	455
177	471
177	485
177	491
178	93
178	327
178	447
178	488
178	497
179	337
179	383
179	469
179	477
179	497
180	424
180	447
180	469
180	477
180	497
181	71
181	419
181	465
181	486
181	490
182	297
182	441
182	475
182	478
182	484
183	165
183	199
183	216
183	288
183	334
184	27
184	284
184	415
184	421
184	455
185	205
185	208
185	361
185	472
185	474
186	97
186	249
186	466
186	486
186	497
187	378
187	448
187	470
187	487
187	488
188	308
188	377
188	421
188	458
188	491
189	270
189	392
189	473
189	474
189	481
190	75
190	233
190	244
190	309
190	495
191	334
191	399
191	441
191	465
191	475
191	486
192	24
192	155
192	268
192	492
192	494
192	498
193	350
193	378
193	382
193	463
193	471
193	482
194	41
194	106
194	405
194	445
194	465
194	478
195	143
195	273
195	274
195	454
195	476
195	495
196	425
196	435
196	488
196	492
196	495
196	498
197	137
197	361
197	410
197	435
197	439
197	454
198	157
198	169
198	334
198	403
198	444
198	464
199	21
199	165
199	183
199	223
199	342
199	362
200	377
200	419
200	431
200	485
200	491
200	498
201	164
201	172
201	314
201	328
201	438
201	471
202	156
202	160
202	382
202	396
202	454
202	460
203	96
203	158
203	319
203	469
203	474
203	492
204	141
204	207
204	318
204	357
204	369
204	467
205	185
205	320
205	366
205	472
205	490
205	494
206	7
206	162
206	217
206	441
206	475
206	490
207	76
207	204
207	254
207	272
207	429
207	466
208	185
208	272
208	293
208	371
208	376
208	466
209	387
209	441
209	475
209	477
209	486
209	490
210	80
210	119
210	147
210	247
210	464
210	472
211	304
211	310
211	345
211	397
211	411
211	472
212	219
212	372
212	450
212	453
212	472
212	483
213	236
213	305
213	433
213	451
213	454
213	464
214	315
214	381
214	398
214	425
214	447
214	479
215	144
215	319
215	357
215	407
215	422
215	498
216	183
216	239
216	276
216	402
216	404
216	448
217	206
217	223
217	421
217	440
217	473
217	493
218	142
218	248
218	253
218	325
218	476
218	489
219	212
219	327
219	422
219	481
219	483
219	492
220	30
220	271
220	437
220	472
220	474
220	494
221	132
221	136
221	399
221	427
221	461
221	480
222	265
222	306
222	361
222	452
222	462
222	477
223	120
223	199
223	217
223	281
223	329
223	494
224	231
224	288
224	334
224	343
224	355
224	401
225	299
225	352
225	368
225	370
225	457
225	494
226	77
226	148
226	378
226	463
226	487
226	493
227	101
227	135
227	139
227	321
227	324
227	486
228	7
228	359
228	443
228	448
228	453
228	493
229	117
229	287
229	375
229	396
229	419
229	466
230	96
230	401
230	423
230	483
230	489
230	498
231	224
231	278
231	281
231	341
231	386
231	476
232	55
232	389
232	419
232	459
232	467
232	480
233	62
233	90
233	190
233	444
233	475
233	479
234	252
234	354
234	450
234	482
234	492
234	499
235	29
235	131
235	377
235	416
235	455
235	491
236	213
236	284
236	416
236	475
236	489
236	490
237	243
237	408
237	469
237	477
237	488
237	497
238	361
238	367
238	388
238	415
238	416
238	491
239	154
239	216
239	306
239	346
239	481
239	495
240	85
240	389
240	448
240	449
240	488
240	497
241	129
241	320
241	381
241	431
241	455
241	495
242	8
242	295
242	302
242	430
242	453
242	485
243	37
243	237
243	358
243	423
243	445
243	478
244	9
244	52
244	126
244	190
244	318
244	402
244	403
245	43
245	95
245	380
245	446
245	451
245	496
245	500
246	30
246	164
246	396
246	419
246	456
246	466
246	499
247	150
247	210
247	269
247	270
247	344
247	444
247	494
248	218
248	392
248	436
248	451
248	472
248	474
248	494
249	117
249	186
249	321
249	358
249	445
249	449
249	478
250	343
250	390
250	430
250	434
250	451
250	464
250	472
251	22
251	51
251	303
251	363
251	398
251	480
251	481
252	234
252	336
252	413
252	418
252	422
252	444
252	492
253	27
253	218
253	268
253	340
253	376
253	428
253	487
254	78
254	109
254	207
254	375
254	460
254	486
254	498
255	75
255	269
255	366
255	380
255	472
255	487
255	494
256	67
256	170
256	333
256	335
256	443
256	459
256	498
257	34
257	394
257	433
257	451
257	452
257	464
257	494
258	394
258	462
258	468
258	479
258	487
258	496
258	499
259	70
259	285
259	378
259	448
259	463
259	482
259	493
260	105
260	311
260	315
260	415
260	447
260	448
260	452
261	272
261	376
261	432
261	473
261	475
261	486
261	495
262	360
262	386
262	450
262	465
262	483
262	492
262	498
263	87
263	135
263	459
263	473
263	475
263	480
263	490
264	128
264	310
264	373
264	418
264	465
264	494
264	498
265	222
265	345
265	362
265	400
265	420
265	466
265	481
266	59
266	363
266	438
266	445
266	488
266	495
266	498
267	100
267	414
267	426
267	447
267	470
267	482
267	487
268	89
268	105
268	192
268	253
268	340
268	388
268	445
269	62
269	136
269	247
269	255
269	372
269	433
269	434
270	10
270	189
270	247
270	294
270	379
270	397
270	398
271	220
271	332
271	393
271	405
271	431
271	471
271	478
272	131
272	207
272	208
272	261
272	419
272	426
272	456
273	167
273	195
273	310
273	349
273	362
273	466
273	495
274	8
274	132
274	171
274	195
274	278
274	294
274	384
275	342
275	399
275	412
275	414
275	446
275	468
275	500
276	19
276	216
276	349
276	371
276	398
276	417
276	495
277	125
277	315
277	356
277	384
277	471
277	476
277	487
278	231
278	274
278	302
278	392
278	436
278	447
278	483
278	485
279	129
279	158
279	422
279	450
279	483
279	484
279	488
279	498
280	23
280	321
280	324
280	394
280	442
280	478
280	484
280	500
281	13
281	223
281	231
281	312
281	341
281	392
281	453
281	471
282	20
282	341
282	401
282	412
282	418
282	422
282	483
282	492
283	77
283	428
283	455
283	485
283	486
283	488
283	491
283	494
284	184
284	236
284	335
284	441
284	474
284	475
284	489
284	490
285	110
285	123
285	259
285	297
285	436
285	455
285	478
285	484
286	328
286	355
286	406
286	447
286	450
286	496
286	498
286	500
287	160
287	229
287	419
287	424
287	456
287	460
287	467
287	485
288	133
288	153
288	183
288	224
288	334
288	341
288	386
288	499
289	69
289	86
289	389
289	479
289	480
289	496
289	498
289	500
290	393
290	409
290	411
290	426
290	429
290	435
290	460
290	470
291	83
291	295
291	452
291	469
291	474
291	483
291	497
291	499
292	329
292	333
292	354
292	412
292	442
292	450
292	483
292	492
293	92
293	160
293	208
293	298
293	354
293	456
293	466
293	467
294	94
294	163
294	270
294	274
294	327
294	470
294	488
294	495
295	242
295	291
295	404
295	457
295	477
295	493
295	497
295	498
296	49
296	345
296	420
296	449
296	463
296	471
296	481
296	488
297	40
297	182
297	285
297	321
297	384
297	419
297	445
297	487
298	172
298	293
298	362
298	388
298	400
298	430
298	441
298	488
299	167
299	225
299	376
299	434
299	457
299	464
299	474
299	492
300	143
300	370
300	395
300	404
300	429
300	453
300	471
300	493
301	151
301	367
301	401
301	410
301	415
301	428
301	458
301	491
302	8
302	149
302	154
302	242
302	278
302	374
302	481
302	495
303	10
303	132
303	251
303	323
303	347
303	361
303	460
303	488
304	173
304	211
304	333
304	338
304	379
304	430
304	457
304	481
305	49
305	80
305	213
305	338
305	428
305	434
305	447
305	490
306	222
306	239
306	316
306	427
306	452
306	462
306	477
306	483
307	135
307	352
307	451
307	464
307	472
307	474
307	478
307	492
308	45
308	152
308	188
308	367
308	375
308	456
308	460
308	466
309	11
309	81
309	153
309	190
309	313
309	341
309	393
309	459
310	53
310	211
310	264
310	273
310	330
310	357
310	429
310	457
310	467
311	260
311	320
311	344
311	396
311	410
311	442
311	447
311	455
311	489
312	9
312	59
312	281
312	341
312	385
312	386
312	444
312	446
312	482
313	6
313	33
313	41
313	52
313	60
313	133
313	309
313	359
313	455
314	55
314	59
314	79
314	109
314	201
314	326
314	327
314	362
314	461
315	21
315	141
315	214
315	260
315	277
315	379
315	381
315	447
315	462
316	306
316	317
316	374
316	452
316	470
316	477
316	483
316	496
316	497
317	40
317	74
317	316
317	424
317	452
317	462
317	469
317	477
317	497
318	204
318	244
318	319
318	350
318	450
318	487
318	492
318	493
318	495
319	14
319	96
319	203
319	215
319	318
319	406
319	418
319	485
319	498
320	205
320	241
320	311
320	404
320	410
320	413
320	416
320	437
320	485
321	30
321	174
321	227
321	249
321	280
321	297
321	442
321	470
321	478
322	1
322	66
322	370
322	444
322	448
322	463
322	467
322	470
322	487
323	303
323	394
323	415
323	423
323	475
323	476
323	479
323	480
323	496
324	155
324	227
324	280
324	358
324	385
324	444
324	445
324	478
324	496
325	61
325	98
325	218
325	340
325	475
325	485
325	489
325	491
325	499
326	133
326	172
326	314
326	327
326	397
326	420
326	430
326	482
326	496
327	36
327	178
327	219
327	294
327	314
327	326
327	421
327	438
327	457
328	154
328	201
328	286
328	363
328	392
328	398
328	488
328	494
328	495
329	31
329	90
329	120
329	126
329	223
329	292
329	334
329	342
329	387
330	310
330	438
330	457
330	463
330	472
330	479
330	482
330	495
330	499
331	84
331	145
331	391
331	426
331	444
331	448
331	470
331	486
331	487
332	50
332	271
332	356
332	358
332	393
332	421
332	445
332	461
332	478
332	484
333	16
333	256
333	292
333	304
333	372
333	377
333	412
333	450
333	465
333	492
334	90
334	111
334	177
334	183
334	191
334	198
334	224
334	288
334	329
334	385
335	17
335	69
335	256
335	284
335	349
335	373
335	406
335	422
335	437
335	492
336	102
336	252
336	379
336	414
336	454
336	468
336	479
336	493
336	496
336	499
337	26
337	179
337	408
337	452
337	462
337	469
337	477
337	481
337	495
337	497
338	304
338	305
338	358
338	362
338	363
338	397
338	398
338	470
338	481
338	495
339	86
339	127
339	399
339	408
339	452
339	462
339	469
339	477
339	492
339	497
340	253
340	268
340	325
340	410
340	431
340	459
340	478
340	485
340	486
340	491
341	231
341	281
341	282
341	288
341	309
341	312
341	342
341	386
341	438
341	449
342	13
342	157
342	199
342	275
342	329
342	341
342	385
342	386
342	440
342	486
343	75
343	88
343	126
343	146
343	224
343	250
343	417
343	430
343	473
343	495
344	247
344	311
344	421
344	428
344	431
344	455
344	476
344	485
344	486
344	491
345	132
345	211
345	265
345	296
345	398
345	417
345	425
345	438
345	478
345	498
346	63
346	239
346	354
346	414
346	451
346	468
346	479
346	480
346	496
346	500
347	15
347	303
347	352
347	357
347	449
347	452
347	477
347	481
347	488
347	495
348	163
[truncated: 3,044 more rows]
