# Supplementary material for: Two-stage multi-objective evolutionary algorithm for overlapping community discovery
Source: PeerJ Comput Sci. 2024 Jul 16;10:e2185. doi: 10.7717/peerj-cs.2185 (PMC11323150; doi:10.7717/peerj-cs.2185)
Supplement: Supplemental Information 2 — The synthetic data sets LFR in this article and 9 kinds of real data sets. Each data set has two files, which are the relationship between network nodes and the real community structure of the network. [file peerj-cs-10-2185-s002.zip › LFR/500/om2/network_u04_om2.dat]

1	424
1	443
1	480
1	496
2	319
2	322
2	356
2	479
3	189
3	334
3	429
3	461
4	470
4	480
4	485
4	487
5	212
5	412
5	459
5	497
6	360
6	418
6	419
6	464
7	188
7	378
7	417
7	440
8	218
8	410
8	413
8	455
9	145
9	363
9	431
9	475
10	206
10	329
10	342
10	487
11	332
11	424
11	427
11	491
12	99
12	462
12	464
12	481
13	257
13	361
13	473
13	485
14	23
14	399
14	411
14	451
15	199
15	272
15	476
15	496
16	273
16	280
16	481
16	499
17	109
17	335
17	449
17	452
18	82
18	167
18	364
18	407
19	136
19	355
19	453
19	485
20	148
20	386
20	394
20	461
21	90
21	296
21	495
21	499
22	88
22	386
22	426
22	437
23	14
23	349
23	402
23	489
24	315
24	402
24	407
24	472
25	400
25	451
25	487
25	489
26	236
26	336
26	424
26	455
27	151
27	238
27	262
27	442
28	64
28	138
28	347
28	485
29	37
29	120
29	142
29	488
30	107
30	378
30	426
30	433
31	105
31	225
31	465
31	480
32	120
32	156
32	163
32	370
33	124
33	139
33	310
33	490
34	80
34	204
34	291
34	495
35	288
35	409
35	449
35	450
36	412
36	453
36	462
36	491
37	29
37	326
37	363
37	416
38	66
38	265
38	382
38	463
39	248
39	362
39	435
39	458
40	63
40	369
40	414
40	489
41	102
41	247
41	396
41	448
42	178
42	363
42	443
42	467
43	425
43	484
43	494
43	498
44	226
44	286
44	365
44	488
45	115
45	146
45	153
45	495
46	279
46	294
46	469
46	485
47	303
47	467
47	479
47	483
48	343
48	386
48	407
48	497
49	163
49	452
49	475
49	494
50	141
50	304
50	336
50	455
51	426
51	496
51	497
51	500
52	249
52	435
52	451
52	482
53	66
53	340
53	407
53	495
54	323
54	379
54	410
54	412
55	150
55	391
55	433
55	466
56	258
56	304
56	330
56	387
57	436
57	442
57	462
57	491
58	293
58	391
58	447
58	463
59	283
59	436
59	456
59	490
60	250
60	260
60	277
60	478
61	227
61	381
61	383
61	465
62	235
62	427
62	459
62	492
63	40
63	385
63	409
63	489
64	28
64	87
64	150
64	468
65	228
65	409
65	463
65	488
66	38
66	53
66	379
66	500
67	171
67	377
67	449
67	481
68	336
68	355
68	389
68	472
69	205
69	414
69	469
69	494
70	173
70	372
70	377
70	453
71	427
71	446
71	460
71	480
72	198
72	211
72	300
72	353
73	215
73	375
73	483
73	500
74	270
74	312
74	403
74	454
75	385
75	435
75	439
75	475
76	116
76	273
76	300
76	495
77	419
77	457
77	491
77	500
78	120
78	192
78	247
78	488
79	116
79	137
79	441
79	492
80	34
80	364
80	394
80	450
81	176
81	347
81	385
81	474
82	18
82	340
82	444
82	449
83	169
83	356
83	443
83	491
84	339
84	410
84	455
84	468
85	247
85	273
85	350
85	436
86	235
86	283
86	451
86	490
87	64
87	256
87	325
87	455
88	22
88	435
88	465
88	484
89	144
89	242
89	458
89	475
90	21
90	250
90	449
90	460
91	134
91	277
91	396
91	493
92	430
92	474
92	489
92	491
93	455
93	482
93	493
93	495
94	296
94	367
94	392
94	410
95	147
95	424
95	488
95	496
96	150
96	167
96	419
96	489
97	252
97	389
97	470
97	486
98	323
98	383
98	458
98	488
99	12
99	154
99	462
99	493
100	133
100	306
100	373
100	405
101	425
101	447
101	463
101	482
102	41
102	152
102	303
102	447
103	209
103	460
103	472
103	474
104	170
104	195
104	395
104	438
105	31
105	381
105	424
105	488
106	341
106	433
106	472
106	475
107	30
107	176
107	454
107	498
108	237
108	286
108	323
108	479
109	17
109	376
109	392
109	440
110	148
110	405
110	474
110	490
111	112
111	204
111	366
111	388
112	111
112	417
112	421
112	466
113	212
113	256
113	266
113	302
114	326
114	331
114	361
114	471
115	45
115	292
115	423
115	461
116	76
116	79
116	170
116	457
117	233
117	364
117	438
117	472
118	326
118	371
118	471
118	478
119	210
119	255
119	435
119	458
120	29
120	32
120	78
120	396
120	455
121	148
121	325
121	433
121	487
121	498
122	159
122	434
122	482
122	492
122	500
123	160
123	268
123	388
123	448
123	461
124	33
124	266
124	409
124	411
124	494
125	131
125	398
125	422
125	452
125	492
126	358
126	421
126	467
126	472
126	474
127	333
127	450
127	476
127	487
127	490
128	257
128	364
128	400
128	458
128	489
129	227
129	319
129	446
129	484
129	486
130	190
130	341
130	437
130	469
130	486
131	125
131	164
131	249
131	345
131	423
132	384
132	388
132	391
132	469
132	488
133	100
133	289
133	384
133	388
133	467
134	91
134	392
134	410
134	468
134	500
135	323
135	337
135	444
135	447
135	463
136	19
136	275
136	310
136	475
136	485
137	79
137	171
137	393
137	458
137	498
138	28
138	203
138	430
138	456
138	463
139	33
139	294
139	405
139	442
139	500
140	151
140	178
140	430
140	436
140	460
141	50
141	366
141	395
141	474
141	488
142	29
142	148
142	376
142	455
142	467
143	322
143	468
143	470
143	473
143	481
144	89
144	268
144	344
144	393
144	465
145	9
145	329
145	444
145	446
145	484
146	45
146	203
146	362
146	461
146	493
147	95
147	168
147	399
147	434
147	488
148	20
148	110
148	121
148	142
148	450
149	208
149	400
149	423
149	431
149	489
150	55
150	64
150	96
150	418
150	466
151	27
151	140
151	354
151	428
151	486
152	102
152	388
152	412
152	488
152	491
153	45
153	405
153	421
153	466
153	477
154	99
154	324
154	361
154	453
154	485
155	338
155	378
155	440
155	479
155	497
156	32
156	207
156	218
156	392
156	442
157	387
157	433
157	438
157	451
157	475
158	208
158	257
158	351
158	362
158	401
159	122
159	187
159	399
159	462
159	497
160	123
160	256
160	344
160	385
160	444
161	218
161	369
161	413
161	473
161	481
162	217
162	232
162	308
162	390
162	495
163	32
163	49
163	285
163	292
163	401
164	131
164	316
164	335
164	464
164	492
165	294
165	379
165	412
165	437
165	468
166	379
166	455
166	476
166	478
166	488
167	18
167	96
167	215
167	398
167	499
168	147
168	286
168	299
168	423
168	424
169	83
169	228
169	313
169	325
169	478
170	104
170	116
170	425
170	463
170	490
171	67
171	137
171	203
171	438
171	458
172	394
172	437
172	465
172	477
172	490
173	70
173	188
173	251
173	354
173	364
174	240
174	290
174	401
174	419
174	493
175	301
175	385
175	449
175	451
175	493
176	81
176	107
176	395
176	418
176	427
177	259
177	293
177	342
177	406
177	478
178	42
178	140
178	199
178	211
178	487
179	434
179	485
179	490
179	496
179	497
180	192
180	321
180	363
180	468
180	489
181	183
181	281
181	341
181	466
181	472
182	315
182	349
182	356
182	393
182	494
183	181
183	470
183	481
183	485
183	499
184	227
184	349
184	444
184	462
184	473
185	230
185	280
185	328
185	407
185	457
186	253
186	388
186	424
186	440
186	448
187	159
187	199
187	321
187	346
187	420
188	7
188	173
188	244
188	345
188	474
189	3
189	375
189	401
189	463
189	494
190	130
190	288
190	428
190	473
190	477
191	249
191	364
191	394
191	486
191	496
192	78
192	180
192	297
192	321
192	417
192	484
193	281
193	322
193	339
193	351
193	473
193	479
194	200
194	415
194	421
194	457
194	468
194	473
195	104
195	197
195	226
195	304
195	305
195	435
196	290
196	393
196	398
196	425
196	473
196	475
197	195
197	332
197	427
197	438
197	478
197	495
198	72
198	201
198	207
198	329
198	461
198	476
199	15
199	178
199	187
199	382
199	445
199	483
200	194
200	223
200	347
200	459
200	464
200	492
201	198
201	273
201	465
201	480
201	482
201	495
202	250
202	417
202	418
202	456
202	462
202	467
203	138
203	146
203	171
203	339
203	442
203	459
204	34
204	111
204	373
204	383
204	441
204	476
205	69
205	259
205	298
205	393
205	491
205	494
206	10
206	236
206	386
206	446
206	471
206	477
207	156
207	198
207	472
207	477
207	496
207	499
208	149
208	158
208	276
208	341
208	401
208	456
209	103
209	237
209	348
209	366
209	391
209	458
210	119
210	217
210	239
210	259
210	477
210	486
211	72
211	178
211	213
211	275
211	480
211	500
212	5
212	113
212	309
212	391
212	414
212	497
213	211
213	324
213	402
213	429
213	453
213	497
214	361
214	380
214	399
214	452
214	457
214	460
215	73
215	167
215	314
215	387
215	475
215	489
216	336
216	369
216	407
216	443
216	457
216	470
217	162
217	210
217	219
217	401
217	484
217	499
218	8
218	156
218	161
218	383
218	495
218	496
219	217
219	234
219	303
219	332
219	456
219	496
220	312
220	328
220	333
220	345
220	432
220	492
221	231
221	265
221	346
221	347
221	399
221	411
222	266
222	396
222	404
222	440
222	454
222	477
223	200
223	369
223	457
223	473
223	490
223	491
224	299
224	387
224	414
224	423
224	425
224	494
225	31
225	322
225	367
225	403
225	487
225	498
226	44
226	195
226	282
226	362
226	381
226	486
227	61
227	129
227	184
227	259
227	409
227	499
228	65
228	169
228	355
228	471
228	484
228	499
229	322
229	324
229	330
229	364
229	472
229	479
230	185
230	311
230	411
230	439
230	492
230	500
231	221
231	273
231	295
231	394
231	399
231	494
232	162
232	426
232	454
232	473
232	493
232	497
233	117
233	237
233	394
233	428
233	438
233	486
233	499
234	219
234	304
234	312
234	346
234	435
234	456
234	458
235	62
235	86
235	350
235	374
235	395
235	424
235	456
236	26
236	206
236	326
236	434
236	482
236	496
236	499
237	108
237	209
237	233
237	301
237	344
237	454
237	475
238	27
238	312
238	340
238	391
238	458
238	463
238	482
239	210
239	364
239	369
239	408
239	469
239	480
239	499
240	174
240	322
240	418
240	439
240	464
240	478
240	490
241	362
241	376
241	412
241	455
241	456
241	488
241	497
242	89
242	353
242	406
242	408
242	430
242	494
242	498
243	357
243	406
243	439
243	449
243	450
243	491
243	492
244	188
244	319
244	413
244	417
244	451
244	454
244	490
245	316
245	324
245	430
245	442
245	490
245	491
245	500
246	307
246	435
246	468
246	479
246	487
246	490
246	498
247	41
247	78
247	85
247	397
247	437
247	496
247	497
248	39
248	318
248	416
248	443
248	452
248	476
248	495
249	52
249	131
249	191
249	380
249	407
249	470
249	473
250	60
250	90
250	202
250	327
250	403
250	467
250	489
251	173
251	261
251	457
251	470
251	473
251	485
251	498
252	97
252	413
252	418
252	444
252	493
252	498
252	500
253	186
253	433
253	454
253	468
253	474
253	487
253	498
254	289
254	299
254	368
254	402
254	447
254	459
254	464
255	119
255	336
255	376
255	401
255	425
255	434
255	482
256	87
256	113
256	160
256	395
256	402
256	458
256	495
257	13
257	128
257	158
257	351
257	430
257	431
257	443
258	56
258	281
258	423
258	444
258	449
258	452
258	458
259	177
259	205
259	210
259	227
259	298
259	306
259	358
260	60
260	338
260	403
260	433
260	466
260	481
260	497
261	251
261	329
261	407
261	415
261	420
261	441
261	481
262	27
262	339
262	375
262	413
262	427
262	431
262	491
263	276
263	283
263	332
263	349
263	426
263	438
263	476
264	324
264	465
264	476
264	477
264	480
264	496
264	499
265	38
265	221
265	338
265	339
265	347
265	410
265	487
266	113
266	124
266	222
266	298
266	305
266	422
266	425
267	274
267	334
267	363
267	367
267	390
267	404
267	493
268	123
268	144
268	286
268	301
268	336
268	424
268	433
269	317
269	397
269	408
269	418
269	419
269	420
269	421
269	483
270	74
270	401
270	413
270	429
270	447
270	463
270	490
270	494
271	379
271	391
271	440
271	457
271	462
271	470
271	473
271	494
272	15
272	297
272	394
272	448
272	480
272	484
272	487
272	499
273	16
273	76
273	85
273	201
273	231
273	464
273	484
273	500
274	267
274	292
274	381
274	386
274	441
274	474
274	495
274	500
275	136
275	211
275	353
275	367
275	406
275	408
275	453
275	460
276	208
276	263
276	372
276	427
276	445
276	459
276	465
276	488
277	60
277	91
277	300
277	307
277	420
277	478
277	489
277	491
278	308
278	311
278	348
278	354
278	450
278	464
278	468
278	492
279	46
279	333
279	383
279	436
279	484
279	486
279	496
279	499
280	16
280	185
280	316
280	350
280	367
280	408
280	415
280	421
281	181
281	193
281	258
281	342
281	365
281	467
281	479
281	495
282	226
282	323
282	344
282	366
282	368
282	437
282	439
282	468
283	59
283	86
283	263
283	302
283	309
283	351
283	400
283	442
284	305
284	318
284	427
284	435
284	443
284	459
284	490
284	491
285	163
285	288
285	297
285	391
285	478
285	483
285	498
285	500
286	44
286	108
286	168
286	268
286	320
286	386
286	484
286	485
287	414
287	416
287	469
287	475
287	480
287	484
287	485
287	499
288	35
288	190
288	285
288	306
288	328
288	439
288	485
288	492
289	133
289	254
289	321
289	368
289	420
289	422
289	463
289	478
290	174
290	196
290	344
290	372
290	374
290	377
290	387
290	489
291	34
291	344
291	370
291	419
291	475
291	480
291	489
291	495
292	115
292	163
292	274
292	316
292	418
292	420
292	483
292	488
293	58
293	177
293	338
293	378
293	398
293	408
293	434
293	454
293	487
294	46
294	139
294	165
294	437
294	445
294	452
294	458
294	495
294	500
295	231
295	310
295	362
295	383
295	457
295	462
295	469
295	473
295	498
296	21
296	94
296	327
296	335
296	380
296	388
296	449
296	476
296	492
297	192
297	272
297	285
297	363
297	396
297	441
297	449
297	477
297	492
298	205
298	259
298	266
298	370
298	382
298	485
298	493
298	494
298	500
299	168
299	224
299	254
299	383
299	423
299	425
299	492
299	494
299	499
300	72
300	76
300	277
300	397
300	417
300	423
300	464
300	478
300	498
301	175
301	237
301	268
301	322
301	382
301	385
301	429
301	452
301	487
302	113
302	283
302	341
302	359
302	440
302	445
302	454
302	466
302	472
303	47
303	102
303	219
303	347
303	376
303	389
303	404
303	426
303	440
304	50
304	56
304	195
304	234
304	328
304	397
304	459
304	487
304	491
305	195
305	266
305	284
305	315
305	409
305	416
305	454
305	490
305	494
306	100
306	259
306	288
306	312
306	318
306	327
306	393
306	420
306	441
307	246
307	277
307	313
307	360
307	411
307	417
307	443
307	464
307	483
308	162
308	278
308	335
308	372
308	450
308	452
308	453
308	465
308	476
309	212
309	283
309	356
309	464
309	478
309	483
309	494
309	498
309	499
310	33
310	136
310	295
310	346
310	378
310	443
310	470
310	471
310	489
311	230
311	278
311	321
311	416
311	445
311	450
311	461
311	482
311	492
312	74
312	220
312	234
312	238
312	306
312	439
312	441
312	452
312	463
313	169
313	307
313	317
313	325
313	334
313	351
313	365
313	412
313	466
314	215
314	358
314	396
314	404
314	413
314	418
314	435
314	454
314	466
315	24
315	182
315	305
315	317
315	463
315	475
315	489
315	494
315	497
316	164
316	245
316	280
316	292
316	443
316	449
316	468
316	487
316	498
317	269
317	313
317	315
317	382
317	433
317	435
317	453
317	483
317	500
318	248
318	284
318	306
318	422
318	446
318	450
318	452
318	476
318	500
319	2
319	129
319	244
319	322
319	338
319	378
319	431
319	487
319	492
320	286
320	355
320	396
320	403
320	460
320	466
320	474
320	480
320	488
320	498
321	180
321	187
321	192
321	289
321	311
321	348
321	441
321	489
321	492
321	497
322	2
322	143
322	193
322	225
322	229
322	240
322	301
322	319
322	461
322	470
323	54
323	98
323	108
323	135
323	282
323	336
323	375
323	468
323	472
323	477
324	154
324	213
324	229
324	245
324	264
324	346
324	354
324	382
324	411
324	430
325	87
325	121
325	169
325	313
325	397
325	429
325	443
325	459
325	482
325	483
326	37
326	114
326	118
326	236
326	406
326	461
326	479
326	480
326	496
326	499
327	250
327	296
327	306
327	335
327	425
327	439
327	450
327	460
327	492
327	496
328	185
328	220
328	288
328	304
328	353
328	389
328	416
328	439
328	441
328	452
329	10
329	145
329	198
329	261
329	334
329	411
329	434
329	493
329	495
329	497
330	56
330	229
330	354
330	436
330	438
330	455
330	475
330	490
330	491
330	496
331	114
331	422
331	435
331	438
331	463
331	465
331	469
331	471
331	477
331	494
332	11
332	197
332	219
332	263
332	366
332	408
332	440
332	442
332	459
332	493
333	127
333	220
333	279
333	392
333	405
333	431
333	446
333	467
333	479
333	496
334	3
334	267
334	313
334	329
334	381
334	432
334	450
334	464
334	486
334	495
335	17
335	164
335	296
335	308
335	327
335	366
335	399
335	449
335	459
335	469
336	26
336	50
336	68
336	216
336	255
336	268
336	323
336	343
336	388
336	483
337	135
337	359
337	376
337	414
337	460
337	471
337	476
337	484
337	496
337	499
338	155
338	260
338	265
338	293
338	319
338	344
338	384
338	410
338	466
338	479
339	84
339	193
339	203
339	262
339	265
339	379
339	443
339	479
339	483
339	487
340	53
340	82
340	238
340	345
340	349
340	383
340	403
340	409
340	460
340	490
341	106
341	130
341	181
341	208
341	302
341	356
341	385
341	403
341	454
341	474
342	10
342	177
342	281
342	373
342	416
342	446
342	447
342	457
342	467
342	476
342	479
[truncated: 3,016 more rows]
