# Supplementary material for: Two-stage multi-objective evolutionary algorithm for overlapping community discovery
Source: PeerJ Comput Sci. 2024 Jul 16;10:e2185. doi: 10.7717/peerj-cs.2185 (PMC11323150; doi:10.7717/peerj-cs.2185)
Supplement: Supplemental Information 2 — The synthetic data sets LFR in this article and 9 kinds of real data sets. Each data set has two files, which are the relationship between network nodes and the real community structure of the network. [file peerj-cs-10-2185-s002.zip › LFR/500/om2/network_u05_om2.dat]

1	187
1	478
1	484
1	498
2	345
2	378
2	427
2	463
3	9
3	191
3	415
3	492
4	17
4	39
4	234
4	496
5	355
5	408
5	450
5	490
6	366
6	432
6	473
6	474
7	132
7	244
7	470
7	498
8	30
8	357
8	483
8	500
9	3
9	220
9	354
9	439
10	251
10	377
10	466
10	486
11	394
11	402
11	453
11	489
12	20
12	372
12	472
12	473
13	171
13	336
13	409
13	468
14	304
14	324
14	445
14	458
15	39
15	363
15	487
15	495
16	126
16	313
16	457
16	465
17	4
17	345
17	477
17	482
18	230
18	340
18	404
18	407
19	207
19	333
19	452
19	489
20	12
20	396
20	446
20	476
21	117
21	203
21	372
21	415
22	171
22	255
22	275
22	339
23	418
23	457
23	469
23	487
24	259
24	404
24	428
24	461
25	253
25	331
25	364
25	424
26	29
26	261
26	451
26	500
27	79
27	110
27	288
27	474
28	390
28	454
28	468
28	497
29	26
29	315
29	361
29	380
30	8
30	161
30	468
30	493
31	243
31	356
31	409
31	462
32	101
32	283
32	295
32	476
33	372
33	451
33	490
33	494
34	221
34	334
34	427
34	499
35	315
35	332
35	385
35	458
36	167
36	405
36	407
36	446
37	305
37	478
37	483
37	484
38	457
38	473
38	485
38	496
39	4
39	15
39	409
39	500
40	349
40	436
40	457
40	495
41	405
41	448
41	469
41	483
42	318
42	423
42	479
42	490
43	168
43	259
43	460
43	472
44	276
44	300
44	402
44	453
45	232
45	264
45	298
45	422
46	115
46	395
46	437
46	490
47	286
47	299
47	369
47	389
48	124
48	210
48	472
48	495
49	67
49	80
49	357
49	433
50	148
50	225
50	378
50	477
51	398
51	455
51	492
51	495
52	123
52	397
52	429
52	490
53	196
53	203
53	374
53	499
54	112
54	300
54	483
54	486
55	81
55	340
55	454
55	464
56	156
56	256
56	315
56	496
57	264
57	369
57	426
57	490
58	221
58	232
58	244
58	315
59	269
59	382
59	461
59	499
60	188
60	441
60	485
60	496
61	121
61	431
61	485
61	500
62	260
62	445
62	478
62	486
63	174
63	254
63	473
63	498
64	273
64	468
64	487
64	493
65	345
65	451
65	471
65	477
66	404
66	437
66	477
66	487
67	49
67	107
67	302
67	466
68	70
68	299
68	491
68	497
69	410
69	459
69	482
69	492
70	68
70	424
70	444
70	492
71	193
71	262
71	432
71	490
72	452
72	480
72	494
72	499
73	260
73	272
73	461
73	493
74	99
74	355
74	402
74	497
75	77
75	420
75	455
75	464
76	102
76	201
76	307
76	475
77	75
77	143
77	200
77	413
78	393
78	448
78	449
78	470
79	27
79	259
79	454
79	487
80	49
80	423
80	449
80	495
81	55
81	368
81	433
81	499
82	167
82	448
82	478
82	494
83	150
83	353
83	479
83	488
84	431
84	435
84	438
84	473
85	457
85	477
85	483
85	499
86	109
86	438
86	487
86	497
87	370
87	394
87	438
87	445
88	123
88	226
88	302
88	380
89	177
89	216
89	299
89	479
90	93
90	463
90	468
90	491
91	232
91	334
91	469
91	487
92	330
92	411
92	434
92	488
93	90
93	220
93	482
93	486
94	420
94	475
94	488
94	496
95	181
95	204
95	341
95	484
96	145
96	166
96	369
96	458
97	308
97	328
97	367
97	496
98	128
98	412
98	440
98	461
99	74
99	410
99	449
99	469
100	159
100	231
100	446
100	483
101	32
101	287
101	288
101	290
102	76
102	348
102	398
102	477
103	449
103	455
103	474
103	484
104	263
104	391
104	434
104	457
105	285
105	322
105	484
105	498
106	256
106	326
106	490
106	500
107	67
107	158
107	386
107	465
108	264
108	407
108	442
108	492
109	86
109	298
109	473
109	488
110	27
110	174
110	442
110	481
111	209
111	288
111	349
111	489
112	54
112	217
112	467
112	491
113	401
113	423
113	477
113	497
114	337
114	450
114	458
114	490
115	46
115	136
115	186
115	284
116	198
116	393
116	448
116	479
117	21
117	395
117	399
117	422
118	251
118	357
118	478
118	500
119	247
119	407
119	438
119	444
120	398
120	421
120	437
120	456
121	61
121	224
121	347
121	500
122	135
122	242
122	278
122	484
123	52
123	88
123	165
123	168
124	48
124	346
124	398
124	466
124	475
125	208
125	430
125	446
125	459
125	478
126	16
126	240
126	271
126	474
126	486
127	288
127	333
127	464
127	476
127	497
128	98
128	316
128	349
128	401
128	463
129	314
129	362
129	367
129	458
129	467
130	225
130	307
130	332
130	488
130	495
131	282
131	361
131	430
131	480
131	484
132	7
132	223
132	267
132	392
132	466
133	270
133	294
133	460
133	461
133	493
134	153
134	348
134	380
134	410
134	489
135	122
135	219
135	223
135	447
135	460
136	115
136	197
136	370
136	379
136	449
137	202
137	349
137	354
137	355
137	498
138	345
138	400
138	429
138	445
138	499
139	160
139	423
139	439
139	462
139	498
140	188
140	333
140	395
140	462
140	497
141	307
141	321
141	375
141	437
141	486
142	238
142	346
142	400
142	401
142	426
143	77
143	280
143	367
143	463
143	467
144	214
144	317
144	427
144	432
144	477
145	96
145	233
145	390
145	401
145	462
146	215
146	218
146	331
146	390
146	479
147	182
147	189
147	319
147	467
147	500
148	50
148	330
148	370
148	426
148	497
149	413
149	472
149	481
149	496
149	500
150	83
150	284
150	359
150	493
150	499
151	311
151	313
151	411
151	413
151	500
152	179
152	232
152	421
152	462
152	487
153	134
153	266
153	358
153	396
153	441
154	196
154	340
154	413
154	434
154	447
155	397
155	403
155	445
155	463
155	500
156	56
156	410
156	414
156	461
156	489
157	176
157	289
157	290
157	415
157	471
158	107
158	259
158	296
158	467
158	496
159	100
159	322
159	368
159	440
159	493
160	139
160	268
160	390
160	497
160	498
161	30
161	222
161	379
161	406
161	499
162	192
162	290
162	342
162	390
162	500
163	216
163	273
163	304
163	452
163	479
164	286
164	294
164	340
164	394
164	482
165	123
165	350
165	382
165	451
165	468
166	96
166	395
166	427
166	433
166	475
167	36
167	82
167	389
167	494
167	498
168	43
168	123
168	442
168	447
168	492
169	409
169	438
169	443
169	495
169	500
170	184
170	325
170	332
170	364
170	465
171	13
171	22
171	378
171	437
171	500
172	416
172	477
172	483
172	485
172	487
173	351
173	445
173	484
173	489
173	496
174	63
174	110
174	387
174	434
174	442
175	275
175	328
175	460
175	495
175	498
176	157
176	363
176	421
176	459
176	496
177	89
177	271
177	296
177	357
177	468
178	226
178	434
178	454
178	492
178	497
179	152
179	300
179	324
179	342
179	431
180	393
180	406
180	450
180	483
180	488
181	95
181	189
181	312
181	374
181	498
182	147
182	202
182	258
182	451
182	493
183	227
183	241
183	302
183	462
183	499
184	170
184	311
184	411
184	463
184	467
185	292
185	412
185	422
185	436
185	485
186	115
186	256
186	300
186	368
186	376
187	1
187	271
187	327
187	426
187	494
188	60
188	140
188	388
188	491
188	492
189	147
189	181
189	269
189	400
189	456
190	214
190	288
190	339
190	498
190	500
191	3
191	200
191	410
191	423
191	442
192	162
192	237
192	401
192	403
192	435
193	71
193	413
193	433
193	441
193	486
194	381
194	387
194	422
194	424
194	490
195	209
195	323
195	376
195	443
195	465
196	53
196	154
196	200
196	271
196	428
197	136
197	440
197	452
197	454
197	471
197	492
198	116
198	273
198	339
198	393
198	486
198	497
199	283
199	332
199	392
199	441
199	461
199	469
200	77
200	191
200	196
200	347
200	439
200	461
201	76
201	264
201	417
201	460
201	465
201	467
202	137
202	182
202	215
202	227
202	248
202	381
203	21
203	53
203	255
203	368
203	399
203	494
204	95
204	280
204	369
204	427
204	430
204	461
205	247
205	320
205	378
205	443
205	450
205	475
206	308
206	316
206	352
206	464
206	465
206	469
207	19
207	224
207	281
207	357
207	396
207	416
208	125
208	399
208	449
208	456
208	481
208	488
209	111
209	195
209	310
209	358
209	487
209	488
210	48
210	293
210	296
210	345
210	481
210	482
211	425
211	442
211	460
211	470
211	484
211	495
212	319
212	384
212	399
212	408
212	431
212	443
213	239
213	254
213	361
213	381
213	403
213	408
214	144
214	190
214	324
214	405
214	428
214	488
215	146
215	202
215	236
215	276
215	375
215	452
216	89
216	163
216	267
216	458
216	466
216	484
217	112
217	233
217	391
217	413
217	415
217	419
218	146
218	439
218	476
218	477
218	489
218	497
219	135
219	255
219	364
219	391
219	441
219	456
220	9
220	93
220	303
220	323
220	353
220	482
221	34
221	58
221	396
221	485
221	487
221	493
222	161
222	245
222	286
222	423
222	494
222	495
223	132
223	135
223	304
223	420
223	433
223	479
224	121
224	207
224	353
224	448
224	459
224	497
225	50
225	130
225	244
225	351
225	487
225	488
226	88
226	178
226	274
226	409
226	482
226	500
227	183
227	202
227	254
227	396
227	420
227	456
228	260
228	329
228	424
228	459
228	467
228	490
229	314
229	371
229	471
229	475
229	491
229	493
230	18
230	280
230	320
230	329
230	467
230	494
231	100
231	270
231	440
231	448
231	466
231	489
232	45
232	58
232	91
232	152
232	309
232	484
233	145
233	217
233	363
233	430
233	482
233	491
234	4
234	252
234	350
234	361
234	481
234	489
235	253
235	405
235	420
235	430
235	438
235	475
236	215
236	257
236	299
236	306
236	363
236	464
237	192
237	351
237	396
237	425
237	475
237	481
238	142
238	246
238	428
238	431
238	494
238	496
239	213
239	281
239	330
239	383
239	452
239	486
240	126
240	351
240	391
240	401
240	443
240	490
241	183
241	386
241	425
241	430
241	447
241	479
242	122
242	352
242	399
242	452
242	479
242	487
243	31
243	322
243	340
243	409
243	412
243	500
244	7
244	58
244	225
244	312
244	462
244	470
245	222
245	263
245	304
245	352
245	399
245	443
246	238
246	354
246	389
246	390
246	454
246	478
247	119
247	205
247	315
247	450
247	457
247	491
248	202
248	373
248	402
248	431
248	467
248	498
249	299
249	384
249	437
249	469
249	470
249	487
250	354
250	381
250	410
250	426
250	476
250	485
251	10
251	118
251	258
251	365
251	422
251	481
251	487
252	234
252	379
252	408
252	437
252	471
252	489
252	499
253	25
253	235
253	391
253	440
253	444
253	490
253	497
254	63
254	213
254	227
254	356
254	465
254	473
254	474
255	22
255	203
255	219
255	285
255	314
255	406
255	473
256	56
256	106
256	186
256	262
256	458
256	494
256	498
257	236
257	389
257	410
257	416
257	452
257	479
257	493
258	182
258	251
258	398
258	411
258	432
258	444
258	487
259	24
259	43
259	79
259	158
259	338
259	467
259	470
260	62
260	73
260	228
260	385
260	465
260	492
260	499
261	26
261	266
261	283
261	462
261	476
261	486
261	497
262	71
262	256
262	286
262	477
262	485
262	494
262	496
263	104
263	245
263	293
263	354
263	418
263	489
263	494
264	45
264	57
264	108
264	201
264	465
264	467
264	495
265	415
265	416
265	424
265	427
265	452
265	482
265	492
266	153
266	261
266	295
266	309
266	432
266	444
266	453
267	132
267	216
267	336
267	382
267	442
267	445
267	467
268	160
268	301
268	351
268	424
268	447
268	468
268	499
269	59
269	189
269	394
269	406
269	416
269	432
269	473
270	133
270	231
270	293
270	342
270	357
270	438
270	495
271	126
271	177
271	187
271	196
271	405
271	411
271	442
272	73
272	416
272	435
272	449
272	471
272	479
272	485
273	64
273	163
273	198
273	382
273	442
273	474
273	499
274	226
274	303
274	344
274	366
274	453
274	493
274	496
275	22
275	175
275	321
275	327
275	450
275	464
275	482
276	44
276	215
276	320
276	360
276	440
276	458
276	481
277	378
277	438
277	447
277	454
277	460
277	485
277	493
278	122
278	433
278	439
278	448
278	449
278	468
278	479
279	306
279	450
279	456
279	459
279	473
279	483
279	492
280	143
280	204
280	230
280	311
280	428
280	457
280	465
281	207
281	239
281	344
281	380
281	382
281	459
281	480
282	131
282	309
282	390
282	425
282	469
282	484
282	498
283	32
283	199
283	261
283	362
283	437
283	447
283	472
284	115
284	150
284	362
284	369
284	421
284	486
284	493
285	105
285	255
285	336
285	374
285	395
285	436
285	483
286	47
286	164
286	222
286	262
286	343
286	403
286	495
287	101
287	357
287	409
287	417
287	428
287	443
287	497
287	500
288	27
288	101
288	111
288	127
288	190
288	316
288	326
288	365
289	157
289	350
289	359
289	423
289	436
289	459
289	490
289	492
290	101
290	157
290	162
290	291
290	322
290	394
290	470
290	486
291	290
291	319
291	342
291	357
291	376
291	382
291	489
291	500
292	185
292	330
292	331
292	367
292	376
292	386
292	443
292	489
293	210
293	263
293	270
293	335
293	345
293	383
293	422
293	432
294	133
294	164
294	326
294	388
294	414
294	460
294	476
294	493
295	32
295	266
295	419
295	435
295	444
295	453
295	479
295	490
296	158
296	177
296	210
296	316
296	362
296	368
296	468
296	477
297	362
297	372
297	447
297	449
297	454
297	460
297	474
297	478
298	45
298	109
298	312
298	383
298	445
298	457
298	488
298	498
299	47
299	68
299	89
299	236
299	249
299	446
299	469
299	476
300	44
300	54
300	179
300	186
300	317
300	448
300	468
300	480
301	268
301	335
301	366
301	418
301	424
301	445
301	451
301	490
302	67
302	88
302	183
302	358
302	395
302	422
302	450
302	500
303	220
303	274
303	316
303	338
303	355
303	453
303	475
303	498
304	14
304	163
304	223
304	245
304	306
304	353
304	383
304	452
305	37
305	321
305	363
305	404
305	437
305	446
305	455
305	477
306	236
306	279
306	304
306	329
306	383
306	428
306	473
306	488
307	76
307	130
307	141
307	341
307	446
307	458
307	459
307	488
308	97
308	206
308	325
308	356
308	427
308	462
308	466
308	467
309	232
309	266
309	282
309	324
309	444
309	448
309	475
309	498
310	209
310	377
310	398
310	405
310	432
310	440
310	477
310	480
311	151
311	184
311	280
311	325
311	338
311	408
311	450
311	499
312	181
312	244
312	298
312	324
312	396
312	412
312	419
312	485
313	16
313	151
313	325
313	326
313	382
313	414
313	459
313	488
314	129
314	229
314	255
314	432
314	446
314	456
314	482
314	488
315	29
315	35
315	56
315	58
315	247
315	344
315	419
315	445
316	128
316	206
316	288
316	296
316	303
316	367
316	471
316	480
317	144
317	300
317	353
317	372
317	456
317	472
317	484
317	493
318	42
318	343
318	350
318	398
318	441
318	454
318	456
318	471
319	147
319	212
319	291
319	322
319	329
319	334
319	451
319	500
320	205
320	230
320	276
320	324
320	481
320	485
320	486
320	496
321	141
321	275
321	305
321	397
321	427
321	455
321	457
321	483
322	105
322	159
322	243
322	290
322	319
322	333
322	383
322	385
322	500
323	195
323	220
323	381
323	428
323	435
323	438
323	446
323	481
323	489
324	14
324	179
324	214
324	309
324	312
324	320
324	419
324	460
324	464
325	170
325	308
325	311
325	313
325	426
325	435
325	465
325	469
325	483
326	106
326	288
326	294
326	313
326	339
326	468
326	482
326	491
326	497
327	187
327	275
327	349
327	365
327	412
327	431
327	446
327	458
327	496
328	97
328	175
328	399
328	434
328	441
328	450
328	471
328	495
328	500
329	228
329	230
329	306
329	319
329	423
329	465
329	467
329	472
329	495
330	92
330	148
330	239
330	292
330	394
330	425
330	433
330	450
330	464
331	25
331	146
331	292
331	342
331	424
331	454
331	471
331	488
331	491
332	35
332	130
332	170
332	199
332	343
332	417
332	428
332	456
332	480
333	19
333	127
333	140
333	322
333	375
333	385
333	455
333	485
333	494
334	34
334	91
334	319
334	386
334	407
334	448
334	467
334	470
334	492
335	293
335	301
335	337
335	362
335	371
335	460
335	486
335	490
335	494
336	13
336	267
336	285
336	426
336	434
336	465
336	480
336	489
336	491
337	114
337	335
337	344
337	356
337	424
337	443
337	462
337	468
337	494
338	259
338	303
338	311
338	403
338	442
338	443
338	458
338	466
338	485
339	22
339	190
339	198
339	326
339	343
339	409
339	484
339	487
339	500
340	18
340	55
340	154
340	164
340	243
340	403
340	427
340	439
340	489
341	95
341	307
341	383
341	407
341	424
341	466
341	485
341	489
341	496
342	162
342	179
342	270
342	291
342	331
342	412
342	490
342	491
342	492
343	286
343	318
343	332
343	339
343	365
343	399
343	458
343	482
343	485
344	274
344	281
344	315
344	337
344	384
344	408
344	445
344	484
344	495
345	2
345	17
345	65
345	138
345	210
345	293
345	423
345	448
345	487
346	124
346	142
346	398
346	422
346	457
346	477
346	487
346	489
346	491
347	121
347	200
347	399
347	418
347	459
347	478
347	482
347	492
347	495
348	102
348	134
348	384
348	404
348	413
348	420
348	475
348	481
348	483
349	40
349	111
349	128
349	137
349	327
349	367
349	400
349	465
349	468
350	165
350	234
350	289
350	318
350	356
350	439
350	491
350	492
350	495
351	173
351	225
351	237
351	240
351	268
351	387
351	429
351	481
351	491
352	206
352	242
352	245
352	361
352	371
352	430
352	447
352	451
352	480
353	83
353	220
353	224
353	304
353	317
353	437
353	449
353	453
[truncated: 2,702 more rows]
