# Supplementary material for: Two-stage multi-objective evolutionary algorithm for overlapping community discovery
Source: PeerJ Comput Sci. 2024 Jul 16;10:e2185. doi: 10.7717/peerj-cs.2185 (PMC11323150; doi:10.7717/peerj-cs.2185)
Supplement: Supplemental Information 2 — The synthetic data sets LFR in this article and 9 kinds of real data sets. Each data set has two files, which are the relationship between network nodes and the real community structure of the network. [file peerj-cs-10-2185-s002.zip › LFR/500/om4/community_u01_om4.dat]

1	4
2	5 10 11 13
3	11
4	12
5	11
6	11
7	10
8	2
9	1
10	4 7 11 12
11	10
12	5
13	8
14	1
15	7 9 10 13
16	2 3 7 12
17	13
18	2
19	3
20	5
21	1
22	13
23	1
24	12
25	3
26	4
27	9
28	6
29	9
30	1
31	7
32	3
33	2 5 7 11
34	3
35	1
36	3
37	4
38	13
39	5
40	10
41	12
42	7
43	6
44	12
45	3
46	10
47	12
48	11
49	13
50	7
51	5
52	3
53	6
54	6
55	5
56	3
57	8
58	5
59	8
60	1
61	10
62	3
63	5
64	1
65	6
66	4
67	8
68	8
69	1
70	2 3 4 13
71	7
72	1 3 5 9
73	4
74	1
75	12
76	10
77	5
78	6 9 10 12
79	2
80	8
81	7
82	4
83	4
84	7
85	4
86	7
87	1 5 6 11
88	3
89	7
90	10
91	1
92	2
93	1 3 8 10
94	3
95	10
96	3
97	12
98	8
99	4
100	13
101	7
102	11
103	13
104	2 4 7 10
105	10
106	2 3 5 10
107	2 5 6 12
108	6
109	6
110	8
111	5
112	13
113	7
114	2 4 6 11
115	3
116	12
117	11
118	4
119	7
120	1
121	6 11 12 13
122	10
123	5
124	10
125	4 5 6 8
126	1
127	1
128	10
129	1
130	10
131	8
132	1
133	8
134	4
135	2
136	3
137	5
138	12
139	3
140	5
141	1
142	12
143	12
144	2
145	12
146	8
147	10
148	2 3 8 11
149	7
150	5
151	3
152	1
153	2
154	7
155	5
156	2 5 8 12
157	13
158	9
159	13
160	11
161	2 3 10 11
162	5
163	8
164	7
165	11
166	3
167	1 2 4 6
168	12
169	10
170	7
171	1 3 7 13
172	11
173	6
174	12
175	12
176	1
177	8
178	4
179	9
180	2
181	1
182	8
183	11
184	8
185	4
186	8
187	3 4 6 10
188	12
189	7
190	1 4 5 8
191	10
192	4
193	5
194	10
195	1
196	11
197	5
198	8
199	2
200	9
201	7
202	11
203	6
204	8
205	5
206	3
207	2
208	2
209	13
210	2
211	6
212	11
213	3
214	6
215	10
216	10
217	6
218	8
219	12
220	3
221	9
222	1 4 8 13
223	4
224	11
225	2 8 9 12
226	2
227	13
228	12
229	1
230	2
231	10
232	13
233	8
234	9
235	1
236	7
237	7
238	1 2 3 6
239	2
240	8
241	1 3 7 8
242	1
243	6
244	1
245	1 2 4 7
246	5
247	10
248	1 10 12 13
249	1 2 5 8
250	5
251	7
252	1
253	4
254	3
255	10
256	2
257	1
258	11
259	6
260	1
261	11
262	4
263	9
264	7
265	2 4 9 13
266	10
267	11
268	13
269	2
270	6
271	11
272	1 4 8 10
273	2
274	2 3 6 9
275	6
276	7
277	2 5 6 12
278	1
279	7
280	1
281	7
282	2
283	6 10 11 13
284	5
285	6
286	3
287	12
288	10
289	13
290	5
291	3
292	10
293	3
294	10
295	12
296	13
297	9
298	2
299	8
300	11
301	4
302	2
303	13
304	9
305	7
306	13
307	1
308	9
309	8
310	13
311	11
312	12
313	6
314	13
315	2
316	5
317	10
318	12
319	8
320	9
321	5
322	2
323	1
324	3
325	4
326	13
327	6
328	11
329	9
330	8
331	3
332	6
333	7
334	11
335	5
336	7
337	2 6 8 10
338	1
339	11
340	11
341	3
342	12
343	6
344	6
345	9
346	10
347	1 2 8 11
348	6
349	3 5 9 11
350	7
351	4
352	3
353	9
354	9
355	9
356	6
357	6
358	8
359	3
360	5
361	1
362	11
363	4
364	4 8 10 11
365	9
366	6
367	9
368	12
369	12
370	5
371	5 6 7 10
372	2
373	13
374	1 2 10 13
375	9
376	10
377	6
378	8
379	1
380	2
381	9
382	2
383	12
384	4
385	13
386	13
387	3
388	11
389	2
390	7
391	10
392	3
393	11
394	6
395	13
396	3
397	4
398	11
399	6
400	10
401	11
402	7
403	7
404	10
405	12
406	9
407	12
408	2
409	11
410	8 11 12 13
411	2
412	4
413	2
414	3
415	12
416	7
417	2
418	12
419	11
420	9
421	3
422	9
423	1 2 4 13
424	10
425	13
426	2
427	11
428	3
429	10
430	11
431	7
432	2
433	2 5 9 12
434	11
435	3 8 9 11
436	10
437	9
438	13
439	6
440	13
441	7
442	3 7 8 13
443	9
444	6
445	2 3 4 11
446	5
447	12
448	6
449	6
450	7
451	10
452	9
453	8
454	6
455	2
456	5
457	3
458	7
459	8
460	1 4 11 13
461	10
462	11
463	9
464	6
465	13
466	10
467	12
468	2 4 8 13
469	3
470	13
471	1
472	5
473	3
474	1
475	6
476	3
477	8
478	13
479	2
480	10
481	10
482	1
483	1 6 7 11
484	6
485	10
486	7
487	11
488	8
489	1
490	10
491	8
492	5
493	3
494	6
495	5
496	1
497	3
498	11
499	4
500	7
