# Supplementary material for: Two-stage multi-objective evolutionary algorithm for overlapping community discovery
Source: PeerJ Comput Sci. 2024 Jul 16;10:e2185. doi: 10.7717/peerj-cs.2185 (PMC11323150; doi:10.7717/peerj-cs.2185)
Supplement: Supplemental Information 2 — The synthetic data sets LFR in this article and 9 kinds of real data sets. Each data set has two files, which are the relationship between network nodes and the real community structure of the network. [file peerj-cs-10-2185-s002.zip › LFR/500/om4/community_u02_om4.dat]

1	7
2	12
3	1
4	1 2 9 12
5	10
6	10
7	6
8	10
9	13
10	1
11	2
12	10
13	3
14	7
15	4
16	4
17	7
18	8
19	7
20	9
21	8
22	11
23	10
24	1
25	13
26	12
27	8
28	2 6 8 11
29	7
30	3
31	2
32	5 9 10 12
33	7
34	3 4 10 14
35	1 4 10 12
36	3
37	9
38	6
39	9
40	1 4 7 12
41	9 10 11 14
42	7
43	12
44	13
45	11
46	9
47	4
48	3
49	8
50	4
51	7
52	8
53	5
54	7
55	2
56	5
57	9
58	10
59	12
60	5 9 13 14
61	7
62	10
63	7
64	4
65	13
66	9
67	12
68	5
69	13
70	4
71	5
72	7
73	1
74	5
75	1
76	14
77	5
78	2
79	1
80	10
81	4
82	2
83	7
84	4
85	1
86	14
87	6 8 9 11
88	12
89	1
90	6 7 8 12
91	14
92	6
93	11
94	14
95	9
96	4
97	2 3 5 10
98	1
99	10
100	10
101	9
102	2
103	2
104	11
105	6
106	8
107	3
108	3 4 10 11
109	5
110	13
111	3
112	1
113	9
114	3 11 12 13
115	14
116	9
117	8
118	9
119	3
120	5
121	1 8 12 14
122	12
123	9
124	14
125	9
126	1
127	13
128	7
129	10
130	4 9 13 14
131	13
132	4
133	10
134	12
135	10
136	12
137	6
138	5
139	12
140	4
141	1
142	3
143	9
144	3
145	2
146	4
147	12
148	1
149	1
150	11
151	2
152	3 11 13 14
153	12
154	9
155	2
156	9
157	9
158	7
159	2
160	4
161	1 6 10 12
162	2
163	10
164	9
165	1
166	4
167	3
168	2
169	10
170	8
171	6
172	5
173	6 11 12 13
174	13
175	4
176	14
177	1
178	11
179	11
180	7
181	1
182	10
183	8
184	7
185	6
186	6
187	4
188	8
189	1 8 12 13
190	1
191	7
192	14
193	13
194	6 12 13 14
195	6
196	9
197	4
198	6
199	14
200	10
201	3
202	14
203	1
204	2 4 6 12
205	10
206	4
207	13
208	4
209	6
210	12
211	5 9 11 14
212	9
213	11
214	6
215	13
216	12
217	9
218	9
219	10
220	10
221	2 6 13 14
222	2
223	14
224	3
225	14
226	12
227	1
228	1 4 7 8
229	5
230	1 3 5 8
231	7
232	11
233	9
234	3
235	7
236	10
237	10
238	5
239	1
240	1
241	11
242	1
243	6
244	9
245	12
246	3
247	12
248	14
249	12
250	3 11 12 13
251	14
252	6
253	14
254	2
255	11
256	12
257	14
258	12
259	2
260	9
261	7 8 12 14
262	4
263	6
264	2
265	14
266	1
267	4
268	5
269	9
270	11
271	10
272	11
273	11
274	9
275	8
276	8
277	1
278	1
279	13
280	12
281	10
282	9
283	1 6 7 14
284	13
285	2
286	1
287	11
288	1 2 5 10
289	14
290	6
291	6
292	11
293	2
294	5
295	9
296	8
297	4
298	3
299	13
300	2
301	4
302	12
303	13
304	7
305	10
306	13
307	9
308	14
309	6
310	1 2 3 13
311	11
312	12
313	1 4 7 14
314	4
315	14
316	7
317	2
318	12
319	2
320	2 8 9 10
321	12
322	7
323	4
324	10
325	9
326	5
327	8
328	4
329	4
330	1
331	1 3 9 13
332	12
333	9
334	14
335	5
336	14
337	8
338	11
339	14
340	10
341	10
342	11
343	7
344	13
345	7
346	9
347	13
348	9
349	1
350	8
351	5
352	5
353	11
354	4
355	12
356	14
357	2
358	1
359	13
360	4
361	13
362	9
363	5
364	12
365	6
366	11
367	9
368	7
369	8
370	10
371	10
372	6
373	4 5 8 9
374	3
375	8
376	10
377	12
378	7
379	8
380	4 5 13 14
381	7
382	10
383	3
384	10
385	9
386	14
387	14
388	12
389	14
390	5
391	5
392	1 8 10 13
393	6
394	9
395	2 9 13 14
396	7
397	14
398	5
399	6
400	2
401	1
402	5 7 9 10
403	6
404	14
405	9
406	14
407	5 7 10 14
408	7
409	2
410	12
411	9
412	14
413	14
414	11
415	13
416	12
417	3
418	14
419	9
420	13
421	9
422	13
423	9
424	11
425	10
426	5
427	6 7 10 13
428	7
429	13
430	12
431	12
432	7
433	13
434	8
435	3
436	9
437	6 8 9 12
438	3
439	14
440	6
441	7
442	10
443	14
444	10
445	14
446	10
447	6
448	2
449	1
450	1 2 6 12
451	13
452	2
453	3
454	4
455	8
456	10
457	14
458	4
459	11
460	11
461	14
462	3
463	9
464	2
465	7
466	4
467	10
468	1
469	11
470	7
471	9
472	4 5 9 11
473	9
474	1 7 9 14
475	8
476	6 7 8 14
477	2
478	6
479	11
480	14
481	5
482	4 5 8 9
483	8
484	3
485	14
486	1 3 4 10
487	12
488	9
489	1 6 7 14
490	10
491	9
492	13
493	10
494	1 2 3 8
495	3 7 9 10
496	9
497	3
498	2
499	12
500	9
