# Supplementary material for: Two-stage multi-objective evolutionary algorithm for overlapping community discovery
Source: PeerJ Comput Sci. 2024 Jul 16;10:e2185. doi: 10.7717/peerj-cs.2185 (PMC11323150; doi:10.7717/peerj-cs.2185)
Supplement: Supplemental Information 2 — The synthetic data sets LFR in this article and 9 kinds of real data sets. Each data set has two files, which are the relationship between network nodes and the real community structure of the network. [file peerj-cs-10-2185-s002.zip › LFR/500/om4/community_u03_om4.dat]

1	1 7 9 11
2	11
3	9
4	13
5	5
6	4
7	7
8	13
9	14
10	7
11	2
12	7
13	6
14	15
15	16
16	5
17	5
18	3
19	5 10 11 13
20	3 10 13 14
21	3
22	1 5 7 14
23	15
24	7
25	9
26	5
27	4
28	10
29	7
30	6
31	7
32	1
33	7
34	14
35	10
36	3
37	4
38	7
39	5
40	7
41	4
42	11
43	9
44	5
45	16
46	9
47	10
48	11
49	5
50	2
51	11
52	13
53	12
54	14
55	6
56	3
57	12
58	5
59	5
60	14
61	3
62	15
63	8 9 14 16
64	1
65	5
66	3
67	3
68	14
69	16
70	3
71	3
72	3
73	14
74	13
75	16
76	5
77	15
78	11
79	7
80	6
81	2 3 15 16
82	6
83	2 3 5 16
84	4
85	6
86	4
87	4
88	13
89	6
90	15
91	5
92	8
93	2 9 12 13
94	12
95	5 8 11 15
96	9
97	12
98	4
99	9
100	3 6 8 10
101	7
102	1
103	3
104	10
105	10
106	3
107	1
108	11
109	12
110	16
111	1 7 9 11
112	9
113	5
114	4 7 12 15
115	16
116	2
117	15
118	11
119	3
120	4
121	8
122	12
123	13
124	2
125	14
126	15
127	15
128	6
129	6
130	4
131	15
132	13
133	5
134	12
135	1 4 6 7
136	6
137	8
138	4
139	14
140	12
141	11
142	2
143	5
144	10
145	14
146	3
147	4
148	1
149	9
150	2
151	14
152	8
153	11
154	2
155	6
156	12
157	11
158	6
159	8
160	3
161	14
162	11
163	9
164	10
165	12
166	2 4 5 14
167	4
168	5
169	15
170	1
171	1
172	3
173	5
174	12
175	10
176	16
177	8
178	1
179	4
180	7
181	4
182	2
183	11
184	13
185	1
186	3
187	7
188	15
189	3
190	2
191	7
192	4
193	10
194	5
195	4
196	2
197	2
198	16
199	5
200	7
201	11
202	5
203	1
204	3
205	5 11 12 16
206	11
207	4 5 12 14
208	15
209	2
210	8 9 10 14
211	10
212	15
213	13
214	3
215	8
216	16
217	16
218	5
219	4 10 13 15
220	4
221	7 9 11 14
222	15
223	8
224	16
225	8
226	7 10 11 16
227	9
228	5
229	3
230	3
231	9
232	13
233	1 6 11 13
234	16
235	2
236	6
237	5 7 10 15
238	16
239	13
240	13
241	13
242	2 5 7 11
243	14
244	12
245	9
246	8
247	4
248	9 10 11 14
249	9
250	8
251	6
252	12
253	9
254	4
255	11
256	4
257	3 10 13 14
258	1
259	10
260	2 3 4 15
261	15
262	4
263	6
264	7
265	10
266	5
267	7
268	12
269	2
270	5
271	3
272	10
273	12
274	5
275	15
276	5
277	13
278	5
279	8
280	5
281	7
282	2 3 4 8
283	10
284	1
285	12
286	14
287	1
288	12
289	11
290	1
291	1 8 9 14
292	15
293	14
294	9
295	7
296	2 3 5 9
297	8
298	1 6 8 14
299	3
300	3 9 11 15
301	14
302	14
303	14
304	11
305	14
306	2 3 7 13
307	3
308	7
309	14
310	1
311	6
312	2
313	7
314	11
315	10
316	3
317	11
318	3
319	3
320	6
321	16
322	12
323	11
324	2
325	12
326	11
327	16
328	5
329	3
330	15
331	6
332	14
333	15
334	16
335	12
336	12
337	5 11 14 16
338	4
339	4
340	1
341	8
342	14
343	14
344	9
345	4
346	5
347	6
348	13
349	6
350	2
351	5
352	8
353	7
354	10
355	11
356	2
357	14
358	5
359	3
360	7
361	11
362	13
363	2
364	6 8 10 13
365	5
366	5 9 14 15
367	13
368	6
369	5
370	9
371	6
372	9
373	4
374	3
375	16
376	15
377	8
378	14
379	16
380	2
381	12
382	14
383	13
384	6
385	1 6 7 10
386	2 3 11 14
387	8
388	8
389	14
390	11
391	14
392	6
393	12
394	1
395	16
396	2 10 15 16
397	5 10 14 16
398	15
399	14
400	6
401	4
402	5
403	3
404	14
405	4 5 7 15
406	8
407	8
408	16
409	2
410	1
411	13
412	6
413	1
414	13
415	5
416	12
417	8
418	16
419	7
420	7
421	13
422	7
423	15
424	16
425	1 2 4 14
426	10
427	4
428	5
429	5
430	11
431	5
432	15
433	2
434	7
435	6
436	9
437	15
438	7
439	3
440	11
441	3 11 14 16
442	5
443	16
444	2
445	3
446	7
447	1 4 9 13
448	11
449	9
450	4
451	2
452	1
453	6
454	11
455	3
456	2
457	11
458	13
459	9
460	12
461	11
462	3
463	7
464	14
465	5
466	7
467	12
468	3
469	16
470	1 3 11 15
471	12
472	8
473	2 3 6 12
474	6
475	4 6 12 16
476	13
477	15
478	1 3 5 14
479	4
480	12
481	4 6 11 13
482	1 5 7 14
483	15
484	9
485	13
486	9
487	10
488	5 7 10 13
489	15
490	2
491	6
492	12
493	3
494	8
495	12
496	6
497	2
498	12
499	13
500	7
