# Supplementary material for: Two-stage multi-objective evolutionary algorithm for overlapping community discovery
Source: PeerJ Comput Sci. 2024 Jul 16;10:e2185. doi: 10.7717/peerj-cs.2185 (PMC11323150; doi:10.7717/peerj-cs.2185)
Supplement: Supplemental Information 2 — The synthetic data sets LFR in this article and 9 kinds of real data sets. Each data set has two files, which are the relationship between network nodes and the real community structure of the network. [file peerj-cs-10-2185-s002.zip › LFR/500/om4/community_u04_om4.dat]

1	11
2	7 11 13 14
3	10
4	1 2 12 14
5	2
6	3
7	2
8	11
9	3
10	14
11	2
12	14
13	2
14	5
15	4
16	6
17	12
18	6
19	4
20	1
21	2
22	4 5 6 9
23	1
24	5 6 7 8
25	6
26	10
27	14
28	14
29	2
30	12
31	4
32	5
33	9
34	12
35	13
36	14
37	14
38	14
39	7
40	4
41	14
42	13
43	9
44	4 10 12 13
45	7
46	6
47	9
48	6
49	2
50	2
51	7
52	9
53	3
54	14
55	8
56	11
57	3
58	2 3 10 11
59	7
60	5
61	9
62	9
63	14
64	3
65	8
66	7
67	10
68	2
69	6 9 12 14
70	5
71	3
72	3
73	10
74	1
75	2
76	2 4 5 10
77	3 4 6 14
78	13
79	10
80	1
81	12
82	14
83	10
84	4
85	7
86	3
87	7 8 10 13
88	9
89	9
90	5
91	10
92	9
93	8
94	6 7 11 12
95	1
96	6
97	1 7 11 13
98	11
99	9
100	5
101	5
102	4
103	10
104	4
105	13
106	3 10 11 13
107	6
108	2 6 10 13
109	4 8 11 14
110	7
111	8
112	13
113	3
114	10
115	12
116	12
117	13
118	4
119	2
120	4
121	11
122	2 3 7 10
123	14
124	5
125	3
126	2
127	4
128	6
129	6 7 8 13
130	5
131	6
132	7
133	4
134	7
135	11
136	13
137	14
138	13
139	4
140	9
141	12
142	2
143	9
144	10
145	1
146	2
147	1 3 13 14
148	11
149	4
150	7
151	6
152	14
153	2
154	3
155	11
156	13
157	2 3 5 11
158	2
159	2
160	7
161	10
162	2
163	3
164	4
165	2
166	4
167	2
168	13
169	13
170	7
171	4
172	2
173	14
174	4 8 11 14
175	10
176	2
177	4
178	4 5 8 10
179	14
180	3
181	8
182	10
183	1 5 7 9
184	8
185	13
186	7
187	2
188	14
189	4
190	6
191	14
192	14
193	6
194	14
195	2 5 10 12
196	1
197	1 5 7 10
198	9
199	10
200	14
201	9
202	4
203	8
204	5
205	13
206	14
207	5
208	11
209	11
210	1
211	10
212	14
213	7
214	11
215	1 5 6 11
216	9
217	3 7 13 14
218	12
219	6
220	1
221	6
222	4
223	1
224	13
225	14
226	9
227	2
228	10
229	8
230	9
231	6 10 11 12
232	6
233	4 6 12 14
234	4
235	8
236	11
237	12
238	1
239	10
240	12
241	8
242	6
243	14
244	9
245	6
246	2
247	2 8 9 12
248	11
249	13
250	14
251	9
252	7
253	5
254	7
255	1
256	12
257	10
258	1 4 12 13
259	14
260	11
261	9
262	3
263	12
264	5 6 11 13
265	13
266	6
267	11
268	6
269	6
270	4
271	2
272	9
273	2
274	10
275	6
276	12
277	2 6 7 9
278	6
279	4
280	5
281	10
282	10
283	14
284	8
285	5
286	11
287	7
288	1
289	2
290	1
291	10
292	10
293	14
294	12
295	2
296	5
297	4
298	2
299	6
300	13
301	8
302	2
303	11
304	2
305	1 3 7 13
306	9
307	1 4 8 13
308	10
309	10
310	9
311	13
312	9
313	3
314	5
315	6
316	5
317	9
318	1
319	9
320	10
321	5 9 12 13
322	9
323	13
324	4
325	11
326	2 3 9 13
327	3 5 8 12
328	4
329	10
330	5
331	11
332	3
333	5
334	11
335	6
336	6
337	2
338	13
339	1
340	7
341	1
342	14
343	4
344	6
345	7
346	4
347	13
348	11
349	11
350	2
351	6
352	4
353	3 5 11 13
354	2 7 13 14
355	1
356	8
357	5
358	6
359	7
360	14
361	14
362	12
363	8
364	4
365	4
366	10
367	9
368	10
369	1
370	10
371	13
372	12
373	2 4 7 11
374	8
375	2 3 6 13
376	1
377	14
378	6
379	14
380	2
381	8
382	2
383	2
384	10
385	7
386	11
387	1
388	2
389	3
390	2
391	14
392	6
393	13
394	14
395	3
396	11
397	8
398	13
399	2
400	2 4 10 13
401	6
402	14
403	2 3 9 14
404	4
405	1
406	4
407	9
408	1
409	14
410	9
411	4
412	5 6 9 12
413	5
414	12
415	8
416	4
417	6
418	2
419	2
420	2
421	11
422	14
423	13
424	12
425	9
426	1 3 9 14
427	8
428	2
429	5
430	9
431	9
432	2
433	14
434	8
435	3
436	6
437	12
438	14
439	1 7 9 12
440	2 7 9 11
441	7
442	13
443	7
444	10
445	6
446	9
447	6
448	13
449	8
450	5
451	7
452	9
453	3
454	2
455	11
456	13
457	2
458	12
459	10
460	4
461	14
462	11
463	3
464	1 4 8 14
465	10
466	4
467	5
468	1
469	2
470	3
471	10
472	11
473	4
474	13
475	8
476	13
477	14
478	10
479	11
480	1 4 6 11
481	4
482	5
483	1
484	2
485	5
486	4
487	9
488	8
489	9
490	7
491	3
492	3
493	1 4 10 12
494	14
495	10
496	5
497	4
498	3
499	3
500	9
