# Supplementary material for: Two-stage multi-objective evolutionary algorithm for overlapping community discovery
Source: PeerJ Comput Sci. 2024 Jul 16;10:e2185. doi: 10.7717/peerj-cs.2185 (PMC11323150; doi:10.7717/peerj-cs.2185)
Supplement: Supplemental Information 2 — The synthetic data sets LFR in this article and 9 kinds of real data sets. Each data set has two files, which are the relationship between network nodes and the real community structure of the network. [file peerj-cs-10-2185-s002.zip › LFR/500/om4/community_u05_om4.dat]

1	1
2	1
3	1
4	11
5	2
6	12
7	15
8	12
9	12
10	1
11	11
12	2
13	4
14	6
15	7
16	11
17	5
18	8
19	5
20	6
21	12
22	15
23	10
24	6
25	14
26	4
27	11
28	13
29	6
30	3
31	5 7 11 15
32	14
33	13
34	1 7 11 14
35	1
36	7
37	1 3 8 12
38	2
39	11
40	6
41	11
42	3
43	14
44	8
45	3
46	7
47	8
48	2 9 13 14
49	9
50	11
51	4
52	7
53	14
54	14
55	8
56	2 10 11 12
57	12
58	3 8 11 12
59	3
60	3 8 11 12
61	3
62	13
63	3 5 9 15
64	7
65	11
66	11
67	7
68	4
69	7
70	8
71	8
72	8
73	9
74	7
75	9 10 11 12
76	5
77	9 11 12 13
78	3
79	14
80	2 4 6 13
81	15
82	13
83	7
84	13
85	15
86	8
87	8
88	1
89	9
90	12
91	2 3 4 8
92	14
93	9
94	1
95	14
96	8
97	9
98	7
99	7 10 12 13
100	11
101	3
102	4
103	2
104	12
105	9
106	4
107	3
108	9
109	10
110	1
111	14
112	2
113	2 4 9 15
114	14
115	5
116	11
117	6 11 13 15
118	11
119	3 4 11 14
120	1
121	1
122	1
123	7
124	11
125	13
126	15
127	2 4 9 12
128	15
129	3
130	13
131	1 2 6 12
132	1
133	15
134	3
135	3 7 10 14
136	2
137	3
138	9
139	3
140	10
141	3 5 6 10
142	2
143	1
144	8
145	14
146	11
147	9
148	15
149	15
150	15
151	12
152	8
153	5
154	6
155	6
156	1
157	13
158	7
159	3
160	2 10 11 14
161	7
162	10
163	4
164	10
165	8
166	11
167	12
168	15
169	8 9 10 13
170	5
171	12
172	1 2 8 15
173	8
174	14
175	15
176	12
177	10
178	8
179	1
180	14
181	12
182	1 7 12 14
183	1
184	6
185	10
186	8
187	1
188	12
189	5
190	7
191	13
192	1
193	8
194	2 3 11 13
195	7
196	12
197	6
198	7
199	3
200	13
201	11
202	11
203	11
204	10
205	15
206	6
207	8
208	3
209	4
210	7
211	6
212	9
213	6
214	12
215	7
216	15
217	15
218	5
219	5
220	15
221	1
222	5
223	5
224	7
225	14
226	7
227	12
228	11
229	13
230	13
231	2
232	6
233	9
234	3
235	1
236	14
237	1
238	7 10 13 14
239	14
240	12
241	10
242	11
243	7
244	7
245	9
246	7
247	7
248	13
249	5
250	11
251	13
252	4
253	10
254	14
255	15
256	3 6 12 15
257	2
258	1 6 11 15
259	8 11 13 14
260	13
261	10
262	1 5 11 12
263	11
264	10
265	7
266	9
267	8
268	3
269	12
270	10
271	3
272	3
273	2 3 8 12
274	8
275	11
276	15
277	5
278	2
279	3 10 12 15
280	7
281	7
282	8
283	5
284	4
285	13
286	15
287	5
288	15
289	2 3 5 9
290	11
291	3
292	15
293	9
294	8
295	11
296	3
297	7
298	11
299	9
300	6
301	4
302	4
303	14
304	15
305	2
306	8
307	1
308	13
309	5
310	1
311	14
312	15
313	13
314	1
315	15
316	4
317	8
318	2
319	4
320	8
321	9
322	10
323	2
324	1 3 7 8
325	1
326	14
327	9
328	11
329	5
330	2
331	5
332	13
333	10
334	2
335	8
336	6
337	13
338	11
339	11
340	3
341	1
342	10
343	15
344	9
345	7
346	2
347	9
348	7
349	13
350	13
351	1
352	7
353	1
354	5
355	8
356	2 5 9 13
357	12
358	6
359	7
360	15
361	12
362	11
363	4
364	2
365	4
366	15
367	7
368	7
369	4
370	6
371	4
372	14
373	4
374	5
375	2
376	7
377	9
378	15
379	5
380	1 3 7 15
381	7
382	7
383	2
384	7
385	11
386	1 6 8 12
387	9
388	7
389	5
390	9
391	14
392	9
393	14
394	4
395	6
396	3
397	4
398	5
399	11
400	7
401	1 3 6 12
402	2
403	7
404	15
405	7
406	14
407	3
408	15
409	7
410	5
411	5
412	13
413	4 12 13 15
414	11
415	3
416	15
417	1
418	9 10 12 15
419	8
420	1 3 9 15
421	4
422	11 13 14 15
423	5 6 9 15
424	3
425	1 5 10 12
426	11
427	8
428	3 4 7 15
429	11
430	8
431	13
432	4
433	15
434	11
435	10
436	3
437	15
438	4
439	2 6 10 14
440	11
441	8
442	12
443	13
444	2
445	15
446	9
447	14
448	2
449	7
450	7
451	12
452	1
453	12
454	10
455	9
456	12
457	6
458	11
459	9
460	2
461	2
462	5
463	11
464	2
465	7
466	1
467	7
468	13
469	11
470	9
471	3
472	2 3 7 12
473	2
474	12
475	10
476	2
477	15
478	2
479	15
480	13
481	3 5 10 15
482	6
483	5
484	2
485	5
486	2 7 12 15
487	3
488	12
489	7
490	2
491	4
492	1 4 8 12
493	8
494	9
495	14
496	4
497	3
498	15
499	5
500	12
