# Supplementary material for: Two-stage multi-objective evolutionary algorithm for overlapping community discovery
Source: PeerJ Comput Sci. 2024 Jul 16;10:e2185. doi: 10.7717/peerj-cs.2185 (PMC11323150; doi:10.7717/peerj-cs.2185)
Supplement: Supplemental Information 2 — The synthetic data sets LFR in this article and 9 kinds of real data sets. Each data set has two files, which are the relationship between network nodes and the real community structure of the network. [file peerj-cs-10-2185-s002.zip › LFR/500/om4/network_u01_om4.dat]

1	73
1	363
1	412
1	499
2	48
2	250
2	382
2	481
3	183
3	258
3	427
3	498
4	287
4	369
4	383
4	418
5	334
5	437
5	487
5	498
6	409
6	434
6	462
6	498
7	374
7	408
7	466
7	485
8	41
8	315
8	417
8	455
9	132
9	141
9	489
9	496
10	99
10	334
10	403
10	418
11	61
11	481
11	485
11	490
12	323
12	472
12	492
12	495
13	233
13	240
13	477
13	488
14	35
14	471
14	489
14	496
15	329
15	395
15	441
15	481
16	279
16	380
16	421
16	467
17	93
17	438
17	465
17	478
18	199
18	256
18	408
18	499
19	94
19	359
19	396
19	414
20	284
20	446
20	492
20	495
21	129
21	242
21	278
21	496
22	438
22	463
22	465
22	478
23	257
23	468
23	482
23	489
24	75
24	145
24	369
24	467
25	293
25	392
25	473
25	497
26	301
26	397
26	450
26	499
27	355
27	422
27	452
27	463
28	332
28	454
28	475
28	484
29	247
29	422
29	452
29	463
30	264
30	379
30	471
30	474
31	149
31	390
31	441
31	450
32	286
32	473
32	493
32	497
33	208
33	492
33	494
33	500
34	136
34	324
34	396
34	470
35	14
35	72
35	476
35	496
36	324
36	392
36	442
36	493
37	85
37	185
37	448
37	499
38	385
38	440
38	469
38	478
39	111
39	321
39	472
39	495
40	76
40	404
40	480
40	490
41	8
41	143
41	225
41	405
42	236
42	417
42	431
42	458
43	332
43	444
43	448
43	467
44	357
44	415
44	418
44	467
45	457
45	473
45	493
45	497
46	461
46	480
46	481
46	490
47	168
47	174
47	418
47	467
48	2
48	362
48	474
48	487
49	232
49	268
49	470
49	478
50	319
50	336
50	441
50	486
51	145
51	246
51	472
51	492
52	166
52	469
52	476
52	493
53	377
53	439
53	484
53	494
54	167
54	383
54	475
54	483
55	321
55	446
55	472
55	495
56	392
56	476
56	493
56	497
57	378
57	468
57	488
57	491
58	162
58	335
58	472
58	492
59	131
59	410
59	453
59	477
60	379
60	420
60	471
60	474
61	11
61	317
61	466
61	490
62	286
62	324
62	428
62	493
63	316
63	446
63	456
63	495
64	244
64	256
64	379
64	460
65	439
65	454
65	475
65	483
66	325
66	412
66	451
66	499
67	299
67	358
67	378
67	491
68	218
68	309
68	488
68	491
69	132
69	242
69	332
69	496
70	382
70	469
70	470
70	499
71	402
71	441
71	479
71	500
72	35
72	411
72	437
72	472
73	1
73	262
73	363
73	499
74	471
74	474
74	482
74	489
75	24
75	383
75	418
75	447
76	40
76	391
76	481
76	490
77	446
77	456
77	492
77	495
78	309
78	344
78	375
78	461
79	408
79	426
79	432
79	455
80	453
80	477
80	488
80	491
81	381
81	458
81	486
81	500
82	192
82	301
82	384
82	499
83	253
83	262
83	301
83	499
84	340
84	441
84	483
84	500
85	37
85	192
85	384
85	499
86	280
86	281
86	442
86	500
87	277
87	427
87	489
87	495
88	293
88	414
88	473
88	494
89	237
89	251
89	336
89	500
90	266
90	376
90	424
90	481
91	379
91	471
91	474
91	482
92	226
92	282
92	322
92	432
93	17
93	338
93	459
93	476
94	19
94	359
94	396
94	476
95	400
95	436
95	480
95	481
96	202
96	469
96	493
96	497
97	228
97	243
97	369
97	415
98	186
98	198
98	477
98	488
99	10
99	134
99	363
99	499
100	310
100	385
100	386
100	438
101	416
101	465
101	486
101	500
102	339
102	393
102	427
102	430
103	157
103	303
103	440
103	478
104	301
104	450
104	451
104	479
105	371
105	376
105	485
105	490
106	250
106	389
106	417
106	497
107	197
107	405
107	448
107	468
108	348
108	356
108	357
108	454
109	356
109	449
109	475
109	494
110	330
110	378
110	453
110	459
111	39
111	228
111	456
111	492
112	438
112	465
112	470
112	478
113	431
113	458
113	486
113	498
114	224
114	285
114	298
114	351
114	479
115	286
115	387
115	428
115	469
115	497
116	146
116	219
116	312
116	368
116	467
117	121
117	339
117	433
117	487
117	498
118	384
118	397
118	412
118	497
118	499
119	201
119	276
119	333
119	416
119	500
120	152
120	323
120	429
120	471
120	496
121	117
121	407
121	439
121	478
121	500
122	400
122	424
122	461
122	480
122	485
123	349
123	446
123	456
123	492
123	495
124	257
124	461
124	480
124	481
124	490
125	197
125	222
125	262
125	449
125	499
126	181
126	459
126	482
126	489
126	496
127	312
127	361
127	471
127	483
127	489
128	266
128	404
128	451
128	485
128	490
129	21
129	249
129	338
129	347
129	489
130	337
130	391
130	436
130	480
130	485
131	59
131	183
131	186
131	330
131	477
132	9
132	69
132	482
132	485
132	496
133	146
133	347
133	477
133	488
133	491
134	99
134	167
134	223
134	460
134	499
135	302
135	382
135	389
135	415
135	432
136	34
136	293
136	392
136	396
136	497
137	162
137	205
137	360
137	492
137	495
138	287
138	295
138	368
138	383
138	405
139	206
139	341
139	476
139	490
139	497
140	193
140	335
140	396
140	492
140	495
141	9
141	482
141	489
141	493
141	496
142	287
142	312
142	342
142	446
142	447
143	41
143	175
143	407
143	447
143	467
144	197
144	269
144	277
144	372
144	426
145	24
145	51
145	188
145	368
145	407
146	116
146	133
146	453
146	488
146	491
147	255
147	276
147	424
147	451
147	485
148	286
148	302
148	376
148	434
148	491
149	31
149	154
149	219
149	450
149	500
150	371
150	392
150	456
150	492
150	495
151	341
151	428
151	473
151	476
151	493
152	120
152	361
152	474
152	482
152	489
153	380
153	399
153	411
153	413
153	426
154	149
154	450
154	458
154	486
154	500
155	370
155	446
155	472
155	492
155	495
156	210
156	336
156	467
156	472
156	488
157	103
157	306
157	325
157	395
157	440
158	304
158	353
158	355
158	367
158	443
159	209
159	386
159	405
159	440
159	465
160	305
160	339
160	362
160	409
160	487
161	271
161	428
161	443
161	455
161	480
162	58
162	137
162	345
162	456
162	492
163	442
163	453
163	477
163	488
163	491
164	336
164	390
164	450
164	458
164	500
165	311
165	409
165	434
165	487
165	498
166	52
166	283
166	331
166	421
166	497
167	54
167	134
167	413
167	457
167	496
168	47
168	383
168	407
168	433
168	467
169	307
169	466
169	480
169	485
169	490
170	369
170	431
170	441
170	486
170	500
171	396
171	416
171	438
171	482
171	488
172	261
172	328
172	398
172	452
172	498
173	346
173	448
173	449
173	484
173	494
174	47
174	233
174	342
174	418
174	447
175	143
175	315
175	318
175	368
175	405
176	195
176	471
176	474
176	485
176	496
177	240
177	453
177	459
177	468
177	491
178	363
178	384
178	397
178	460
178	499
179	355
179	365
179	437
179	452
179	463
180	207
180	230
180	380
180	413
180	496
181	126
181	361
181	471
181	489
181	496
182	459
182	476
182	477
182	488
182	491
183	3
183	131
183	388
183	483
183	498
184	358
184	364
184	477
184	488
184	491
185	37
185	351
185	397
185	412
185	499
186	98
186	131
186	309
186	453
186	488
186	491
187	240
187	364
187	377
187	429
187	457
187	497
188	145
188	342
188	383
188	405
188	415
188	418
189	251
189	391
189	441
189	450
189	486
189	500
190	402
190	420
190	477
190	489
190	496
190	499
191	231
191	317
191	400
191	451
191	481
191	490
192	82
192	85
192	262
192	325
192	364
192	499
193	140
193	335
193	360
193	421
193	446
193	495
194	297
194	461
194	480
194	481
194	485
194	490
195	176
195	242
195	278
195	379
195	390
195	474
196	339
196	393
196	401
196	483
196	487
196	498
197	107
197	125
197	144
197	433
197	472
197	495
198	98
198	241
198	410
198	459
198	488
198	491
199	18
199	220
199	382
199	426
199	432
199	479
200	345
200	365
200	381
200	393
200	406
200	463
201	119
201	333
201	416
201	441
201	486
201	500
202	96
202	300
202	393
202	398
202	462
202	487
203	214
203	320
203	394
203	449
203	454
203	494
204	319
204	459
204	462
204	477
204	488
204	491
205	137
205	284
205	456
205	487
205	492
205	495
206	139
206	272
206	341
206	457
206	493
206	497
207	180
207	382
207	411
207	413
207	455
207	479
208	33
208	298
208	417
208	426
208	433
208	479
209	159
209	395
209	438
209	465
209	470
209	478
210	156
210	239
210	265
210	285
210	408
210	411
211	313
211	332
211	366
211	377
211	487
211	494
212	214
212	393
212	401
212	409
212	462
212	498
213	377
213	387
213	421
213	473
213	493
213	497
214	203
214	212
214	394
214	449
214	484
214	494
215	346
215	436
215	461
215	480
215	485
215	490
216	226
216	374
216	480
216	481
216	485
216	490
217	343
217	371
217	444
217	448
217	464
217	494
218	68
218	330
218	378
218	435
218	453
218	459
219	116
219	149
219	312
219	342
219	418
219	447
220	199
220	414
220	421
220	469
220	493
220	497
221	297
221	320
221	342
221	381
221	420
221	443
222	125
222	242
222	416
222	440
222	496
222	499
223	134
223	304
223	325
223	363
223	412
223	499
224	114
224	393
224	398
224	427
224	430
224	462
225	41
225	256
225	298
225	406
225	488
225	491
226	92
226	216
226	239
226	380
226	455
226	468
227	296
227	373
227	425
227	465
227	470
227	494
228	97
228	111
228	287
228	383
228	415
228	447
229	260
229	338
229	379
229	482
229	487
229	489
230	180
230	298
230	322
230	372
230	408
230	432
231	191
231	451
231	461
231	466
231	481
231	485
232	49
232	385
232	395
232	425
232	438
232	478
233	13
233	174
233	240
233	459
233	477
233	491
234	353
234	365
234	420
234	437
234	443
234	463
235	280
235	307
235	361
235	474
235	481
235	489
235	496
236	42
236	336
236	402
236	418
236	431
236	441
236	500
237	89
237	305
237	416
237	441
237	476
237	486
237	500
238	302
238	408
238	418
238	448
238	457
238	489
238	496
239	210
239	226
239	269
239	411
239	445
239	455
239	479
240	13
240	177
240	187
240	233
240	319
240	488
240	491
241	198
241	338
241	387
241	421
241	449
241	486
241	496
242	21
242	69
242	195
242	222
242	244
242	482
242	496
243	97
243	343
243	344
243	366
243	394
243	464
243	494
244	64
244	242
244	257
244	260
244	482
244	483
244	496
245	278
245	372
245	384
245	413
245	458
245	471
245	499
246	51
246	250
246	360
246	456
246	472
246	492
246	495
247	29
247	436
247	451
247	466
247	480
247	481
247	490
248	347
248	403
248	407
248	465
248	480
248	485
248	496
249	129
249	315
249	330
249	382
249	471
249	472
249	495
250	2
250	106
250	246
250	290
250	472
250	492
250	495
251	89
251	189
251	410
251	431
251	450
251	486
251	500
252	257
252	307
252	323
252	360
252	474
252	489
252	496
253	83
253	303
253	351
253	364
253	384
253	412
253	423
254	286
254	291
254	364
254	421
254	476
254	493
254	497
255	147
255	428
255	451
255	461
255	466
255	480
255	481
256	18
256	64
256	225
256	269
256	298
256	417
256	445
257	23
257	124
257	244
257	252
257	474
257	482
257	496
258	3
258	311
258	409
258	427
258	430
258	487
258	498
259	357
259	439
259	448
259	449
259	464
259	475
259	494
260	229
260	244
260	338
260	440
260	471
260	474
260	482
261	172
261	271
261	311
261	434
261	462
261	487
261	498
262	73
262	83
262	125
262	192
262	279
262	468
262	499
263	381
263	406
263	420
263	422
263	437
263	452
263	463
264	30
264	402
264	403
264	431
264	441
264	458
264	486
265	210
265	353
265	388
265	411
265	468
265	470
265	499
266	90
266	128
266	337
266	414
266	429
266	461
266	480
267	283
267	362
267	419
267	456
267	462
267	487
267	498
268	49
268	296
268	303
268	314
268	385
268	440
268	478
269	144
269	239
269	256
269	372
269	380
269	455
269	478
270	275
270	313
270	332
270	366
270	444
270	484
270	494
271	161
271	261
271	311
271	388
271	398
271	462
271	487
272	206
272	358
272	361
272	397
272	489
272	490
272	499
273	380
273	411
273	413
273	423
273	431
273	432
273	455
274	308
274	408
274	412
274	417
274	439
274	457
274	493
275	270
275	356
275	357
275	366
275	449
275	464
275	475
276	119
276	147
276	350
276	431
276	450
276	486
276	500
277	87
277	144
277	432
277	447
277	491
277	492
277	494
277	495
278	21
278	195
278	245
278	292
278	379
278	471
278	474
278	496
279	16
279	262
279	350
279	402
279	403
279	450
279	458
279	500
280	86
280	235
280	323
280	361
280	482
280	483
280	489
280	496
281	86
281	350
281	371
281	450
281	457
281	458
281	486
281	500
282	92
282	389
282	413
282	417
282	423
282	460
282	468
282	479
283	166
283	267
283	288
283	419
283	440
283	444
283	448
283	451
284	20
284	205
284	316
284	408
284	456
284	472
284	492
284	495
285	114
285	210
285	313
285	444
285	448
285	454
285	464
285	494
286	32
286	62
286	115
286	148
286	254
286	473
286	493
286	497
287	4
287	138
287	142
287	228
287	369
287	415
287	418
287	467
288	283
288	391
288	424
288	425
288	461
288	481
288	485
288	490
289	386
289	395
289	425
289	440
289	468
289	470
289	478
289	479
290	250
290	360
290	371
290	409
290	446
290	456
290	492
290	495
291	254
291	396
291	421
291	457
291	476
291	483
291	493
291	497
292	278
292	391
292	429
292	451
292	466
292	480
292	485
292	490
293	25
293	88
293	136
293	378
293	414
293	445
293	469
293	497
294	331
294	400
294	429
294	436
294	461
294	466
294	481
294	485
295	138
295	318
295	383
295	395
295	405
295	407
295	433
295	467
296	227
296	268
296	310
296	326
296	373
296	395
296	465
296	478
297	194
297	221
297	367
297	375
297	406
297	422
297	437
297	443
298	114
298	208
298	225
298	230
298	256
298	315
298	362
298	479
299	67
299	319
299	378
299	410
299	459
299	477
299	488
299	491
300	202
300	339
300	364
300	419
300	427
300	445
300	486
300	498
301	26
301	82
301	83
301	104
301	325
301	412
301	445
301	499
302	135
302	148
302	238
302	315
302	389
302	426
302	432
302	497
303	103
303	253
303	268
303	314
303	395
303	425
303	438
303	470
304	158
304	223
304	320
304	353
304	381
304	406
304	437
304	463
305	160
305	237
305	333
305	403
305	458
305	483
305	486
305	500
306	157
306	373
306	425
306	440
306	460
306	464
306	465
306	470
306	478
307	169
307	235
307	252
307	323
307	338
307	471
307	474
307	482
307	489
308	274
308	329
308	353
308	354
308	420
308	440
308	443
308	452
308	463
309	68
309	78
309	186
309	319
309	347
309	421
309	453
309	459
309	477
310	100
310	296
310	326
310	386
310	425
310	438
310	461
310	465
310	478
311	165
311	258
311	261
311	271
311	409
311	427
311	462
311	491
311	498
312	116
312	127
312	142
312	219
312	318
312	369
312	415
312	447
312	467
313	211
313	270
313	285
313	439
313	449
313	464
313	475
313	484
313	494
314	268
314	303
314	373
314	386
314	395
314	423
314	470
314	478
314	489
315	8
315	175
315	249
315	298
315	302
315	389
315	426
315	455
315	479
316	63
316	284
316	347
316	370
316	446
316	456
316	472
316	492
316	495
317	61
317	191
317	346
317	424
317	445
317	466
317	480
317	485
317	490
318	175
318	295
318	312
318	342
318	394
318	405
318	407
318	415
318	447
319	50
319	204
319	240
319	299
319	309
319	453
319	459
319	488
319	491
320	203
320	221
320	304
320	329
320	375
320	381
320	420
320	452
320	463
321	39
321	55
321	370
321	446
321	456
321	472
321	489
321	492
321	495
322	92
322	230
322	337
322	385
322	411
322	433
322	445
322	455
322	479
323	12
323	120
323	252
323	280
323	307
323	471
323	482
323	489
323	496
324	34
324	36
324	62
324	352
324	387
324	428
324	469
324	493
324	498
325	66
325	157
325	192
325	223
325	301
325	351
325	412
325	445
325	499
326	296
326	310
326	373
326	395
326	425
326	438
326	440
326	466
326	470
327	348
327	399
327	423
327	444
327	454
327	464
327	475
327	484
327	494
328	172
328	340
328	362
328	387
328	401
328	427
328	434
328	462
328	498
329	15
329	308
329	320
329	353
329	381
329	415
329	420
329	443
329	452
330	110
330	131
330	218
330	249
330	358
330	426
330	453
330	459
330	491
331	166
331	294
331	341
331	387
331	421
331	428
331	469
331	473
331	476
332	28
332	43
332	69
332	211
332	270
332	377
332	448
332	475
332	494
333	119
333	201
333	305
333	402
333	431
333	455
333	483
333	486
333	500
334	5
334	10
334	349
334	393
334	398
334	410
334	430
334	487
334	498
335	58
335	140
335	193
335	446
335	456
335	472
335	484
335	492
335	495
336	50
336	89
336	156
336	164
336	236
336	441
336	458
336	486
336	500
337	130
337	266
337	322
337	343
337	382
337	412
337	453
337	479
337	491
337	494
338	93
338	129
338	229
338	241
338	260
338	307
338	375
338	471
338	474
338	482
339	102
339	117
339	160
339	196
339	300
339	340
339	362
339	434
339	492
339	498
340	84
340	328
340	339
340	362
340	393
340	409
340	430
340	460
340	487
340	498
341	139
341	151
341	206
341	331
341	469
341	473
341	475
341	476
341	493
341	497
342	142
342	174
342	188
342	219
342	221
342	318
342	368
342	369
342	447
342	467
343	217
343	243
343	337
343	361
343	399
343	449
343	464
343	475
343	484
343	494
344	78
344	243
344	394
344	399
344	427
344	439
344	444
344	464
344	484
344	494
345	162
345	200
345	353
345	355
345	365
345	381
345	433
345	437
345	443
[truncated: 2,748 more rows]
