# Supplementary material for: Two-stage multi-objective evolutionary algorithm for overlapping community discovery
Source: PeerJ Comput Sci. 2024 Jul 16;10:e2185. doi: 10.7717/peerj-cs.2185 (PMC11323150; doi:10.7717/peerj-cs.2185)
Supplement: Supplemental Information 2 — The synthetic data sets LFR in this article and 9 kinds of real data sets. Each data set has two files, which are the relationship between network nodes and the real community structure of the network. [file peerj-cs-10-2185-s002.zip › LFR/500/om4/network_u02_om4.dat]

1	340
1	470
1	476
1	495
2	147
2	317
2	487
2	499
3	149
3	330
3	468
3	475
4	35
4	168
4	491
4	492
5	341
5	425
5	456
5	493
6	205
6	376
6	396
6	490
7	165
7	204
7	403
7	437
8	30
8	425
8	442
8	467
9	173
9	415
9	480
9	492
10	227
10	288
10	449
10	499
11	437
11	464
11	477
11	498
12	444
12	467
12	488
12	490
13	280
13	453
13	484
13	497
14	63
14	191
14	322
14	345
15	18
15	206
15	466
15	482
16	64
16	354
16	458
16	479
17	61
17	231
17	362
17	432
18	15
18	170
18	337
18	483
19	72
19	304
19	428
19	442
20	456
20	488
20	491
20	500
21	455
21	475
21	483
21	494
22	424
22	459
22	469
22	479
23	420
23	442
23	444
23	490
24	149
24	401
24	417
24	468
25	339
25	359
25	451
25	492
26	85
26	136
26	416
26	487
27	432
27	455
27	476
27	483
28	375
28	478
28	492
28	498
29	235
29	316
29	343
29	426
30	8
30	107
30	484
30	497
31	300
31	464
31	475
31	498
32	151
32	220
32	481
32	488
33	368
33	462
33	465
33	470
34	199
34	454
34	493
34	497
35	4
35	458
35	487
35	493
36	166
36	246
36	462
36	484
37	346
37	405
37	419
37	500
38	291
38	372
38	478
38	485
39	93
39	471
39	496
39	500
40	209
40	343
40	454
40	468
41	273
41	377
41	491
41	493
42	313
42	428
42	465
42	485
43	261
43	388
43	472
43	499
44	158
44	299
44	303
44	361
45	255
45	459
45	469
45	479
46	419
46	449
46	463
46	496
47	81
47	329
47	404
47	458
48	417
48	421
48	484
48	497
49	260
49	434
49	475
49	483
50	132
50	323
50	472
50	477
51	316
51	432
51	452
51	474
52	191
52	337
52	483
52	494
53	74
53	172
53	481
53	489
54	428
54	449
54	465
54	470
55	145
55	254
55	409
55	477
56	373
56	426
56	481
56	482
57	411
57	446
57	463
57	500
58	399
58	444
58	456
58	490
59	122
59	320
59	430
59	487
60	358
60	380
60	433
60	495
61	17
61	87
61	402
61	408
62	195
62	456
62	467
62	493
63	14
63	128
63	428
63	441
64	16
64	84
64	360
64	419
65	284
65	380
65	415
65	492
66	450
66	463
66	488
66	491
67	128
67	416
67	487
67	499
68	268
68	315
68	363
68	481
69	303
69	344
69	422
69	492
70	155
70	262
70	454
70	466
71	268
71	294
71	391
71	494
72	19
72	158
72	439
72	465
73	278
73	482
73	486
73	494
74	53
74	120
74	316
74	363
75	165
75	190
75	271
75	468
76	418
76	445
76	457
76	476
77	95
77	109
77	238
77	294
78	427
78	452
78	494
78	498
79	278
79	311
79	486
79	489
80	454
80	467
80	490
80	493
81	47
81	176
81	373
81	466
82	400
82	448
82	464
82	498
83	184
83	353
83	378
83	396
84	64
84	146
84	150
84	208
85	26
85	148
85	286
85	449
86	91
86	409
86	443
86	485
87	61
87	309
87	475
87	496
88	312
88	430
88	489
88	499
89	286
89	331
89	358
89	456
90	224
90	350
90	432
90	478
91	86
91	192
91	294
91	439
92	171
92	214
92	411
92	476
93	39
93	414
93	424
93	459
94	315
94	340
94	445
94	480
95	77
95	394
95	471
95	495
96	105
96	166
96	301
96	454
97	258
97	391
97	497
97	498
98	401
98	449
98	468
98	496
99	183
99	205
99	442
99	446
100	129
100	169
100	237
100	278
101	169
101	405
101	491
101	496
102	151
102	285
102	464
102	469
103	140
103	357
103	452
103	498
104	255
104	460
104	469
104	479
105	96
105	309
105	399
105	478
106	350
106	455
106	462
106	483
107	30
107	438
107	484
107	497
108	360
108	474
108	493
108	497
109	77
109	326
109	452
109	482
110	344
110	420
110	422
110	492
111	123
111	230
111	462
111	484
112	181
112	222
112	239
112	240
113	120
113	307
113	394
113	495
114	342
114	410
114	497
114	500
115	386
115	387
115	406
115	472
116	405
116	441
116	488
116	491
117	350
117	375
117	434
117	488
118	260
118	391
118	411
118	473
119	246
119	473
119	494
119	497
120	74
120	113
120	398
120	481
121	364
121	457
121	475
121	489
122	59
122	247
122	377
122	490
123	111
123	346
123	367
123	471
124	225
124	356
124	457
124	473
125	367
125	405
125	473
125	486
126	286
126	358
126	449
126	486
127	215
127	429
127	484
127	492
128	63
128	67
128	441
128	465
129	100
129	397
129	486
129	490
130	140
130	164
130	174
130	475
131	344
131	347
131	355
131	359
132	50
132	187
132	382
132	486
133	219
133	271
133	305
133	428
134	377
134	416
134	484
134	487
135	324
135	370
135	376
135	490
136	26
136	210
136	218
136	332
136	499
137	171
137	284
137	365
137	403
137	440
138	335
138	352
138	390
138	482
138	483
139	364
139	377
139	431
139	480
139	499
140	103
140	130
140	313
140	373
140	466
141	181
141	349
141	401
141	402
141	486
142	185
142	438
142	462
142	484
142	497
143	325
143	436
143	473
143	486
143	496
144	390
144	435
144	453
144	484
144	497
145	55
145	155
145	435
145	477
145	498
146	84
146	354
146	427
146	458
146	466
147	2
147	318
147	416
147	442
147	499
148	85
148	227
148	358
148	449
148	483
149	3
149	24
149	266
149	482
149	489
150	84
150	255
150	273
150	311
150	338
151	32
151	102
151	448
151	452
151	464
152	184
152	194
152	438
152	460
152	485
153	321
153	431
153	451
153	487
153	499
154	347
154	394
154	423
154	488
154	496
155	70
155	145
155	448
155	477
155	498
156	196
156	307
156	465
156	491
156	500
157	395
157	405
157	431
157	496
157	500
158	44
158	72
158	184
158	378
158	428
159	357
159	448
159	464
159	481
159	498
160	166
160	297
160	354
160	458
160	474
161	447
161	477
161	493
161	494
161	499
162	439
162	452
162	477
162	494
162	498
163	289
163	384
163	425
163	456
163	493
164	130
164	273
164	385
164	471
164	500
165	7
165	75
165	277
165	401
165	468
166	36
166	96
166	160
166	175
166	486
167	383
167	438
167	453
167	484
167	490
168	4
168	350
168	400
168	448
168	498
169	100
169	101
169	371
169	425
169	490
170	18
170	276
170	375
170	379
170	475
171	92
171	137
171	372
171	440
171	447
172	53
172	335
172	426
172	471
172	481
173	9
173	270
173	403
173	426
173	499
174	130
174	281
174	429
174	433
174	492
175	166
175	314
175	341
175	458
175	466
176	81
176	248
176	445
176	457
176	489
177	240
177	358
177	390
177	401
177	468
178	197
178	338
178	366
178	460
178	479
179	348
179	353
179	414
179	469
179	479
180	283
180	436
180	465
180	470
180	489
181	112
181	141
181	239
181	355
181	494
182	374
182	382
182	392
182	425
182	456
183	99
183	327
183	369
183	434
183	483
184	83
184	152
184	158
184	408
184	474
185	142
185	290
185	403
185	440
185	478
186	399
186	403
186	444
186	447
186	478
187	132
187	197
187	301
187	474
187	482
188	296
188	327
188	429
188	455
188	475
189	251
189	337
189	364
189	450
189	492
190	75
190	278
190	468
190	480
190	494
191	14
191	52
191	408
191	441
191	470
192	91
192	199
192	202
192	480
192	500
193	392
193	429
193	451
193	476
193	492
194	152
194	265
194	376
194	478
194	499
195	62
195	399
195	440
195	478
195	489
196	156
196	488
196	496
196	498
196	500
197	178
197	187
197	328
197	454
197	458
198	243
198	252
198	263
198	378
198	450
199	34
199	192
199	397
199	461
199	481
200	340
200	384
200	446
200	463
200	493
201	349
201	435
201	462
201	484
201	497
202	192
202	320
202	418
202	439
202	457
203	278
203	349
203	401
203	430
203	489
204	7
204	262
204	274
204	300
204	499
205	6
205	99
205	427
205	456
205	487
206	15
206	267
206	329
206	359
206	466
207	420
207	422
207	433
207	492
207	495
208	84
208	267
208	297
208	328
208	459
209	40
209	263
209	372
209	440
209	447
210	136
210	355
210	487
210	490
210	499
211	238
211	439
211	463
211	478
211	479
212	295
212	329
212	436
212	496
212	500
213	366
213	393
213	414
213	460
213	479
214	92
214	252
214	470
214	478
214	489
215	127
215	359
215	368
215	433
215	451
216	363
216	410
216	416
216	431
216	499
217	333
217	363
217	421
217	496
217	500
218	136
218	307
218	367
218	463
218	472
218	496
219	133
219	341
219	439
219	444
219	467
219	493
220	32
220	305
220	370
220	449
220	490
220	495
221	226
221	339
221	451
221	452
221	478
221	498
222	112
222	317
222	395
222	452
222	477
222	498
223	380
223	469
223	474
223	480
223	485
223	490
224	90
224	417
224	438
224	453
224	484
224	497
225	124
225	334
225	418
225	449
225	485
225	491
226	221
226	355
226	364
226	410
226	430
226	431
227	10
227	148
227	358
227	440
227	468
227	494
228	335
228	378
228	401
228	434
228	466
228	468
229	294
229	351
229	360
229	391
229	426
229	481
230	111
230	358
230	390
230	395
230	468
230	483
231	17
231	432
231	455
231	465
231	470
231	495
232	272
232	311
232	353
232	447
232	469
232	479
233	333
233	411
233	421
233	471
233	478
233	488
234	306
234	374
234	453
234	462
234	495
234	497
235	29
235	283
235	343
235	368
235	408
235	423
236	271
236	328
236	371
236	382
236	446
236	490
237	100
237	341
237	425
237	444
237	446
237	487
238	77
238	211
238	351
238	363
238	481
238	491
239	112
239	181
239	283
239	449
239	468
239	479
240	112
240	177
240	445
240	449
240	474
240	491
241	366
241	424
241	459
241	460
241	469
241	475
242	330
242	401
242	449
242	461
242	466
242	476
243	198
243	290
243	393
243	440
243	476
243	499
244	342
244	394
244	463
244	471
244	496
244	500
245	249
245	410
245	428
245	450
245	487
245	499
246	36
246	119
246	438
246	453
246	478
246	497
247	122
247	302
247	312
247	318
247	499
247	500
248	176
248	389
248	397
248	453
248	461
248	500
249	245
249	256
249	321
249	355
249	487
249	491
250	291
250	424
250	431
250	435
250	484
250	492
251	189
251	289
251	397
251	443
251	480
251	485
252	198
252	214
252	263
252	290
252	388
252	393
253	289
253	387
253	439
253	461
253	485
253	488
254	55
254	319
254	357
254	409
254	482
254	498
255	45
255	104
255	150
255	441
255	459
255	469
256	249
256	379
256	416
256	430
256	465
256	499
257	265
257	267
257	397
257	480
257	485
257	491
258	97
258	280
258	302
258	388
258	430
258	499
259	317
259	321
259	409
259	452
259	477
259	498
260	49
260	118
260	295
260	463
260	491
260	496
261	43
261	316
261	408
261	447
261	455
261	485
262	70
262	204
262	323
262	466
262	482
262	484
263	198
263	209
263	252
263	291
263	445
263	478
264	400
264	409
264	464
264	477
264	497
264	498
265	194
265	257
265	397
265	404
265	407
265	488
266	149
266	279
266	310
266	330
266	349
266	449
267	206
267	208
267	257
267	297
267	360
267	476
268	68
268	71
268	335
268	356
268	398
268	402
268	472
269	295
269	346
269	362
269	488
269	491
269	499
269	500
270	173
270	414
270	416
270	459
270	460
270	469
270	479
271	75
271	133
271	236
271	370
271	490
271	493
271	495
272	232
272	353
272	459
272	460
272	465
272	469
272	472
273	41
273	150
273	164
273	459
273	460
273	469
273	479
274	204
274	333
274	463
274	473
274	488
274	496
274	500
275	350
275	354
275	369
275	375
275	379
275	455
275	483
276	170
276	327
276	434
276	442
276	475
276	482
276	483
277	165
277	330
277	349
277	401
277	450
277	480
277	492
278	73
278	79
278	100
278	190
278	203
278	330
278	397
279	266
279	284
279	415
279	422
279	429
279	433
279	492
280	13
280	258
280	355
280	410
280	430
280	487
280	499
281	174
281	324
281	371
281	456
281	486
281	490
281	493
282	367
282	433
282	463
282	471
282	473
282	488
282	491
283	180
283	235
283	239
283	372
283	387
283	447
283	468
284	65
284	137
284	279
284	306
284	343
284	420
284	492
285	102
285	293
285	332
285	357
285	459
285	464
285	498
286	85
286	89
286	126
286	392
286	405
286	449
286	494
287	292
287	366
287	371
287	424
287	460
287	479
287	498
288	10
288	319
288	330
288	398
288	411
288	443
288	467
289	163
289	251
289	253
289	308
289	445
289	461
289	485
290	185
290	243
290	252
290	365
290	393
290	399
290	453
291	38
291	250
291	263
291	365
291	393
291	399
291	478
292	287
292	311
292	353
292	424
292	446
292	460
292	479
293	285
293	448
293	452
293	459
293	464
293	477
293	497
294	71
294	77
294	91
294	229
294	326
294	391
294	481
295	212
295	260
295	269
295	367
295	369
295	372
295	491
296	188
296	327
296	337
296	422
296	434
296	455
296	475
297	160
297	208
297	267
297	301
297	323
297	402
297	472
298	417
298	438
298	453
298	462
298	471
298	497
298	498
299	44
299	359
299	422
299	433
299	451
299	492
299	495
300	31
300	204
300	357
300	464
300	466
300	494
300	498
301	96
301	187
301	297
301	360
301	380
301	472
301	496
302	247
302	258
302	332
302	410
302	416
302	478
302	499
303	44
303	69
303	309
303	420
303	422
303	429
303	433
304	19
304	322
304	343
304	378
304	381
304	475
304	494
305	133
305	220
305	375
305	376
305	384
305	446
305	493
306	234
306	284
306	361
306	433
306	451
306	491
306	492
307	113
307	156
307	218
307	345
307	381
307	496
307	500
308	289
308	412
308	423
308	439
308	445
308	462
308	480
309	87
309	105
309	303
309	399
309	403
309	440
309	478
310	266
310	314
310	429
310	464
310	468
310	497
310	498
311	79
311	150
311	232
311	292
311	338
311	459
311	460
311	469
312	88
312	247
312	374
312	416
312	430
312	431
312	487
312	499
313	42
313	140
313	349
313	354
313	356
313	456
313	464
313	489
314	175
314	310
314	328
314	329
314	432
314	454
314	458
314	466
315	68
315	94
315	339
315	389
315	404
315	407
315	445
315	480
316	29
316	51
316	74
316	261
316	432
316	465
316	470
316	489
317	2
317	222
317	259
317	400
317	444
317	448
317	464
317	477
318	147
318	247
318	321
318	364
318	410
318	463
318	487
318	499
319	254
319	288
319	357
319	407
319	477
319	493
319	494
319	498
320	59
320	202
320	446
320	471
320	475
320	477
320	483
320	498
321	153
321	249
321	259
321	318
321	364
321	430
321	487
321	499
322	14
322	304
322	407
322	408
322	441
322	458
322	470
322	488
323	50
323	262
323	297
323	454
323	458
323	466
323	486
323	496
324	135
324	281
324	383
324	415
324	444
324	446
324	490
324	493
325	143
325	421
325	430
325	473
325	486
325	488
325	491
325	500
326	109
326	294
326	363
326	382
326	391
326	426
326	469
326	481
327	183
327	188
327	276
327	296
327	438
327	455
327	475
327	482
328	197
328	208
328	236
328	314
328	329
328	367
328	454
328	458
329	47
329	206
329	212
329	314
329	328
329	360
329	454
329	458
330	3
330	242
330	266
330	277
330	278
330	288
330	352
330	450
331	89
331	374
331	418
331	489
331	491
331	492
331	496
331	497
332	136
332	285
332	302
332	377
332	388
332	410
332	487
332	499
333	217
333	233
333	274
333	421
333	488
333	491
333	499
333	500
334	225
334	354
334	387
334	405
334	406
334	461
334	476
334	480
335	138
335	172
335	228
335	268
335	351
335	352
335	426
335	481
336	356
336	412
336	413
336	443
336	457
336	461
336	485
336	496
337	18
337	52
337	189
337	296
337	407
337	426
337	434
337	483
338	150
338	178
338	311
338	406
338	414
338	472
338	479
338	498
339	25
339	221
339	315
339	387
339	445
339	457
339	461
339	480
340	1
340	94
340	200
340	425
340	456
340	467
340	490
340	493
341	5
341	175
341	219
341	237
341	442
341	456
341	467
341	490
341	493
342	114
342	244
342	366
342	414
342	424
342	435
342	459
342	469
342	479
343	29
343	40
343	235
343	284
343	304
343	368
343	392
343	432
343	441
344	69
344	110
344	131
344	361
344	433
344	451
344	461
344	492
344	494
345	14
345	307
345	378
345	407
345	414
345	428
345	465
345	470
345	474
346	37
346	123
346	269
346	362
346	400
346	471
346	473
346	491
346	500
347	131
347	154
347	361
347	395
347	415
347	422
347	433
347	477
347	492
348	179
348	367
348	423
348	445
348	472
348	473
348	488
348	496
348	500
349	141
349	201
349	203
349	266
349	277
349	313
349	392
349	449
349	474
350	90
350	106
350	117
350	168
350	275
350	369
350	448
350	455
350	483
351	229
351	238
351	335
351	352
351	390
351	398
351	467
351	481
351	495
352	138
352	330
352	335
352	351
352	390
352	426
352	471
352	481
352	482
353	83
353	179
353	232
353	272
353	292
353	424
353	439
353	469
353	479
354	16
354	146
354	160
354	275
354	313
354	334
354	454
354	458
354	466
354	482
355	131
355	181
355	210
355	226
355	249
355	280
355	388
355	450
355	487
355	499
356	124
356	268
356	313
356	336
356	386
356	413
356	428
356	445
356	457
356	461
357	103
357	159
357	254
357	285
357	300
357	319
357	395
357	467
357	496
357	498
358	60
358	89
358	126
358	148
358	177
358	227
358	230
358	409
358	449
358	468
359	25
359	131
359	206
359	215
359	299
359	415
359	420
359	429
359	492
359	495
360	64
360	108
360	229
360	267
360	301
360	329
360	454
360	466
360	482
360	492
361	44
361	306
361	344
361	347
361	366
361	415
361	422
361	451
361	492
361	495
362	17
362	269
362	346
362	419
362	463
362	469
362	473
362	482
362	496
362	500
363	68
363	74
[truncated: 2,514 more rows]
