# Supplementary material for: Two-stage multi-objective evolutionary algorithm for overlapping community discovery
Source: PeerJ Comput Sci. 2024 Jul 16;10:e2185. doi: 10.7717/peerj-cs.2185 (PMC11323150; doi:10.7717/peerj-cs.2185)
Supplement: Supplemental Information 2 — The synthetic data sets LFR in this article and 9 kinds of real data sets. Each data set has two files, which are the relationship between network nodes and the real community structure of the network. [file peerj-cs-10-2185-s002.zip › LFR/500/om4/network_u03_om4.dat]

1	244
1	413
1	486
1	500
2	304
2	332
2	361
2	441
3	199
3	245
3	438
3	486
4	448
4	458
4	476
4	499
5	202
5	402
5	438
5	465
6	84
6	98
6	213
6	338
7	386
7	420
7	446
7	466
8	282
8	453
8	485
8	499
9	212
9	305
9	357
9	464
10	313
10	419
10	427
10	500
11	433
11	456
11	482
11	490
12	191
12	434
12	446
12	478
13	384
13	438
13	491
13	496
14	387
14	462
14	483
14	489
15	217
15	300
15	424
15	441
16	22
16	278
16	415
16	457
17	166
17	199
17	209
17	334
18	72
18	296
18	493
18	494
19	304
19	431
19	451
19	487
20	426
20	444
20	470
20	499
21	312
21	439
21	455
21	468
22	16
22	252
22	314
22	394
23	139
23	470
23	477
23	489
24	419
24	425
24	434
24	438
25	449
25	468
25	484
25	486
26	169
26	346
26	365
26	442
27	128
27	373
27	450
27	485
28	167
28	259
28	272
28	487
29	249
29	438
29	446
29	500
30	128
30	140
30	453
30	496
31	267
31	432
31	463
31	500
32	135
32	274
32	340
32	452
33	390
33	405
33	463
33	482
34	125
34	365
34	368
34	399
35	193
35	290
35	487
35	488
36	229
36	307
36	319
36	394
37	256
37	331
37	464
37	475
38	422
38	446
38	456
38	500
39	218
39	266
39	372
39	431
40	295
40	313
40	350
40	466
41	120
41	147
41	234
41	463
42	153
42	430
42	457
42	460
43	104
43	112
43	449
43	486
44	195
44	278
44	402
44	442
45	75
45	234
45	424
45	444
46	449
46	484
46	486
46	488
47	283
47	465
47	487
47	488
48	162
48	440
48	481
48	485
49	159
49	168
49	270
49	397
50	93
50	209
50	353
50	380
51	125
51	390
51	457
51	499
52	367
52	420
52	458
52	499
53	378
53	379
53	492
53	495
54	305
54	404
54	454
54	464
55	347
55	382
55	384
55	412
56	67
56	299
56	405
56	455
57	286
57	333
57	492
57	495
58	371
58	442
58	482
58	483
59	143
59	431
59	465
59	473
60	293
60	382
60	441
60	460
61	318
61	328
61	455
61	493
62	401
62	432
62	483
62	489
63	112
63	384
63	398
63	494
64	287
64	290
64	482
64	484
65	369
65	391
65	402
65	465
66	103
66	390
66	445
66	462
67	56
67	462
67	493
67	499
68	161
68	188
68	343
68	464
69	294
69	418
69	443
69	462
70	99
70	359
70	445
70	493
71	151
71	316
71	462
71	493
72	18
72	389
72	403
72	493
73	404
73	446
73	464
73	478
74	392
74	476
74	490
74	499
75	45
75	282
75	441
75	443
76	91
76	214
76	402
76	426
77	131
77	219
77	453
77	477
78	267
78	338
78	448
78	461
79	102
79	446
79	466
79	500
80	339
80	435
80	474
80	496
81	112
81	468
81	477
81	490
82	121
82	442
82	491
82	496
83	139
83	358
83	409
83	455
84	6
84	87
84	401
84	423
85	263
85	412
85	475
85	492
86	195
86	247
86	254
86	466
87	84
87	345
87	450
87	495
88	345
88	462
88	476
88	485
89	331
89	364
89	403
89	496
90	270
90	333
90	483
90	489
91	76
91	218
91	322
91	495
92	407
92	417
92	469
92	472
93	50
93	343
93	486
93	498
94	361
94	467
94	480
94	498
95	196
95	218
95	322
95	494
96	99
96	114
96	291
96	484
97	478
97	481
97	495
97	498
98	6
98	130
98	260
98	480
99	70
99	96
99	436
99	486
100	392
100	439
100	443
100	494
101	420
101	453
101	463
101	500
102	79
102	185
102	290
102	475
103	66
103	119
103	403
103	494
104	43
104	259
104	354
104	487
105	144
105	265
105	426
105	495
106	403
106	422
106	439
106	491
107	203
107	290
107	473
107	500
108	157
108	382
108	454
108	457
109	429
109	460
109	480
109	492
110	143
110	321
110	327
110	469
111	294
111	310
111	361
111	463
111	476
112	43
112	63
112	81
112	449
112	459
113	173
113	285
113	402
113	442
113	482
114	96
114	247
114	489
114	495
114	500
115	283
115	379
115	397
115	418
115	496
116	142
116	150
116	377
116	490
116	497
117	208
117	228
117	365
117	376
117	437
118	358
118	379
118	390
118	448
118	461
119	103
119	123
119	316
119	319
119	445
120	41
120	339
120	427
120	443
120	450
121	82
121	405
121	406
121	472
121	494
122	201
122	325
122	393
122	497
122	498
123	119
123	348
123	439
123	476
123	499
124	196
124	220
124	312
124	353
124	490
125	34
125	51
125	210
125	382
125	391
126	208
126	247
126	432
126	437
126	497
127	330
127	432
127	442
127	477
127	489
128	27
128	30
128	331
128	371
128	496
129	186
129	251
129	265
129	435
129	491
130	98
130	167
130	339
130	409
130	479
131	77
131	207
131	376
131	432
131	477
132	411
132	421
132	462
132	485
132	488
133	270
133	296
133	405
133	417
133	494
134	334
134	364
134	393
134	492
134	495
135	32
135	342
135	457
135	479
135	496
136	320
136	408
136	471
136	491
136	496
137	341
137	352
137	406
137	465
137	494
138	186
138	339
138	401
138	424
138	479
139	23
139	83
139	161
139	286
139	332
140	30
140	471
140	492
140	495
140	498
141	153
141	361
141	363
141	457
141	461
142	116
142	235
142	419
142	467
142	497
143	59
143	110
143	328
143	488
143	496
144	105
144	298
144	385
144	476
144	487
145	302
145	321
145	399
145	404
145	470
146	159
146	271
146	299
146	329
146	381
147	41
147	254
147	479
147	482
147	488
148	273
148	287
148	452
148	458
148	478
149	436
149	459
149	474
149	484
149	486
150	116
150	378
150	409
150	433
150	497
151	71
151	311
151	332
151	399
151	404
152	341
152	407
152	447
152	472
152	494
153	42
153	141
153	304
153	448
153	482
154	423
154	444
154	451
154	490
154	497
155	331
155	359
155	435
155	453
155	494
156	416
156	428
156	460
156	495
156	498
157	108
157	171
157	440
157	443
157	454
158	289
158	349
158	371
158	474
158	491
159	49
159	146
159	407
159	417
159	494
160	204
160	230
160	468
160	483
160	493
161	68
161	139
161	305
161	463
161	464
162	48
162	277
162	440
162	454
162	461
163	164
163	344
163	433
163	441
163	484
164	163
164	193
164	259
164	364
164	487
165	326
165	336
165	459
165	480
165	492
166	17
166	289
166	356
166	469
166	475
167	28
167	130
167	220
167	447
167	463
168	49
168	194
168	281
168	351
168	429
169	26
169	275
169	477
169	489
169	499
170	171
170	288
170	291
170	413
170	447
171	157
171	170
171	394
171	410
171	452
172	329
172	374
172	403
172	462
172	487
173	113
173	221
173	364
173	365
173	465
174	456
174	467
174	484
174	492
174	498
175	242
175	426
175	455
175	487
175	488
176	224
176	334
176	408
176	436
176	474
177	352
177	392
177	417
177	493
177	494
178	287
178	410
178	447
178	448
178	452
179	217
179	247
179	339
179	373
179	425
180	187
180	273
180	295
180	353
180	438
181	224
181	427
181	437
181	447
181	450
182	363
182	439
182	451
182	456
182	477
183	248
183	257
183	262
183	454
183	461
184	323
184	383
184	458
184	476
184	485
185	102
185	340
185	354
185	410
185	413
186	129
186	138
186	462
186	468
186	493
187	180
187	438
187	463
187	487
187	500
188	68
188	405
188	423
188	437
188	470
189	204
189	329
189	439
189	467
189	493
190	350
190	356
190	490
190	492
190	497
191	12
191	369
191	438
191	466
191	500
192	415
192	447
192	450
192	470
192	479
193	35
193	164
193	315
193	397
193	465
194	168
194	228
194	428
194	477
194	488
195	44
195	86
195	338
195	356
195	479
196	95
196	124
196	324
196	409
196	444
197	315
197	324
197	391
197	433
197	497
198	234
198	408
198	434
198	443
198	469
199	3
199	17
199	464
199	465
199	478
200	348
200	420
200	421
200	466
200	500
201	122
201	317
201	440
201	448
201	488
202	5
202	228
202	428
202	442
202	492
203	107
203	332
203	394
203	413
203	439
204	160
204	189
204	237
204	374
204	455
205	329
205	355
205	428
205	486
205	495
206	302
206	304
206	314
206	323
206	348
207	131
207	279
207	415
207	464
207	471
207	479
208	117
208	126
208	263
208	275
208	483
208	496
209	17
209	50
209	433
209	441
209	456
209	490
210	125
210	287
210	315
210	373
210	486
210	494
211	257
211	272
211	283
211	443
211	487
211	500
212	9
212	376
212	423
212	437
212	489
212	496
213	6
213	252
213	411
213	458
213	485
213	499
214	76
214	229
214	230
214	359
214	401
214	468
215	246
215	384
215	406
215	417
215	438
215	494
216	217
216	395
216	443
216	469
216	482
216	483
217	15
217	179
217	216
217	395
217	469
217	493
218	39
218	91
218	95
218	276
218	467
218	496
219	77
219	345
219	354
219	373
219	414
219	487
220	124
220	167
220	401
220	427
220	450
220	479
221	173
221	293
221	422
221	440
221	459
221	476
222	333
222	400
222	467
222	477
222	483
222	489
223	341
223	363
223	364
223	407
223	472
223	494
224	176
224	181
224	290
224	334
224	446
224	469
225	246
225	352
225	356
225	377
225	388
225	492
226	369
226	385
226	419
226	424
226	444
226	461
227	365
227	370
227	372
227	449
227	459
227	486
228	117
228	194
228	202
228	346
228	354
228	431
229	36
229	214
229	462
229	470
229	477
229	493
230	160
230	214
230	254
230	374
230	493
230	497
231	253
231	260
231	366
231	427
231	484
231	486
232	327
232	367
232	411
232	421
232	479
232	499
233	344
233	454
233	472
233	482
233	491
233	499
234	41
234	45
234	198
234	298
234	321
234	379
235	142
235	310
235	324
235	490
235	497
235	499
236	349
236	383
236	392
236	400
236	453
236	474
237	204
237	292
237	426
237	428
237	442
237	500
238	268
238	301
238	375
238	396
238	418
238	469
239	241
239	278
239	384
239	421
239	485
239	499
240	241
240	430
240	463
240	476
240	485
240	499
241	239
241	240
241	349
241	411
241	476
241	485
242	175
242	355
242	415
242	466
242	484
242	497
243	302
243	332
243	343
243	389
243	417
243	448
244	1
244	254
244	467
244	492
244	495
244	498
245	3
245	248
245	449
245	458
245	459
245	484
246	215
246	225
246	469
246	472
246	474
246	494
247	86
247	114
247	126
247	179
247	401
247	481
248	183
248	245
248	455
248	478
248	480
248	487
249	29
249	253
249	449
249	460
249	484
249	486
250	253
250	364
250	387
250	459
250	472
250	494
251	129
251	291
251	371
251	392
251	440
251	496
252	22
252	213
252	460
252	471
252	480
252	495
253	231
253	249
253	250
253	476
253	484
253	486
254	86
254	147
254	230
254	244
254	401
254	479
255	261
255	361
255	398
255	448
255	457
255	461
256	37
256	450
256	475
256	478
256	479
256	481
257	183
257	211
257	464
257	466
257	468
257	485
258	284
258	287
258	310
258	351
258	393
258	452
259	28
259	104
259	164
259	346
259	454
259	487
260	98
260	231
260	445
260	472
260	483
260	490
261	255
261	398
261	437
261	448
261	477
261	483
262	183
262	345
262	405
262	406
262	427
262	479
263	85
263	208
263	320
263	392
263	453
263	496
264	300
264	324
264	419
264	463
264	466
264	500
265	105
265	129
265	315
265	320
265	426
265	487
266	39
266	274
266	365
266	428
266	429
266	476
267	31
267	78
267	389
267	434
267	446
267	463
268	238
268	358
268	460
268	467
268	471
268	492
268	495
269	336
269	409
269	445
269	451
269	456
269	490
269	497
270	49
270	90
270	133
270	283
270	346
270	429
270	488
271	146
271	327
271	359
271	374
271	445
271	455
271	464
272	28
272	211
272	345
272	426
272	487
272	488
272	495
273	148
273	180
273	288
273	467
273	480
273	492
273	498
274	32
274	266
274	369
274	415
274	442
274	448
274	465
275	169
275	208
275	382
275	432
275	479
275	483
275	489
276	218
276	365
276	429
276	431
276	442
276	481
276	489
277	162
277	362
277	414
277	418
277	476
277	485
277	499
278	16
278	44
278	239
278	415
278	429
278	442
278	444
279	207
279	320
279	341
279	406
279	417
279	472
279	494
280	358
280	387
280	402
280	429
280	442
280	465
280	474
281	168
281	308
281	360
281	419
281	435
281	438
281	500
282	8
282	75
282	450
282	456
282	472
282	490
282	493
283	47
283	115
283	211
283	270
283	315
283	354
283	426
284	258
284	410
284	413
284	434
284	447
284	452
284	481
285	113
285	381
285	461
285	471
285	480
285	495
285	498
286	57
286	139
286	303
286	309
286	391
286	431
286	493
287	64
287	148
287	178
287	210
287	258
287	394
287	498
288	170
288	273
288	460
288	477
288	480
288	495
288	498
289	158
289	166
289	317
289	355
289	390
289	430
289	461
290	35
290	64
290	102
290	107
290	224
290	452
290	470
291	96
291	170
291	251
291	305
291	445
291	452
291	472
292	237
292	315
292	330
292	364
292	423
292	483
292	489
293	60
293	221
293	313
293	357
293	378
293	464
293	471
294	69
294	111
294	372
294	455
294	459
294	484
294	486
295	40
295	180
295	353
295	446
295	473
295	488
295	500
296	18
296	133
296	308
296	393
296	436
296	444
296	490
297	326
297	387
297	388
297	417
297	470
297	472
297	494
298	144
298	234
298	301
298	368
298	413
298	482
298	494
299	56
299	146
299	318
299	404
299	439
299	478
299	498
300	15
300	264
300	314
300	383
300	437
300	484
300	493
301	238
301	298
301	342
301	382
301	386
301	404
301	467
302	145
302	206
302	243
302	303
302	378
302	391
302	413
303	286
303	302
303	342
303	382
303	413
303	450
303	464
304	2
304	19
304	153
304	206
304	317
304	374
304	427
305	9
305	54
305	161
305	291
305	309
305	337
305	470
305	499
306	307
306	390
306	400
306	445
306	451
306	476
306	488
306	497
307	36
307	306
307	349
307	424
307	455
307	468
307	473
307	478
308	281
308	296
308	353
308	405
308	417
308	419
308	466
308	500
309	286
309	305
309	357
309	389
309	399
309	410
309	478
309	500
310	111
310	235
310	258
310	340
310	373
310	413
310	452
310	470
311	151
311	364
311	398
311	417
311	435
311	453
311	474
311	491
312	21
312	124
312	313
312	350
312	409
312	433
312	473
312	497
313	10
313	40
313	293
313	312
313	360
313	367
313	434
313	446
314	22
314	206
314	300
314	323
314	359
314	430
314	457
314	470
315	193
315	197
315	210
315	265
315	283
315	292
315	454
315	487
316	71
316	119
316	329
316	356
316	359
316	445
316	447
316	493
317	201
317	289
317	304
317	430
317	440
317	448
317	455
317	497
318	61
318	299
318	352
318	374
318	435
318	441
318	455
318	493
319	36
319	119
319	366
319	387
319	462
319	468
319	478
319	493
320	136
320	263
320	265
320	279
320	349
320	412
320	441
320	496
321	110
321	145
321	234
321	327
321	337
321	408
321	443
321	483
322	91
322	95
322	416
322	467
322	480
322	492
322	495
322	498
323	184
323	206
323	314
323	337
323	375
323	454
323	457
323	460
324	196
324	197
324	235
324	264
324	343
324	425
324	490
324	497
325	122
325	416
325	426
325	437
325	471
325	480
325	492
325	498
326	165
326	297
326	412
326	430
326	448
326	454
326	457
326	481
327	110
327	232
327	271
327	321
327	408
327	422
327	424
327	469
328	61
328	143
328	351
328	358
328	365
328	369
328	425
328	428
329	146
329	172
329	189
329	205
329	316
329	414
329	462
329	493
330	127
330	292
330	398
330	423
330	430
330	477
330	481
330	483
330	496
331	37
331	89
331	128
331	155
331	428
331	435
331	453
331	491
331	496
332	2
332	139
332	151
332	203
332	243
332	389
332	404
332	441
332	445
333	57
333	90
333	222
333	376
333	394
333	398
333	423
333	477
333	483
334	17
334	134
334	176
334	224
334	371
334	375
334	395
334	424
334	469
335	416
335	445
335	467
335	471
335	475
335	483
335	492
335	498
335	500
336	165
336	269
336	359
336	425
336	471
336	480
336	492
336	495
336	498
337	305
337	321
337	323
337	345
337	358
337	432
337	454
337	465
337	499
338	6
338	78
338	195
338	373
338	425
338	427
338	450
338	461
338	479
339	80
339	120
339	130
339	138
339	179
339	351
339	375
339	405
339	427
340	32
340	185
340	310
340	394
340	410
340	436
340	459
340	478
340	482
341	137
341	152
341	223
341	279
341	388
341	396
341	420
341	441
341	494
342	135
342	301
342	303
342	378
342	391
342	397
342	475
342	478
342	497
343	68
343	93
343	243
343	324
343	382
343	389
343	391
343	396
343	464
344	163
344	233
344	372
344	396
344	399
344	436
344	449
344	459
344	484
345	87
345	88
345	219
345	262
345	272
345	337
345	401
345	450
345	479
346	26
346	228
346	259
346	270
346	402
346	429
346	478
346	479
346	490
347	55
347	400
347	461
347	474
347	481
347	484
347	491
347	496
347	499
348	123
348	200
348	206
348	383
348	414
348	453
348	476
348	485
348	499
349	158
349	236
349	241
349	307
349	320
349	384
349	392
349	474
349	496
350	40
350	190
350	312
350	363
350	409
350	465
350	474
350	490
350	497
351	168
351	258
351	328
351	339
351	366
351	390
351	415
351	428
351	465
352	137
352	177
352	225
352	318
352	357
352	377
352	407
352	457
352	494
353	50
353	124
353	180
353	295
353	308
353	434
353	463
353	466
353	500
354	104
354	185
354	219
354	228
354	283
354	377
354	396
354	426
354	487
355	205
355	242
355	289
355	378
355	430
355	440
355	461
355	463
355	468
356	166
356	190
356	195
356	225
356	316
356	425
356	451
356	490
356	497
357	9
357	293
357	309
357	352
357	389
357	404
357	420
357	447
357	482
358	83
358	118
358	268
[truncated: 2,500 more rows]
