# Supplementary material for: Two-stage multi-objective evolutionary algorithm for overlapping community discovery
Source: PeerJ Comput Sci. 2024 Jul 16;10:e2185. doi: 10.7717/peerj-cs.2185 (PMC11323150; doi:10.7717/peerj-cs.2185)
Supplement: Supplemental Information 2 — The synthetic data sets LFR in this article and 9 kinds of real data sets. Each data set has two files, which are the relationship between network nodes and the real community structure of the network. [file peerj-cs-10-2185-s002.zip › LFR/500/om4/network_u04_om4.dat]

1	155
1	199
1	267
1	463
2	145
2	148
2	314
2	490
3	45
3	345
3	370
3	495
4	7
4	369
4	458
4	491
5	128
5	153
5	277
5	447
6	187
6	437
6	498
6	499
7	4
7	92
7	382
7	428
8	327
8	348
8	462
8	486
9	446
9	463
9	498
9	499
10	225
10	355
10	377
10	393
11	174
11	304
11	457
11	491
12	262
12	391
12	422
12	494
13	337
13	404
13	425
13	484
14	314
14	318
14	469
14	482
15	24
15	306
15	352
15	404
16	135
16	179
16	378
16	436
17	276
17	308
17	458
17	486
18	170
18	193
18	335
18	344
19	149
19	327
19	481
19	497
20	339
20	429
20	468
20	483
21	298
21	459
21	469
21	483
22	357
22	458
22	472
22	481
23	127
23	341
23	410
23	483
24	15
24	160
24	392
24	496
25	269
25	275
25	480
25	482
26	291
26	363
26	475
26	478
27	233
27	378
27	394
27	449
28	283
28	482
28	490
28	494
29	388
29	420
29	490
29	496
30	34
30	181
30	321
30	493
31	268
31	328
31	479
31	497
32	471
32	482
32	486
32	496
33	209
33	216
33	442
33	487
34	30
34	346
34	458
34	493
35	326
35	347
35	355
35	423
36	203
36	279
36	433
36	461
37	157
37	191
37	390
37	494
38	195
38	371
38	461
38	477
39	287
39	343
39	385
39	445
40	235
40	478
40	480
40	497
41	63
41	283
41	341
41	379
42	117
42	237
42	390
42	476
43	201
43	226
43	408
43	480
44	222
44	385
44	410
44	493
45	3
45	73
45	340
45	490
46	219
46	268
46	351
46	475
47	245
47	272
47	394
47	452
48	190
48	254
48	415
48	445
49	249
49	354
49	383
49	390
50	413
50	454
50	469
50	480
51	299
51	436
51	441
51	490
52	205
52	269
52	319
52	322
53	296
53	463
53	498
53	499
54	81
54	179
54	343
54	402
55	115
55	434
55	450
55	475
56	181
56	286
56	472
56	491
57	70
57	449
57	491
57	499
58	176
58	459
58	483
58	498
59	76
59	132
59	396
59	451
60	125
60	333
60	485
60	496
61	367
61	394
61	487
61	489
62	261
62	408
62	498
62	500
63	41
63	305
63	425
63	494
64	428
64	439
64	491
64	498
65	147
65	154
65	260
65	427
66	286
66	287
66	443
66	450
67	114
67	444
67	482
67	495
68	241
68	326
68	373
68	419
69	128
69	134
69	425
69	469
70	57
70	450
70	467
70	485
71	153
71	432
71	491
71	499
72	329
72	463
72	498
72	499
73	45
73	75
73	309
73	495
74	171
74	309
74	408
74	426
75	73
75	390
75	399
75	454
76	59
76	194
76	382
76	486
77	321
77	436
77	473
77	499
78	315
78	400
78	434
78	476
79	282
79	286
79	445
79	495
80	311
80	341
80	468
80	483
81	54
81	237
81	437
81	443
82	384
82	394
82	422
82	461
83	182
83	257
83	282
83	390
84	222
84	312
84	324
84	411
85	104
85	110
85	459
85	490
86	399
86	435
86	492
86	498
87	95
87	259
87	475
87	490
88	108
88	201
88	446
88	487
89	153
89	317
89	440
89	466
90	400
90	429
90	482
90	496
91	199
91	274
91	460
91	478
92	7
92	143
92	201
92	487
93	170
93	427
93	488
93	499
94	329
94	359
94	430
94	447
95	87
95	376
95	456
95	483
96	161
96	221
96	358
96	370
97	380
97	451
97	468
97	488
98	121
98	378
98	462
98	479
99	312
99	407
99	462
99	477
100	213
100	413
100	457
100	485
101	429
101	467
101	493
101	496
102	406
102	411
102	465
102	481
103	247
103	405
103	465
103	478
103	495
104	85
104	357
104	364
104	473
104	486
105	134
105	165
105	311
105	398
105	423
106	358
106	408
106	462
106	465
106	491
107	264
107	307
107	340
107	358
107	447
108	88
108	281
108	344
108	427
108	432
109	284
109	318
109	435
109	479
109	481
110	85
110	345
110	469
110	482
110	490
111	429
111	434
111	449
111	488
111	490
112	307
112	379
112	423
112	430
112	474
113	150
113	394
113	463
113	492
113	499
114	67
114	161
114	332
114	386
114	495
115	55
115	362
115	414
115	437
115	451
116	250
116	263
116	396
116	424
116	458
117	42
117	169
117	220
117	393
117	443
118	176
118	186
118	404
118	493
118	497
119	300
119	350
119	382
119	469
119	475
120	123
120	235
120	324
120	404
120	486
121	98
121	135
121	388
121	441
121	479
122	255
122	359
122	418
122	487
122	498
123	120
123	180
123	391
123	409
123	422
124	270
124	413
124	450
124	473
124	485
125	60
125	336
125	463
125	491
125	499
126	189
126	375
126	419
126	442
126	457
127	23
127	466
127	473
127	486
127	487
128	5
128	69
128	151
128	266
128	434
129	266
129	443
129	449
129	460
129	498
130	201
130	296
130	450
130	482
130	494
131	139
131	193
131	268
131	344
131	356
132	59
132	227
132	441
132	443
132	451
133	324
133	346
133	439
133	441
133	486
134	69
134	105
134	252
134	441
134	443
135	16
135	121
135	334
135	409
135	479
136	265
136	272
136	369
136	393
136	476
137	256
137	433
137	440
137	464
137	494
138	216
138	325
138	442
138	474
138	476
139	131
139	202
139	280
139	411
139	486
140	407
140	423
140	487
140	493
140	500
141	334
141	362
141	414
141	437
141	494
142	159
142	310
142	419
142	445
142	457
143	92
143	147
143	312
143	407
143	435
144	308
144	379
144	444
144	464
144	465
145	2
145	147
145	196
145	408
145	468
146	180
146	206
146	388
146	420
146	469
147	65
147	143
147	145
147	470
147	474
148	2
148	325
148	421
148	430
148	464
149	19
149	189
149	444
149	486
149	488
150	113
150	170
150	252
150	487
150	490
151	128
151	339
151	392
151	401
151	470
152	194
152	422
152	433
152	467
152	487
153	5
153	71
153	89
153	271
153	484
154	65
154	289
154	470
154	492
154	498
155	1
155	396
155	418
155	472
155	492
156	185
156	204
156	376
156	456
156	476
157	37
157	382
157	444
157	492
157	496
158	276
158	337
158	345
158	380
158	454
159	142
159	283
159	337
159	454
159	463
160	24
160	186
160	312
160	400
160	490
161	96
161	114
161	400
161	436
161	478
162	187
162	265
162	326
162	399
162	488
163	404
163	435
163	470
163	495
163	498
164	174
164	460
164	473
164	492
164	499
165	105
165	350
165	419
165	430
165	469
166	452
166	466
166	477
166	493
166	497
167	337
167	426
167	428
167	484
167	490
168	323
168	371
168	401
168	419
168	474
169	117
169	380
169	456
169	476
169	492
170	18
170	93
170	150
170	443
170	490
171	74
171	352
171	365
171	468
171	497
172	205
172	347
172	390
172	457
172	484
173	222
173	402
173	433
173	438
173	483
174	11
174	164
174	181
174	349
174	388
175	199
175	255
175	342
175	471
175	495
176	58
176	118
176	381
176	418
176	419
177	178
177	344
177	404
177	445
177	460
177	481
178	177
178	355
178	475
178	485
178	494
178	499
179	16
179	54
179	202
179	250
179	377
179	494
180	123
180	146
180	277
180	491
180	492
180	499
181	30
181	56
181	174
181	374
181	420
181	475
182	83
182	393
182	405
182	459
182	471
182	495
183	186
183	253
183	258
183	295
183	420
183	475
184	296
184	356
184	359
184	475
184	488
184	492
185	156
185	197
185	420
185	442
185	456
185	476
186	118
186	160
186	183
186	200
186	290
186	490
187	6
187	162
187	295
187	306
187	432
187	497
188	322
188	371
188	375
188	391
188	433
188	477
189	126
189	149
189	269
189	297
189	406
189	492
190	48
190	275
190	320
190	360
190	372
190	375
191	37
191	192
191	206
191	330
191	403
191	412
192	191
192	243
192	409
192	433
192	489
192	490
193	18
193	131
193	338
193	344
193	431
193	447
194	76
194	152
194	206
194	330
194	354
194	443
195	38
195	214
195	295
195	459
195	468
195	482
196	145
196	369
196	403
196	463
196	468
196	493
197	185
197	210
197	320
197	451
197	470
197	482
198	425
198	428
198	485
198	489
198	491
198	500
199	1
199	91
199	175
199	459
199	471
199	489
200	186
200	244
200	293
200	360
200	426
200	477
201	43
201	88
201	92
201	130
201	402
201	430
202	139
202	179
202	279
202	441
202	473
202	486
203	36
203	427
203	449
203	468
203	475
203	488
204	156
204	253
204	337
204	404
204	429
204	496
205	52
205	172
205	338
205	456
205	474
205	476
206	146
206	191
206	194
206	361
206	479
206	494
207	243
207	305
207	467
207	482
207	485
207	496
208	330
208	349
208	462
208	476
208	479
208	480
209	33
209	349
209	386
209	414
209	472
209	480
210	197
210	255
210	335
210	339
210	468
210	481
211	245
211	366
211	433
211	464
211	471
211	495
212	225
212	317
212	325
212	461
212	478
212	494
213	100
213	340
213	385
213	399
213	436
213	441
214	195
214	260
214	331
214	429
214	455
214	487
215	378
215	423
215	467
215	468
215	486
215	497
216	33
216	138
216	272
216	387
216	446
216	487
217	249
217	399
217	451
217	478
217	489
217	498
218	294
218	352
218	414
218	424
218	437
218	464
219	46
219	315
219	336
219	378
219	446
219	486
220	117
220	387
220	401
220	405
220	419
220	439
221	96
221	351
221	358
221	361
221	443
221	447
222	44
222	84
222	173
222	444
222	486
222	497
223	282
223	339
223	369
223	387
223	446
223	498
224	231
224	313
224	395
224	398
224	448
224	474
225	10
225	212
225	371
225	477
225	492
225	494
226	43
226	386
226	400
226	407
226	430
226	474
227	132
227	240
227	273
227	428
227	432
227	491
228	282
228	320
228	384
228	465
228	487
228	497
229	301
229	374
229	397
229	459
229	471
229	488
230	276
230	320
230	383
230	430
230	446
230	500
231	224
231	336
231	408
231	440
231	461
231	471
232	245
232	266
232	398
232	399
232	401
232	447
233	27
233	267
233	276
233	406
233	447
233	454
233	476
234	274
234	279
234	310
234	337
234	343
234	466
234	481
235	40
235	120
235	374
235	434
235	449
235	464
235	491
236	286
236	307
236	334
236	453
236	455
236	479
236	482
237	42
237	81
237	327
237	351
237	372
237	437
237	464
238	250
238	288
238	290
238	318
238	340
238	376
238	453
239	459
239	465
239	478
239	482
239	492
239	495
239	496
240	227
240	256
240	294
240	366
240	372
240	414
240	476
241	68
241	356
241	363
241	415
241	446
241	457
241	488
242	266
242	350
242	351
242	417
242	445
242	448
242	472
243	192
243	207
243	432
243	460
243	461
243	466
243	494
244	200
244	410
244	425
244	427
244	446
244	465
244	500
245	47
245	211
245	232
245	378
245	401
245	445
245	447
246	295
246	298
246	321
246	428
246	431
246	455
246	484
247	103
247	424
247	452
247	454
247	459
247	463
247	488
248	295
248	397
248	421
248	426
248	462
248	472
248	479
249	49
249	217
249	311
249	347
249	438
249	474
249	499
250	116
250	179
250	238
250	293
250	409
250	465
250	477
251	297
251	306
251	362
251	410
251	488
251	489
251	500
252	134
252	150
252	372
252	420
252	441
252	451
252	470
253	183
253	204
253	341
253	416
253	480
253	482
253	496
254	48
254	359
254	385
254	433
254	443
254	451
254	460
255	122
255	175
255	210
255	387
255	464
255	483
255	498
256	137
256	240
256	362
256	405
256	414
256	424
256	425
257	83
257	345
257	370
257	376
257	447
257	459
257	471
258	183
258	406
258	423
258	439
258	463
258	467
258	485
259	87
259	391
259	422
259	435
259	477
259	481
259	494
260	65
260	214
260	415
260	462
260	472
260	479
260	497
261	62
261	289
261	385
261	462
261	487
261	489
261	500
262	12
262	463
262	484
262	491
262	492
262	493
262	498
263	116
263	288
263	353
263	367
263	372
263	424
263	437
264	107
264	334
264	377
264	413
264	456
264	485
264	495
265	136
265	162
265	305
265	361
265	372
265	398
265	448
266	128
266	129
266	232
266	242
266	302
266	417
266	470
267	1
267	233
267	281
267	331
267	439
267	455
267	472
268	31
268	46
268	131
268	315
268	412
268	430
268	484
269	25
269	52
269	189
269	336
269	351
269	375
269	403
270	124
270	297
270	381
270	422
270	460
270	473
270	497
271	153
271	363
271	380
271	428
271	432
271	452
271	490
272	47
272	136
272	216
272	365
272	366
272	489
272	500
273	227
273	312
273	333
273	380
273	457
273	469
273	479
274	91
274	234
274	293
274	320
274	326
274	384
274	471
275	25
275	190
275	315
275	362
275	417
275	485
275	498
276	17
276	158
276	230
276	233
276	360
276	362
276	458
277	5
277	180
277	302
277	345
277	445
277	452
277	462
278	356
278	358
278	369
278	417
278	436
278	439
278	445
279	36
279	202
279	234
279	297
279	364
279	375
279	415
280	139
280	282
280	285
280	330
280	333
280	413
280	477
280	485
281	108
281	267
281	289
281	329
281	460
281	465
281	478
281	495
282	79
282	83
282	223
282	228
282	280
282	320
282	347
282	495
283	28
283	41
283	159
283	409
283	433
283	467
283	477
283	484
284	109
284	328
284	349
284	374
284	427
284	475
284	488
284	497
285	280
285	338
285	392
285	403
285	467
285	485
285	493
285	496
286	56
286	66
286	79
286	236
286	331
286	462
286	465
286	479
287	39
287	66
287	327
287	359
287	441
287	471
287	490
287	499
288	238
288	263
288	292
288	414
288	464
288	468
288	483
288	493
289	154
289	261
289	281
289	295
289	388
289	391
289	420
289	454
290	186
290	238
290	323
290	341
290	387
290	408
290	465
290	480
291	26
291	365
291	368
291	384
291	421
291	471
291	480
291	496
292	288
292	384
292	426
292	465
292	466
292	478
292	491
292	495
293	200
293	250
293	274
293	342
293	361
293	377
293	381
293	434
294	218
294	240
294	372
294	375
294	414
294	458
294	470
294	472
295	183
295	187
295	195
295	246
295	248
295	289
295	419
295	458
296	53
296	130
296	184
296	436
296	450
296	452
296	482
296	496
297	189
297	251
297	270
297	279
297	375
297	473
297	486
297	498
298	21
298	246
298	317
298	381
298	388
298	428
298	469
298	497
299	51
299	317
299	339
299	351
299	364
299	392
299	401
299	436
300	119
300	321
300	378
300	398
300	448
300	456
300	476
300	497
301	229
301	391
301	397
301	410
301	415
301	417
301	432
301	449
302	266
302	277
302	363
302	399
302	400
302	409
302	478
302	484
303	419
303	421
303	455
303	462
303	464
303	472
303	481
303	489
304	11
304	331
304	383
304	393
304	454
304	457
304	484
304	485
305	63
305	207
305	265
305	405
305	408
305	443
305	467
305	491
306	15
306	187
306	251
306	410
306	425
306	468
306	487
306	489
307	107
307	112
307	236
307	343
307	405
307	455
307	481
307	483
307	488
308	17
308	144
308	418
308	444
308	465
308	473
308	478
308	487
308	493
309	73
309	74
309	366
309	368
309	411
309	444
309	459
309	478
309	487
310	142
310	234
310	356
310	367
310	410
310	431
310	440
310	446
310	489
311	80
311	105
311	249
311	314
311	353
311	407
311	462
311	474
311	476
312	84
312	99
312	143
312	160
312	273
312	385
312	407
312	425
312	500
313	224
313	399
313	453
313	470
313	492
313	495
313	496
313	498
313	499
314	2
314	14
314	311
314	344
314	348
314	357
314	429
314	485
314	496
315	78
315	219
315	268
315	275
315	327
315	445
315	454
315	480
315	484
316	330
316	344
316	429
316	434
316	477
316	482
316	485
316	494
316	496
317	89
317	212
317	298
317	299
317	374
317	407
317	439
317	489
317	500
318	14
318	109
318	238
318	339
318	341
318	369
318	376
318	382
318	458
319	52
319	388
319	431
319	436
319	446
319	452
319	479
319	487
319	489
320	190
320	197
320	228
320	230
320	274
320	282
320	366
320	403
320	496
321	30
321	77
321	246
321	300
321	357
321	422
321	486
321	487
321	496
322	52
322	188
322	357
322	431
322	446
322	450
322	452
322	487
322	500
323	168
323	290
323	338
323	393
323	398
323	446
323	448
323	451
323	486
324	84
324	120
324	133
324	403
324	404
324	418
324	466
324	489
324	492
325	138
325	148
325	212
325	331
325	348
325	386
325	421
325	455
325	499
326	35
326	68
326	162
326	274
326	391
326	431
326	470
326	478
326	492
327	8
327	19
327	237
327	287
327	315
327	434
327	453
327	467
327	498
328	31
328	284
328	343
328	369
328	404
328	416
328	446
328	473
328	497
329	72
329	94
329	281
329	444
329	461
329	462
329	465
329	471
329	495
330	191
330	194
330	208
330	280
330	316
330	397
330	450
330	467
330	496
331	214
331	267
331	286
331	304
331	325
331	367
331	406
331	455
331	467
332	114
332	386
332	407
332	453
332	470
332	473
332	491
332	492
332	499
333	60
333	273
333	280
333	417
333	467
333	482
333	485
333	494
333	496
334	135
334	141
334	236
334	264
334	447
334	462
334	472
334	480
334	494
335	18
335	210
335	336
335	386
335	392
335	417
335	445
335	448
335	454
336	125
336	219
336	231
336	269
336	335
336	358
336	439
336	440
336	473
336	480
337	13
337	158
337	159
337	167
337	204
337	234
337	399
337	469
337	479
337	495
338	193
338	205
338	285
338	323
338	371
338	442
338	456
338	467
338	469
338	474
339	20
339	151
339	210
339	223
339	299
339	318
339	355
339	479
339	483
339	497
340	45
340	107
340	213
340	238
340	359
340	385
340	420
340	441
340	479
340	490
341	23
341	41
341	80
341	253
341	290
341	318
341	369
341	376
341	459
341	481
342	175
342	293
342	366
342	402
342	422
342	438
342	461
342	480
342	494
342	496
343	39
343	54
343	234
343	307
343	328
343	433
343	458
343	466
343	481
343	497
[truncated: 2,840 more rows]
