# Supplementary material for: Two-stage multi-objective evolutionary algorithm for overlapping community discovery
Source: PeerJ Comput Sci. 2024 Jul 16;10:e2185. doi: 10.7717/peerj-cs.2185 (PMC11323150; doi:10.7717/peerj-cs.2185)
Supplement: Supplemental Information 2 — The synthetic data sets LFR in this article and 9 kinds of real data sets. Each data set has two files, which are the relationship between network nodes and the real community structure of the network. [file peerj-cs-10-2185-s002.zip › LFR/500/om4/network_u05_om4.dat]

1	56
1	88
1	156
1	500
2	248
2	351
2	488
2	492
3	131
3	240
3	241
3	466
4	426
4	446
4	455
4	463
5	312
5	334
5	426
5	461
6	436
6	443
6	474
6	500
7	296
7	445
7	462
7	479
8	135
8	171
8	451
8	468
9	240
9	341
9	359
9	500
10	137
10	192
10	347
10	401
11	124
11	215
11	457
11	458
12	93
12	346
12	414
12	460
13	34
13	106
13	252
13	383
14	232
14	338
14	390
14	457
15	230
15	281
15	461
15	467
16	117
16	146
16	439
16	456
17	164
17	262
17	277
17	479
18	72
18	135
18	274
18	445
19	189
19	313
19	485
19	496
20	300
20	322
20	386
20	449
21	90
21	219
21	252
21	357
22	133
22	303
22	481
22	499
23	342
23	386
23	426
23	435
24	258
24	271
24	447
24	482
25	89
25	99
25	393
25	495
26	252
26	409
26	458
26	496
27	414
27	463
27	474
27	477
28	212
28	441
28	443
28	480
29	154
29	401
29	456
29	489
30	268
30	271
30	305
30	368
31	325
31	381
31	485
31	490
32	114
32	346
32	356
32	495
33	294
33	350
33	395
33	422
34	13
34	139
34	235
34	400
35	143
35	159
35	425
35	479
36	337
36	345
36	371
36	489
37	61
37	325
37	467
37	499
38	319
38	323
38	426
38	473
39	120
39	228
39	385
39	481
40	206
40	336
40	420
40	488
41	166
41	235
41	322
41	469
42	135
42	277
42	372
42	497
43	285
43	348
43	393
43	495
44	386
44	418
44	424
44	441
45	268
45	388
45	471
45	499
46	190
46	386
46	410
46	465
47	165
47	466
47	472
47	493
48	244
48	257
48	470
48	496
49	216
49	293
49	389
49	446
50	124
50	434
50	481
50	493
51	345
51	421
51	463
51	491
52	69
52	85
52	365
52	368
53	254
53	285
53	482
53	495
54	92
54	412
54	416
54	495
55	427
55	435
55	477
55	493
56	1
56	412
56	435
56	490
57	330
57	415
57	451
57	474
58	223
58	419
58	436
58	461
59	203
59	407
59	414
59	487
60	335
60	438
60	494
60	497
61	37
61	282
61	294
61	497
62	186
62	224
62	260
62	468
63	410
63	447
63	460
63	471
64	198
64	225
64	321
64	388
65	124
65	275
65	485
65	489
66	164
66	290
66	385
66	432
67	226
67	231
67	432
67	486
68	345
68	365
68	477
68	496
69	52
69	74
69	340
69	483
70	207
70	308
70	430
70	484
71	355
71	368
71	473
71	493
72	18
72	187
72	292
72	492
73	372
73	377
73	448
73	494
74	69
74	83
74	178
74	487
75	233
75	435
75	448
75	493
76	249
76	291
76	462
76	492
77	282
77	293
77	367
77	385
78	103
78	415
78	471
78	480
79	123
79	174
79	304
79	391
80	217
80	371
80	444
80	488
81	193
81	239
81	408
81	497
82	214
82	349
82	385
82	412
83	74
83	127
83	310
83	382
84	130
84	431
84	460
84	490
85	52
85	148
85	169
85	433
86	294
86	317
86	449
86	450
87	143
87	165
87	371
87	493
88	1
88	419
88	466
88	494
89	25
89	352
89	392
89	494
90	21
90	322
90	377
90	442
91	244
91	375
91	407
91	489
92	54
92	159
92	437
92	495
93	12
93	138
93	256
93	494
94	146
94	412
94	452
94	466
95	169
95	447
95	491
95	495
96	124
96	267
96	306
96	425
97	324
97	405
97	459
97	494
98	359
98	438
98	467
98	498
99	25
99	400
99	448
99	454
100	131
100	203
100	440
100	481
101	119
101	261
101	485
101	487
102	170
102	369
102	389
102	491
103	78
103	216
103	478
103	490
104	314
104	369
104	453
104	488
105	147
105	313
105	344
105	496
106	13
106	371
106	393
106	396
107	204
107	271
107	383
107	497
108	138
108	202
108	344
108	422
109	264
109	357
109	475
109	480
110	291
110	323
110	417
110	425
111	391
111	446
111	495
111	496
112	309
112	412
112	476
112	490
113	211
113	430
113	476
113	496
114	32
114	286
114	311
114	433
115	311
115	389
115	441
115	485
116	364
116	444
116	463
116	469
117	16
117	155
117	178
117	403
118	150
118	201
118	433
118	469
119	101
119	352
119	369
119	433
120	39
120	187
120	466
120	474
121	172
121	323
121	397
121	472
121	492
122	156
122	231
122	237
122	301
122	499
123	79
123	368
123	409
123	428
123	437
124	11
124	50
124	65
124	96
124	488
125	286
125	332
125	408
125	468
125	480
126	216
126	363
126	424
126	479
126	498
127	83
127	212
127	324
127	432
127	461
128	148
128	250
128	288
128	366
128	441
129	324
129	396
129	457
129	466
129	499
130	84
130	248
130	313
130	355
130	430
131	3
131	100
131	163
131	459
131	484
132	306
132	314
132	353
132	356
132	482
133	22
133	209
133	431
133	479
133	481
134	186
134	238
134	396
134	466
134	497
135	8
135	18
135	42
135	270
135	450
136	326
136	333
136	406
136	460
136	484
137	10
137	408
137	415
137	424
137	497
138	93
138	108
138	413
138	490
138	494
139	34
139	253
139	423
139	471
139	497
140	233
140	356
140	435
140	464
140	475
141	284
141	358
141	415
141	464
141	485
142	402
142	444
142	467
142	471
142	484
143	35
143	87
143	315
143	351
143	417
144	273
144	319
144	430
144	480
144	493
145	188
145	303
145	326
145	478
145	495
146	16
146	94
146	253
146	434
146	436
147	105
147	343
147	399
147	425
147	446
148	85
148	128
148	437
148	480
148	489
149	305
149	404
149	408
149	440
149	491
150	118
150	258
150	359
150	437
150	480
151	167
151	400
151	425
151	452
151	485
152	263
152	427
152	430
152	432
152	485
153	342
153	383
153	462
153	483
153	499
154	29
154	313
154	358
154	423
154	486
155	117
155	423
155	482
155	486
155	497
156	1
156	122
156	365
156	393
156	438
157	160
157	408
157	468
157	477
157	480
158	307
158	327
158	352
158	386
158	405
159	35
159	92
159	234
159	272
159	458
160	157
160	175
160	292
160	336
160	454
161	327
161	377
161	388
161	465
161	489
162	182
162	238
162	241
162	321
162	475
163	131
163	236
163	394
163	475
163	496
164	17
164	66
164	204
164	333
164	500
165	47
165	87
165	229
165	413
165	427
166	41
166	366
166	370
166	426
166	458
167	151
167	314
167	383
167	454
167	500
168	367
168	445
168	476
168	479
168	495
169	85
169	95
169	245
169	474
169	493
170	102
170	189
170	238
170	379
170	446
171	8
171	453
171	464
171	477
171	488
172	121
172	252
172	344
172	463
172	478
173	284
173	439
173	441
173	492
173	493
174	79
174	311
174	326
174	448
174	493
175	160
175	276
175	292
175	380
175	386
176	405
176	429
176	442
176	489
176	500
177	253
177	329
177	342
177	358
177	453
178	74
178	117
178	355
178	483
178	493
179	336
179	386
179	445
179	452
179	481
180	236
180	260
180	447
180	454
180	495
181	405
181	421
181	479
181	486
181	500
182	162
182	183
182	343
182	465
182	488
183	182
183	184
183	234
183	314
183	466
184	183
184	243
184	358
184	457
184	482
185	270
185	284
185	402
185	454
185	470
186	62
186	134
186	267
186	430
186	453
187	72
187	120
187	452
187	473
187	485
188	145
188	402
188	453
188	456
188	488
189	19
189	170
189	277
189	380
189	415
190	46
190	246
190	397
190	449
190	473
191	230
191	256
191	293
191	332
191	349
192	10
192	310
192	373
192	379
192	381
193	81
193	215
193	335
193	355
193	493
194	298
194	330
194	428
194	435
194	462
195	215
195	373
195	400
195	471
195	489
195	490
196	258
196	262
196	464
196	488
196	498
196	500
197	300
197	336
197	404
197	457
197	486
197	497
198	64
198	340
198	376
198	381
198	438
198	480
199	370
199	436
199	439
199	468
199	487
199	497
200	229
200	356
200	419
200	468
200	476
200	492
201	118
201	250
201	296
201	420
201	463
201	485
202	108
202	295
202	374
202	463
202	466
202	469
203	59
203	100
203	339
203	399
203	409
203	435
204	107
204	164
204	418
204	454
204	459
204	496
205	433
205	459
205	469
205	486
205	490
205	498
206	40
206	314
206	391
206	395
206	417
206	457
207	70
207	237
207	320
207	382
207	410
207	441
208	344
208	407
208	424
208	427
208	470
208	471
209	133
209	319
209	415
209	438
209	488
209	496
210	291
210	389
210	437
210	467
210	472
210	489
211	113
211	324
211	395
211	457
211	482
211	490
212	28
212	127
212	387
212	390
212	414
212	471
213	370
213	373
213	395
213	446
213	463
213	482
214	82
214	398
214	451
214	456
214	495
214	500
215	11
215	193
215	195
215	218
215	405
215	489
216	49
216	103
216	126
216	254
216	477
216	479
217	80
217	343
217	378
217	455
217	495
217	498
218	215
218	422
218	479
218	483
218	485
218	499
219	21
219	374
219	377
219	398
219	460
219	499
220	269
220	288
220	352
220	404
220	486
220	493
221	289
221	353
221	375
221	386
221	392
221	417
222	398
222	401
222	462
222	483
222	492
222	499
223	58
223	374
223	478
223	485
223	499
223	500
224	62
224	281
224	434
224	449
224	451
224	489
225	64
225	273
225	303
225	331
225	372
225	391
226	67
226	246
226	333
226	465
226	493
226	498
227	296
227	299
227	357
227	401
227	446
227	456
228	39
228	272
228	273
228	298
228	362
228	413
229	165
229	200
229	248
229	372
229	412
229	449
230	15
230	191
230	431
230	432
230	468
230	495
231	67
231	122
231	375
231	449
231	461
231	490
232	14
232	251
232	382
232	457
232	480
232	482
233	75
233	140
233	245
233	390
233	402
233	447
234	159
234	183
234	428
234	451
234	487
234	491
235	34
235	41
235	331
235	417
235	466
235	484
236	163
236	180
236	375
236	406
236	436
236	447
237	122
237	207
237	318
237	417
237	446
237	466
238	134
238	162
238	170
238	310
238	443
238	489
239	81
239	261
239	339
239	439
239	447
239	495
240	3
240	9
240	303
240	373
240	451
240	500
241	3
241	162
241	279
241	340
241	412
241	454
242	263
242	385
242	402
242	414
242	436
242	481
243	184
243	359
243	383
243	409
243	467
243	492
244	48
244	91
244	317
244	348
244	486
244	489
245	169
245	233
245	323
245	395
245	455
245	482
246	190
246	226
246	261
246	295
246	433
246	467
247	266
247	367
247	399
247	440
247	467
247	489
248	2
248	130
248	229
248	320
248	443
248	481
249	76
249	283
249	356
249	381
249	426
249	450
249	485
250	128
250	201
250	418
250	422
250	434
250	469
250	492
251	232
251	285
251	392
251	407
251	412
251	431
251	480
252	13
252	21
252	26
252	172
252	397
252	438
252	443
253	139
253	146
253	177
253	322
253	380
253	475
253	481
254	53
254	216
254	326
254	435
254	447
254	451
254	495
255	288
255	312
255	330
255	345
255	353
255	388
255	418
256	93
256	191
256	270
256	482
256	487
256	489
256	492
257	48
257	369
257	372
257	444
257	478
257	484
257	496
258	24
258	150
258	196
258	319
258	401
258	422
258	482
259	335
259	339
259	404
259	416
259	467
259	480
259	485
260	62
260	180
260	308
260	456
260	468
260	480
260	486
261	101
261	239
261	246
261	264
261	322
261	425
261	475
262	17
262	196
262	325
262	394
262	440
262	491
262	493
263	152
263	242
263	301
263	399
263	426
263	442
263	463
264	109
264	261
264	351
264	374
264	385
264	435
264	451
265	268
265	345
265	376
265	420
265	424
265	450
265	467
266	247
266	293
266	316
266	403
266	446
266	455
266	494
267	96
267	186
267	295
267	318
267	375
267	419
267	494
268	30
268	45
268	265
268	347
268	485
268	493
268	497
269	220
269	279
269	297
269	350
269	395
269	442
269	488
270	135
270	185
270	256
270	379
270	475
270	481
270	485
271	24
271	30
271	107
271	364
271	431
271	436
271	493
272	159
272	228
272	375
272	454
272	472
272	487
272	489
273	144
273	225
273	228
273	429
273	470
273	484
273	487
274	18
274	398
274	430
274	431
274	460
274	493
274	494
275	65
275	342
275	426
275	429
275	469
275	482
275	489
276	175
276	364
276	416
276	477
276	488
276	494
276	498
277	17
277	42
277	189
277	411
277	428
277	452
277	462
278	422
278	428
278	448
278	463
278	466
278	478
278	490
279	241
279	269
279	410
279	450
279	469
279	487
279	499
280	333
280	352
280	380
280	405
280	414
280	462
280	465
281	15
281	224
281	348
281	362
281	381
281	464
281	481
282	61
282	77
282	418
282	419
282	427
282	430
282	470
283	249
283	331
283	381
283	442
283	448
283	485
283	499
284	141
284	173
284	185
284	369
284	397
284	461
284	496
285	43
285	53
285	251
285	468
285	480
285	483
285	498
286	114
286	125
286	343
286	366
286	377
286	416
286	453
287	304
287	308
287	354
287	405
287	449
287	462
287	483
287	499
288	128
288	220
288	255
288	316
288	414
288	425
288	440
288	498
289	221
289	300
289	406
289	470
289	471
289	483
289	484
289	495
290	66
290	298
290	339
290	362
290	380
290	451
290	464
290	496
291	76
291	110
291	210
291	296
291	305
291	340
291	481
291	497
292	72
292	160
292	175
292	404
292	439
292	463
292	477
292	498
293	49
293	77
293	191
293	266
293	335
293	408
293	459
293	467
294	33
294	61
294	86
294	399
294	430
294	441
294	486
294	493
295	202
295	246
295	267
295	312
295	378
295	414
295	426
295	434
296	7
296	201
296	227
296	291
296	319
296	380
296	471
296	497
297	269
297	306
297	329
297	382
297	428
297	449
297	465
297	497
298	194
298	228
298	290
298	333
298	401
298	440
298	486
298	489
299	227
299	303
299	347
299	369
299	404
299	455
299	459
299	470
300	20
300	197
300	289
300	331
300	391
300	457
300	464
300	482
301	122
301	263
301	413
301	437
301	438
301	468
301	491
301	496
302	365
302	371
302	461
302	486
302	487
302	491
302	496
302	497
303	22
303	145
303	225
303	240
303	299
303	372
303	396
303	406
304	79
304	287
304	328
304	408
304	437
304	477
304	486
304	497
305	30
305	149
305	291
305	318
305	460
305	464
305	484
305	495
306	96
306	132
306	297
306	317
306	427
306	441
306	462
306	474
307	158
307	351
307	353
307	380
307	382
307	389
307	466
307	481
308	70
308	260
308	287
308	313
308	349
308	402
308	431
308	469
309	112
309	329
309	389
309	433
309	455
309	483
309	493
309	499
310	83
310	192
310	238
310	353
310	378
310	420
310	452
310	487
311	114
311	115
311	174
311	385
311	393
311	398
311	419
311	495
312	5
312	255
312	295
312	315
312	353
312	445
312	449
312	498
313	19
313	105
313	130
313	154
313	308
313	341
313	431
313	443
314	104
314	132
314	167
314	183
314	206
314	351
314	452
314	484
315	143
315	312
315	341
315	434
315	445
315	460
315	479
315	498
316	266
316	288
316	394
316	418
316	432
316	485
316	491
316	492
317	86
317	244
317	306
317	429
317	431
317	441
317	488
317	493
318	237
318	267
318	305
318	337
318	464
318	478
318	489
318	490
319	38
319	144
319	209
319	258
319	296
319	363
319	432
319	491
320	207
320	248
320	375
320	387
320	427
320	430
320	488
320	493
321	64
321	162
321	344
321	377
321	421
321	455
321	463
321	470
322	20
322	41
322	90
322	253
322	261
322	333
322	454
322	495
323	38
323	110
323	121
323	245
323	364
323	402
323	460
323	492
323	494
324	97
324	127
324	129
324	211
324	382
324	440
324	466
324	479
324	493
325	31
325	37
325	262
325	380
325	388
325	415
325	474
325	492
325	497
326	136
326	145
326	174
326	254
326	392
326	411
326	447
326	456
326	478
327	158
327	161
327	387
327	420
327	425
327	459
327	484
327	486
327	494
328	304
328	357
328	399
328	428
328	429
328	463
328	469
328	482
328	498
329	177
329	297
329	309
329	334
329	374
329	375
329	483
329	485
329	499
330	57
330	194
330	255
330	364
330	383
330	465
330	473
330	476
330	500
331	225
331	235
331	283
331	300
331	379
331	437
331	483
331	486
331	499
332	125
332	191
332	413
332	454
332	455
332	480
332	490
332	495
332	496
333	136
333	164
333	226
333	280
333	298
333	322
333	342
333	454
333	472
334	5
334	329
334	360
334	411
334	460
334	464
334	476
334	479
334	484
335	60
335	193
335	259
335	293
335	381
335	388
335	401
335	483
335	497
336	40
336	160
336	179
336	197
336	338
336	370
336	395
336	457
336	486
337	36
337	318
337	350
337	431
337	443
337	468
337	480
337	487
337	493
338	14
338	336
338	367
338	385
338	429
338	430
338	434
338	444
338	458
339	203
339	239
339	259
339	290
339	342
339	394
339	399
339	458
339	467
340	69
340	198
340	241
340	291
340	395
340	420
340	424
340	471
340	487
341	9
341	313
341	315
341	415
341	417
341	420
341	452
341	463
341	466
342	23
342	153
342	177
342	275
342	333
342	339
342	439
342	475
342	494
343	147
343	182
343	217
343	286
343	423
343	445
343	459
343	487
343	492
344	105
344	108
344	172
344	208
344	321
344	370
344	446
344	455
344	498
345	36
345	51
345	68
345	255
345	265
345	359
345	400
345	440
345	472
346	12
346	32
346	426
346	444
346	448
346	453
346	461
346	463
346	476
347	10
347	268
347	299
347	453
347	455
347	459
347	468
347	470
347	474
347	494
348	43
348	244
348	281
348	367
348	384
348	386
348	422
348	466
348	489
348	491
349	82
349	191
349	308
349	354
349	361
349	412
349	428
349	452
349	480
349	481
350	33
350	269
350	337
350	404
350	413
350	431
350	443
350	496
350	497
350	499
351	2
351	143
351	264
351	307
351	314
351	436
351	452
351	472
351	488
351	490
352	89
352	119
352	158
352	220
352	280
352	367
[truncated: 2,668 more rows]
