# Supplementary material for: Two-stage multi-objective evolutionary algorithm for overlapping community discovery
Source: PeerJ Comput Sci. 2024 Jul 16;10:e2185. doi: 10.7717/peerj-cs.2185 (PMC11323150; doi:10.7717/peerj-cs.2185)
Supplement: Supplemental Information 2 — The synthetic data sets LFR in this article and 9 kinds of real data sets. Each data set has two files, which are the relationship between network nodes and the real community structure of the network. [file peerj-cs-10-2185-s002.zip › LFR/500/om6/community_u01_om6.dat]

1	1 2 7 8 14 16
2	2
3	9
4	7
5	5
6	1
7	5
8	4
9	12
10	4 5 8 9 10 14
11	3 4 7 8 9 16
12	1
13	7
14	12
15	13
16	14
17	14
18	10
19	8
20	5
21	6
22	6
23	5
24	7 9 12 14 16 17
25	15
26	14
27	17
28	6
29	5
30	14
31	17
32	12
33	6
34	9
35	15
36	16
37	5
38	17
39	15
40	7
41	16
42	3
43	1 2 3 6 7 14
44	5
45	6
46	6 7 8 11 12 13
47	10
48	16
49	6 7 11 12 15 16
50	16
51	12
52	15
53	12
54	12
55	7
56	7
57	3
58	2
59	5
60	16
61	5
62	1
63	15
64	17
65	3 8 10 12 13 17
66	7
67	2 3 4 10 13 15
68	12
69	4
70	3
71	6
72	12
73	13
74	4
75	7
76	12
77	4
78	7
79	15
80	4 5 6 7 10 16
81	3 4 5 6 12 14
82	9
83	16
84	14
85	16
86	15
87	5
88	10
89	1
90	1 6 9 12 15 16
91	7
92	2 6 8 13 14 15
93	12
94	11
95	1
96	1
97	5
98	14
99	7
100	2
101	11
102	16
103	6
104	6
105	13
106	16
107	14
108	3
109	11
110	2 8 11 13 15 16
111	6
112	17
113	4
114	14
115	10
116	12
117	16
118	4
119	9
120	10
121	17
122	3
123	1
124	6
125	9
126	7
127	14
128	9
129	12
130	9
131	8
132	13
133	6
134	12
135	1 9 10 13 15 17
136	1
137	9
138	12
139	9
140	5
141	9
142	10
143	15
144	1
145	11
146	3
147	16
148	2
149	9
150	14
151	1 4 5 6 9 13
152	3
153	10
154	16
155	9
156	1
157	1
158	11
159	13
160	3
161	10
162	4
163	3 4 8 9 13 16
164	3
165	4
166	14
167	15
168	2 3 6 7 10 14
169	8
170	3
171	11
172	17
173	5
174	1
175	1
176	8
177	9
178	11
179	2 4 6 12 13 15
180	3
181	16
182	17
183	9
184	13
185	11
186	12
187	16
188	11
189	15
190	5 9 10 11 12 16
191	2 4 8 10 11 13
192	11
193	8
194	6
195	14
196	13
197	4
198	5
199	1
200	4
201	2
202	5
203	10
204	12
205	4 6 9 12 15 17
206	1 9 10 15 16 17
207	6
208	12
209	16
210	2
211	16
212	9
213	5
214	5
215	8
216	1
217	17
218	11
219	6
220	14
221	10
222	2 4 8 10 16 17
223	7
224	11
225	6
226	13
227	2 6 7 12 14 17
228	6
229	7
230	16
231	7
232	2
233	5
234	1
235	3
236	4
237	16
238	13
239	15
240	6
241	3
242	3 4 7 8 12 16
243	3 5 7 10 11 13
244	16
245	7
246	4
247	2
248	1
249	7
250	12
251	8
252	15
253	13
254	12
255	17
256	6
257	2 3 5 9 10 17
258	2
259	13
260	2 4 8 9 10 14
261	6
262	9
263	13
264	6
265	9
266	5
267	3
268	1
269	2
270	1 3 8 9 12 13
271	7
272	12
273	15
274	15
275	12
276	9
277	8
278	2
279	17
280	12
281	8
282	7
283	9
284	9
285	8
286	7
287	2 3 6 10 11 12
288	15
289	5
290	1 5 7 9 13 15
291	12
292	15
293	13
294	10
295	7
296	17
297	5
298	15
299	4
300	10
301	5
302	10
303	16
304	11
305	13
306	11
307	12
308	6
309	2
310	17
311	13
312	13
313	9
314	8
315	4
316	3 7 8 9 11 17
317	5
318	2
319	1 2 5 8 9 12
320	3
321	17
322	13
323	5
324	5
325	4
326	3
327	8
328	1
329	2
330	16
331	17
332	5
333	2
334	17
335	1
336	17
337	10
338	10
339	15
340	3
341	11
342	1
343	7
344	14
345	16
346	5
347	6
348	5
349	1 3 9 12 13 15
350	1 3 6 8 9 10
351	10
352	7
353	2 3 9 13 15 16
354	6
355	5
356	2
357	7
358	8
359	14
360	12
361	5
362	14
363	16
364	9
365	10
366	3
367	13
368	12
369	14
370	16
371	6 7 9 10 11 12
372	12
373	9
374	17
375	10
376	1 9 11 13 16 17
377	2 3 4 6 8 9
378	2
379	17
380	8
381	12
382	16
383	6
384	16
385	15
386	13
387	15
388	1
389	6
390	3
391	7
392	3
393	12
394	9
395	6
396	7
397	7
398	14
399	7
400	17
401	10
402	9
403	3
404	13
405	11
406	5
407	1 3 6 9 12 17
408	6
409	6
410	2
411	11
412	3
413	10
414	16
415	9
416	3
417	14
418	16
419	6
420	6
421	16
422	2
423	13
424	9
425	6
426	15
427	16
428	3
429	5
430	8
431	2
432	12
433	3
434	12
435	5
436	4
437	12
438	3
439	16
440	11
441	1
442	6
443	1 4 7 8 14 16
444	1
445	14
446	11
447	5
448	10
449	10
450	7 8 10 11 13 14
451	15
452	13
453	1
454	14
455	12
456	2
457	1 6 7 13 14 16
458	1
459	13
460	11
461	12
462	3 6 9 12 13 16
463	2
464	6
465	12
466	15
467	8
468	1 6 7 12 16 17
469	12
470	8
471	7
472	7
473	10
474	1
475	17
476	5
477	15
478	1
479	15
480	14
481	8
482	8
483	3 5 9 11 12 13
484	1 5 8 9 12 17
485	8
486	10
487	7
488	16
489	12
490	13
491	17
492	12
493	2 3 4 5 6 14
494	16
495	14
496	13
497	12
498	5
499	16
500	3 6 10 13 14 15
