# Supplementary material for: Two-stage multi-objective evolutionary algorithm for overlapping community discovery
Source: PeerJ Comput Sci. 2024 Jul 16;10:e2185. doi: 10.7717/peerj-cs.2185 (PMC11323150; doi:10.7717/peerj-cs.2185)
Supplement: Supplemental Information 2 — The synthetic data sets LFR in this article and 9 kinds of real data sets. Each data set has two files, which are the relationship between network nodes and the real community structure of the network. [file peerj-cs-10-2185-s002.zip › LFR/500/om6/community_u02_om6.dat]

1	8
2	17
3	3
4	2
5	7
6	3 6 7 12 16 17
7	18
8	18
9	16
10	4
11	9
12	9
13	1
14	6
15	10
16	4 6 10 13 15 18
17	14
18	14
19	1
20	3
21	6
22	8
23	17
24	12
25	17
26	15
27	6
28	14
29	3 6 8 12 14 16
30	6
31	11
32	7
33	17
34	5
35	6
36	10
37	11
38	5
39	12
40	6 8 11 13 14 17
41	7
42	11
43	17
44	15
45	11
46	18
47	10
48	5
49	18
50	17
51	1 4 6 13 15 18
52	14
53	6
54	9
55	13
56	2 4 6 7 12 15
57	16
58	17
59	4
60	17
61	17
62	1 4 7 9 12 16
63	7
64	12
65	10
66	3 6 7 13 15 16
67	15
68	1 2 3 9 16 17
69	2 3 5 6 14 15
70	1 3 5 9 11 14
71	3
72	11
73	11
74	18
75	16
76	5
77	4
78	18
79	15
80	13
81	2
82	16
83	12
84	15
85	1 11 12 14 15 16
86	11
87	12
88	17
89	2
90	12
91	14
92	11
93	6
94	6
95	3
96	10
97	7
98	5
99	4
100	17
101	10
102	14
103	13
104	16
105	16
106	8
107	14
108	6 7 9 10 12 14
109	18
110	3 8 10 14 15 17
111	10
112	1
113	8
114	9
115	8
116	13
117	1 3 4 9 13 14
118	7
119	10
120	4
121	17
122	1 4 5 11 15 16
123	7
124	3
125	11
126	2
127	2
128	17
129	12
130	11
131	10
132	9
133	16
134	12
135	4
136	7
137	2
138	13
139	16
140	4
141	1
142	3
143	3 6 12 15 16 17
144	1 4 6 11 12 14
145	5
146	17
147	2
148	7
149	1 10 14 15 17 18
150	5
151	7
152	1
153	15
154	18
155	14
156	12
157	6
158	7
159	1
160	2 4 7 8 12 13
161	5
162	9
163	15
164	8
165	5
166	6 9 11 12 15 16
167	2
168	11
169	16
170	16
171	12
172	10
173	3
174	5
175	8
176	18
177	5
178	2
179	16
180	8
181	2 9 13 15 17 18
182	3
183	10
184	6
185	2 4 5 6 12 16
186	13
187	14
188	5
189	5
190	13
191	1 3 4 10 11 15
192	1
193	8
194	10
195	2 4 6 7 16 17
196	7
197	7
198	5
199	8
200	13
201	3 6 7 9 10 16
202	12
203	12
204	5
205	16
206	4
207	16
208	11
209	2 6 10 13 14 16
210	9
211	1
212	7
213	16
214	16
215	3 6 8 14 15 16
216	2
217	12
218	7
219	14
220	10
221	5
222	9
223	5
224	10
225	8
226	16
227	4
228	8
229	3
230	5
231	11
232	9
233	13
234	11
235	3
236	12
237	2
238	16
239	4 6 7 12 13 16
240	9
241	15
242	4
243	1 2 3 9 14 16
244	6 7 9 10 12 18
245	14
246	10
247	10
248	5
249	7
250	13
251	18
252	11
253	12
254	11
255	12
256	7
257	3 4 5 12 16 17
258	5
259	7
260	10
261	12
262	8
263	16
264	16
265	12
266	10
267	14
268	13
269	18
270	3
271	17
272	3
273	1 4 5 11 13 16
274	6
275	7
276	10
277	1 4 7 9 13 17
278	6
279	3
280	7
281	1
282	2
283	4
284	3
285	9
286	14
287	5
288	16
289	17
290	8
291	3
292	12
293	6
294	18
295	5
296	13
297	2
298	8
299	10
300	15
301	1
302	5
303	7
304	5
305	5 6 12 16 17 18
306	16
307	6
308	3
309	14
310	4
311	16
312	3
313	13
314	11
315	14
316	2 3 5 8 16 17
317	9
318	1
319	4
320	4
321	13
322	14
323	1
324	17
325	4
326	4
327	11
328	15
329	16
330	11
331	18
332	10
333	12
334	18
335	18
336	5 6 8 10 15 18
337	7
338	18
339	10
340	12
341	11
342	2 3 4 7 13 18
343	8
344	6
345	3
346	15
347	12
348	13
349	14
350	5
351	5
352	16
353	2
354	6
355	10
356	7
357	12
358	3
359	15
360	18
361	7
362	16
363	14
364	16
365	4
366	3
367	15
368	2
369	6 7 10 12 15 18
370	9
371	11
372	9
373	16
374	3 5 6 15 16 17
375	13
376	16
377	10
378	7
379	15
380	3
381	5
382	5
383	7
384	7
385	14
386	5
387	11
388	4
389	13
390	8
391	18
392	17
393	12
394	6
395	3
396	2
397	8
398	7
399	7
400	15
401	17
402	18
403	12
404	6
405	13
406	2 5 7 10 11 13
407	10
408	6
409	16
410	3
411	15
412	8
413	13
414	6
415	3
416	16
417	1
418	7
419	9
420	14
421	15
422	3
423	6
424	8
425	12
426	2 6 7 9 14 18
427	6
428	4
429	7
430	4
431	1
432	16
433	3
434	1 4 8 11 15 16
435	13
436	7
437	11
438	6
439	3
440	8
441	11
442	18
443	2
444	14
445	1
446	16
447	15
448	16
449	13
450	10
451	9
452	8
453	16
454	10
455	14
456	4
457	13
458	4 6 11 13 15 17
459	5
460	1
461	3 4 10 12 13 18
462	1 6 11 12 13 16
463	17
464	17
465	8
466	5
467	17
468	12
469	12
470	1
471	4
472	3 4 6 8 14 16
473	6 8 9 10 15 17
474	12
475	3
476	1
477	7
478	13
479	2
480	5 8 13 14 15 18
481	13
482	12
483	17
484	6
485	1
486	9
487	12
488	12
489	1
490	5
491	7
492	2
493	1
494	1 2 4 10 15 16
495	18
496	15
497	3
498	15
499	2
500	7
