# Supplementary material for: Two-stage multi-objective evolutionary algorithm for overlapping community discovery
Source: PeerJ Comput Sci. 2024 Jul 16;10:e2185. doi: 10.7717/peerj-cs.2185 (PMC11323150; doi:10.7717/peerj-cs.2185)
Supplement: Supplemental Information 2 — The synthetic data sets LFR in this article and 9 kinds of real data sets. Each data set has two files, which are the relationship between network nodes and the real community structure of the network. [file peerj-cs-10-2185-s002.zip › LFR/500/om6/community_u03_om6.dat]

1	15
2	17
3	11
4	8
5	16
6	5
7	18
8	9
9	7
10	1 7 9 12 15 18
11	12
12	9
13	10
14	2 4 7 9 16 18
15	5
16	17
17	3 4 7 8 11 16
18	8
19	3 6 7 9 10 11
20	17
21	16
22	9
23	13
24	10
25	5
26	1
27	2
28	5
29	4
30	6
31	2
32	12
33	3
34	1 2 10 11 16 18
35	1
36	10
37	17
38	14
39	14
40	16
41	9
42	14
43	12
44	1
45	6
46	7
47	18
48	10
49	2
50	2
51	15
52	12
53	11
54	10
55	11
56	4
57	8
58	12
59	9
60	10
61	5
62	1 3 5 7 10 11
63	6
64	5
65	14
66	7
67	8
68	3
69	8
70	9
71	8
72	6
73	9
74	16
75	5
76	11
77	15
78	2
79	14
80	6
81	5
82	2
83	3
84	15
85	2
86	17
87	7
88	9
89	6
90	12
91	4
92	14
93	1 2 4 6 10 11
94	13
95	7
96	6
97	18
98	3 5 6 13 15 18
99	17
100	11
101	15
102	18
103	10
104	13
105	12
106	17
107	8
108	16
109	14
110	6
111	3
112	16
113	4
114	13
115	14
116	16
117	10
118	9
119	1
120	1
121	18
122	1 2 10 11 13 18
123	1
124	11
125	6
126	1 2 4 9 13 18
127	11
128	15
129	3
130	10
131	8
132	14
133	18
134	1
135	18
136	6
137	6
138	16
139	2
140	10
141	13
142	6
143	2
144	7
145	13
146	14
147	1
148	10
149	5
150	7
151	8
152	6
153	16
154	6
155	10
156	11
157	16
158	1
159	2 3 10 14 15 16
160	2
161	17
162	1 8 11 12 17 18
163	13
164	12
165	1
166	2
167	5 7 9 10 13 14
168	2
169	18
170	4 12 13 14 16 18
171	8
172	12
173	9
174	5
175	16
176	3 5 8 12 14 17
177	18
178	11
179	16
180	5 7 8 11 14 17
181	6 9 14 15 16 18
182	4
183	16
184	2
185	11
186	1 2 6 11 14 16
187	17
188	6
189	7
190	13
191	7
192	5
193	13
194	10
195	12
196	13
197	5
198	18
199	9
200	3 4 5 7 10 11
201	11
202	7
203	1
204	15
205	9
206	8
207	6
208	3
209	18
210	11
211	8
212	10
213	14
214	2 4 7 13 17 18
215	11
216	4
217	1
218	18
219	8
220	4
221	3 10 11 12 14 17
222	7
223	1 2 3 9 16 18
224	18
225	1
226	11
227	8
228	14
229	5
230	16
231	1
232	14
233	4
234	16
235	14
236	1 4 10 11 15 18
237	11
238	3
239	15
240	7
241	1 2 7 9 15 18
242	1
243	1 7 11 12 13 18
244	12
245	10
246	18
247	4
248	6
249	15
250	15
251	13
252	14
253	1 6 7 10 13 18
254	1 2 6 13 14 18
255	7 8 12 13 16 18
256	2
257	2
258	12
259	18
260	2
261	17
262	12
263	5
264	6
265	11
266	2
267	11
268	4
269	10
270	10
271	13
272	9
273	10
274	17
275	1
276	7
277	18
278	1
279	17
280	11
281	12
282	9
283	6
284	13
285	9
286	1 6 9 10 13 18
287	13
288	5
289	1 5 8 11 14 18
290	2 11 12 13 14 15
291	10
292	10
293	3
294	16
295	18
296	7
297	3
298	4 8 11 13 14 15
299	16
300	8
301	14
302	15
303	13
304	12
305	10
306	1 10 11 14 15 17
307	7
308	6
309	7
310	10
311	3
312	17
313	11
314	12
315	9
316	7
317	1
318	8
319	9
320	16
321	11
322	18
323	6
324	6
325	2
326	15
327	16
328	4
329	5
330	3
331	1
332	1 2 8 9 14 16
333	15
334	18
335	11
336	14
337	18
338	3 6 10 11 16 17
339	1
340	17
341	1
342	3 5 8 9 11 12
343	14
344	2
345	4 6 8 13 16 18
346	9
347	6
348	9
349	17
350	10
351	17
352	17
353	4
354	14
355	13
356	2
357	12
358	1 4 9 10 12 17
359	1 6 9 13 14 18
360	16
361	16
362	7
363	9
364	3
365	1 9 10 11 12 14
366	1 4 7 10 17 18
367	14
368	12
369	11
370	7
371	14
372	12
373	1
374	4
375	1
376	5
377	13
378	5
379	10
380	18
381	8
382	15
383	1
384	7
385	5
386	13
387	5
388	1 11 14 15 16 18
389	4
390	4
391	10
392	11
393	7
394	13
395	16
396	6
397	14
398	2
399	1
400	5
401	5
402	11
403	10
404	15
405	3 7 11 13 15 17
406	10
407	2 7 8 11 15 16
408	16
409	8
410	2
411	3 4 8 10 11 13
412	10
413	11
414	11
415	10
416	17
417	13
418	9
419	18
420	13
421	1
422	18
423	6
424	13
425	5
426	7
427	5
428	6
429	18
430	12
431	3
432	15
433	6
434	2
435	4
436	1
437	13
438	9
439	17
440	13
441	18
442	11
443	2
444	10
445	17
446	13
447	7
448	1
449	5
450	18
451	14
452	6
453	5
454	10
455	5
456	18
457	16
458	1 7 12 13 14 15
459	18
460	7
461	8
462	4
463	18
464	8
465	5
466	11
467	3
468	3 6 9 11 14 18
469	1 2 14 15 16 17
470	16
471	1
472	3
473	6
474	5
475	2
476	10
477	13
478	18
479	18
480	10
481	7
482	5
483	11
484	3 4 5 10 11 14
485	15
486	2
487	1
488	11
489	5
490	1 7 9 11 12 13
491	1
492	18
493	8
494	18
495	16
496	8
497	3
498	2
499	6
500	16
