# Supplementary material for: Two-stage multi-objective evolutionary algorithm for overlapping community discovery
Source: PeerJ Comput Sci. 2024 Jul 16;10:e2185. doi: 10.7717/peerj-cs.2185 (PMC11323150; doi:10.7717/peerj-cs.2185)
Supplement: Supplemental Information 2 — The synthetic data sets LFR in this article and 9 kinds of real data sets. Each data set has two files, which are the relationship between network nodes and the real community structure of the network. [file peerj-cs-10-2185-s002.zip › LFR/500/om6/community_u04_om6.dat]

1	3
2	4
3	6
4	10
5	3
6	16
7	7
8	13
9	16
10	5 6 11 12 13 17
11	5
12	10
13	15
14	4 5 7 11 12 17
15	11
16	7
17	12
18	17
19	8
20	9
21	6
22	8
23	12
24	11
25	8
26	6
27	11
28	2
29	2
30	5
31	14
32	4
33	9
34	13
35	1 2 5 7 9 14
36	9
37	2 8 10 12 13 17
38	11
39	15
40	2
41	8
42	4
43	9
44	16
45	11
46	6
47	9
48	1 3 5 8 10 16
49	17
50	16
51	12
52	8
53	9
54	17
55	4
56	16
57	14
58	11
59	17
60	13
61	7
62	7
63	17
64	3 6 11 12 13 15
65	2 5 6 9 16 17
66	9
67	2 3 4 6 7 17
68	17
69	3
70	8
71	5 6 7 9 12 17
72	2 3 4 10 11 14
73	5
74	2
75	13
76	12
77	11
78	2
79	5
80	17
81	16
82	13
83	4 5 6 8 9 16
84	2 3 6 10 15 17
85	11
86	5
87	3
88	10
89	14
90	2
91	11
92	10
93	2
94	16
95	2
96	11
97	5
98	7
99	8
100	2
101	7
102	10
103	14
104	14
105	7
106	13
107	15
108	7
109	7
110	8
111	15
112	5
113	17
114	8
115	17
116	6
117	11
118	9
119	14
120	2
121	10
122	15
123	1 4 6 9 12 17
124	10
125	17
126	7 9 11 13 14 17
127	3 5 7 10 15 16
128	5
129	1
130	13
131	2 3 7 13 15 17
132	14
133	12
134	15
135	17
136	12
137	13
138	7 9 12 13 14 15
139	6
140	15
141	9
142	10
143	6
144	1
145	10
146	10
147	10
148	7
149	4
150	5
151	3
152	9
153	15
154	9
155	8
156	10
157	12
158	15
159	5
160	11
161	16
162	11
163	12
164	2 8 9 10 16 17
165	10
166	13
167	17
168	1
169	4
170	12
171	14
172	4
173	11
174	16
175	14
176	6 11 12 13 15 16
177	12
178	1
179	10
180	8
181	11
182	16
183	10
184	7
185	6
186	6
187	16
188	6
189	9
190	4
191	12
192	3
193	6
194	1 3 7 9 14 17
195	14
196	13
197	4
198	14
199	3
200	17
201	5
202	6
203	11
204	13
205	1
206	15
207	10
208	14
209	5
210	17
211	9
212	3
213	9
214	6
215	10
216	4
217	2
218	7
219	2 3 7 9 10 11
220	9
221	16
222	2
223	16
224	2
225	1
226	5
227	3
228	3
229	4
230	7
231	12
232	2 3 4 10 12 13
233	12
234	14
235	1 3 5 6 7 8
236	16
237	3 9 12 14 15 16
238	3
239	3
240	3
241	2
242	9
243	3
244	15
245	16
246	5
247	14
248	1
249	2
250	6
251	17
252	13
253	3
254	1
255	6
256	14
257	9
258	1 7 9 12 15 16
259	16
260	12
261	7
262	5
263	7
264	7
265	2
266	5
267	9
268	12
269	8
270	15
271	14
272	2
273	6
274	2
275	1 3 6 8 12 17
276	4 7 9 13 14 16
277	15
278	16
279	5 7 8 14 16 17
280	1 5 8 10 11 14
281	1 2 3 11 12 13
282	10
283	13
284	2 3 8 12 13 17
285	6
286	17
287	16
288	17
289	8
290	3 4 5 15 16 17
291	4
292	3
293	13
294	15
295	13
296	2
297	15
298	17
299	6 10 13 14 16 17
300	15
301	2
302	6
303	4
304	1
305	14
306	14
307	16
308	14
309	10
310	17
311	10
312	8
313	2 3 6 9 15 17
314	2 4 5 10 12 16
315	4
316	9
317	5
318	15
319	16
320	4
321	14
322	1
323	1 2 5 12 13 16
324	10
325	10
326	13
327	3
328	8
329	12
330	14
331	17
332	10
333	1
334	16
335	4
336	5 7 10 12 14 17
337	2
338	9
339	3
340	16
341	4
342	17
343	4
344	17
345	6
346	6
347	12
348	10
349	14
350	2
351	10
352	16
353	1
354	7
355	4
356	17
357	5
358	1 5 8 9 11 16
359	12
360	12
361	9
362	15
363	6
364	1 2 6 10 12 15
365	1
366	5
367	12
368	8
369	6
370	3
371	6
372	8
373	4 5 6 9 14 16
374	1
375	1 8 10 12 13 15
376	3
377	12
378	12
379	9
380	15
381	2 3 6 8 10 15
382	8
383	4
384	9
385	10
386	1
387	3
388	3
389	2
390	16
391	9
392	2
393	15
394	4
395	3 6 8 10 12 16
396	2
397	6
398	2
399	6
400	11
401	10
402	10
403	13
404	7
405	8
406	13
407	16
408	1
409	12
410	13
411	12
412	9
413	8
414	10
415	10
416	14
417	9
418	17
419	10
420	4
421	5
422	11
423	8
424	10
425	14
426	5 6 7 10 13 17
427	6
428	6
429	15
430	17
431	7
432	1
433	8
434	9
435	10
436	1
437	9
438	7
439	1 2 3 5 10 17
440	9
441	4
442	3 4 5 9 11 16
443	15
444	6
445	17
446	2 5 6 10 12 16
447	6
448	17
449	7
450	11
451	12
452	17
453	13
454	3 4 5 6 10 13
455	16
456	5
457	13
458	4
459	2
460	14
461	3
462	9
463	9
464	10
465	13
466	13
467	3 4 5 8 12 16
468	2 9 10 11 12 14
469	16
470	6
471	3
472	9
473	9
474	12
475	4
476	6
477	3
478	8
479	9
480	14
481	12
482	9
483	7
484	1
485	10
486	5
487	17
488	6
489	5
490	13
491	4
492	8
493	17
494	5
495	17
496	3
497	3
498	5
499	6
500	16
