# Supplementary material for: Two-stage multi-objective evolutionary algorithm for overlapping community discovery
Source: PeerJ Comput Sci. 2024 Jul 16;10:e2185. doi: 10.7717/peerj-cs.2185 (PMC11323150; doi:10.7717/peerj-cs.2185)
Supplement: Supplemental Information 2 — The synthetic data sets LFR in this article and 9 kinds of real data sets. Each data set has two files, which are the relationship between network nodes and the real community structure of the network. [file peerj-cs-10-2185-s002.zip › LFR/500/om6/community_u05_om6.dat]

1	14
2	17
3	1 2 5 7 8 11
4	12
5	2 4 5 7 10 15
6	1
7	1
8	14
9	16
10	10
11	9
12	2 5 7 8 9 11
13	1
14	17
15	6
16	17
17	1 4 7 10 15 16
18	11
19	12
20	2 4 5 7 10 15
21	3 9 10 15 16 17
22	17
23	3
24	15
25	8
26	15
27	1
28	17
29	13
30	1 4 8 11 13 17
31	3
32	6
33	8
34	15
35	1
36	10
37	12
38	16
39	7
40	6 8 10 12 16 17
41	9
42	8
43	16
44	2
45	3
46	11
47	9
48	15
49	11
50	3
51	9
52	3
53	13
54	5
55	11
56	1
57	3
58	6
59	11
60	15
61	16
62	2 3 5 7 13 16
63	3
64	4
65	11
66	11
67	16
68	11
69	7
70	10
71	8
72	8
73	14
74	6
75	4
76	8
77	17
78	10
79	1
80	1
81	3
82	4
83	15
84	17
85	6
86	3
87	5
88	13
89	11
90	1 6 10 11 12 15
91	14
92	15
93	16
94	3
95	10
96	3
97	17
98	17
99	17
100	9
101	17
102	9
103	4
104	15
105	17
106	8
107	15
108	6
109	14
110	6
111	17
112	1 2 4 10 15 17
113	7
114	10
115	3
116	8
117	4
118	6
119	9
120	1
121	5
122	8
123	8
124	12
125	2
126	11
127	3
128	5
129	3
130	11
131	9
132	16
133	15
134	9
135	8
136	13
137	13
138	15
139	5
140	11
141	1
142	8
143	2
144	1 6 7 9 10 14
145	15
146	5
147	4
148	11
149	3
150	14
151	9
152	13
153	6
154	6
155	3
156	13
157	10
158	6
159	3
160	17
161	17
162	5
163	16
164	3
165	12
166	2
167	16
168	5
169	1
170	14
171	12
172	6
173	2 3 9 11 14 17
174	2
175	8
176	17
177	16
178	6
179	2
180	16
181	3
182	3
183	14
184	13
185	1
186	12
187	15
188	3 6 8 9 12 16
189	1 7 8 10 11 17
190	7
191	2
192	9
193	9
194	14
195	3
196	16
197	5
198	12
199	7
200	2
201	3
202	6
203	9
204	10
205	3 5 9 10 11 17
206	6
207	9
208	3 8 9 11 12 14
209	14
210	7
211	6
212	11
213	3
214	2 4 5 9 15 16
215	9
216	8
217	6 7 8 14 15 16
218	6
219	11
220	17
221	1
222	9
223	6
224	11
225	7
226	15
227	1
228	2
229	15
230	1
231	16
232	5
233	2 3 6 10 14 15
234	8
235	5
236	1
237	15
238	13
239	3
240	2
241	10
242	1
243	8
244	14
245	16
246	10
247	1
248	6
249	6
250	1 3 4 8 14 15
251	16
252	6
253	13
254	1
255	7
256	2 4 5 7 11 15
257	2
258	1
259	1 5 9 10 15 17
260	1 3 5 9 13 17
261	1 6 7 14 16 17
262	17
263	7
264	16
265	2
266	5
267	8
268	12
269	1 3 5 6 15 17
270	16
271	9
272	3
273	11
274	17
275	8
276	11
277	14
278	1
279	10
280	12
281	9
282	12
283	2
284	12
285	15
286	12
287	10
288	9
289	12
290	5
291	2
292	1 3 6 7 15 16
293	3
294	1
295	16
296	11
297	4
298	3 8 12 13 15 17
299	4
300	1
301	2
302	15
303	1
304	11
305	7
306	12
307	1 3 8 10 11 15
308	16
309	11
310	1 7 8 11 13 15
311	6
312	8
313	4
314	7
315	4
316	3
317	12
318	12
319	12
320	17
321	6
322	15
323	3
324	9
325	11
326	7
327	16
328	16
329	17
330	5 6 12 14 15 16
331	4 7 8 11 15 17
332	1
333	6
334	13
335	1
336	4
337	13
338	15
339	16
340	8
341	3
342	5
343	13
344	5
345	11
346	8
347	1
348	2 5 7 8 11 14
349	15
350	6
351	2
352	1
353	15
354	4
355	14
356	4
357	17
358	10
359	13
360	14
361	5
362	1 2 3 8 10 14
363	1 9 10 11 13 17
364	17
365	13
366	5
367	16
368	9
369	7
370	8
371	11
372	1
373	15
374	10
375	14
376	10
377	13
378	16
379	7
380	6
381	12
382	11
383	12
384	1 6 8 9 11 15
385	4 6 7 9 12 14
386	1 3 5 6 11 17
387	9
388	5
389	3
390	13
391	2 4 5 6 8 9
392	4
393	2
394	9
395	13
396	14
397	6
398	2
399	9
400	9
401	6
402	17
403	17
404	2 6 7 10 13 16
405	2 6 7 14 15 17
406	12
407	13
408	8
409	3
410	5
411	11
412	13
413	15
414	4
415	1 9 11 14 15 17
416	14
417	6
418	12
419	13
420	6
421	17
422	3
423	13
424	8
425	16
426	3
427	3 4 7 10 11 15
428	6
429	1
430	2
431	10
432	13
433	9
434	11
435	4
436	15
437	3
438	16
439	12
440	10
441	2 3 4 9 11 12
442	8
443	3 7 9 12 16 17
444	3
445	15
446	11
447	14
448	1 5 10 12 15 17
449	8
450	6
451	15
452	8
453	16
454	7
455	10
456	16
457	9
458	3
459	11
460	1
461	15
462	1
463	10
464	10
465	13
466	16
467	12
468	6
469	17
470	8
471	11
472	16
473	6
474	12
475	10
476	12
477	17
478	15
479	1
480	1 3 5 10 14 17
481	5
482	5
483	4
484	3
485	2 3 5 9 12 14
486	1 3 5 6 12 16
487	15
488	4
489	7
490	3
491	1
492	4
493	1 2 9 12 15 17
494	13
495	16
496	9
497	10
498	12
499	17
500	12
