# Supplementary material for: Two-stage multi-objective evolutionary algorithm for overlapping community discovery
Source: PeerJ Comput Sci. 2024 Jul 16;10:e2185. doi: 10.7717/peerj-cs.2185 (PMC11323150; doi:10.7717/peerj-cs.2185)
Supplement: Supplemental Information 2 — The synthetic data sets LFR in this article and 9 kinds of real data sets. Each data set has two files, which are the relationship between network nodes and the real community structure of the network. [file peerj-cs-10-2185-s002.zip › LFR/500/om6/network_u01_om6.dat]

1	410
1	441
1	471
1	481
2	258
2	422
2	431
2	463
3	139
3	290
3	394
3	424
4	75
4	339
4	471
4	487
5	361
5	435
5	447
5	498
6	156
6	268
6	474
6	478
7	361
7	429
7	458
7	498
8	69
8	162
8	222
8	436
9	189
9	272
9	492
9	497
10	44
10	183
10	436
10	485
11	412
11	436
11	467
11	472
12	174
12	199
12	458
12	478
13	271
13	359
13	391
13	472
14	434
14	485
14	489
14	492
15	184
15	452
15	490
15	496
16	359
16	454
16	480
16	495
17	150
17	480
17	495
17	500
18	168
18	395
18	473
18	486
19	430
19	467
19	470
19	481
20	289
20	435
20	476
20	498
21	241
21	389
21	419
21	420
22	219
22	225
22	289
22	464
23	447
23	476
23	483
23	498
24	229
24	300
24	353
24	461
25	357
25	426
25	477
25	479
26	85
26	454
26	480
26	495
27	334
27	400
27	475
27	491
28	124
28	225
28	228
28	377
29	214
29	346
29	484
29	498
30	398
30	445
30	475
30	495
31	296
31	443
31	475
31	491
32	455
32	489
32	492
32	497
33	160
33	194
33	389
33	407
34	137
34	183
34	394
34	415
35	52
35	288
35	451
35	466
36	427
36	439
36	488
36	494
37	451
37	476
37	493
37	498
38	334
38	336
38	400
38	491
39	292
39	387
39	451
39	477
40	271
40	396
40	472
40	487
41	421
41	439
41	494
41	499
42	267
42	366
42	392
42	454
43	278
43	340
43	395
43	474
43	495
44	10
44	213
44	447
44	498
45	408
45	409
45	420
45	492
46	181
46	357
46	464
46	482
47	375
47	448
47	473
47	486
48	117
48	345
48	494
48	499
49	78
49	408
49	440
49	445
50	363
50	386
50	494
50	499
51	461
51	465
51	492
51	497
52	35
52	426
52	477
52	479
53	223
53	461
53	465
53	469
54	432
54	434
54	492
54	494
55	245
55	286
55	343
55	444
56	391
56	396
56	472
56	487
57	180
57	320
57	433
57	438
58	356
58	431
58	456
58	463
59	324
59	348
59	355
59	365
60	427
60	439
60	488
60	499
61	266
61	406
61	447
61	483
62	175
62	248
62	458
62	474
63	239
63	451
63	466
63	479
64	255
64	310
64	336
64	491
65	413
65	432
65	438
65	485
66	243
66	396
66	471
66	487
67	316
67	356
67	401
67	436
68	343
68	368
68	492
68	497
69	8
69	325
69	436
69	493
70	267
70	390
70	403
70	500
71	383
71	425
71	464
71	493
72	455
72	461
72	469
72	492
73	238
73	452
73	490
73	496
74	197
74	299
74	325
74	493
75	4
75	231
75	245
75	471
76	208
76	469
76	489
76	491
77	118
77	236
77	436
77	493
78	49
78	177
78	471
78	487
79	189
79	426
79	477
79	479
80	315
80	442
80	471
80	498
81	162
81	390
81	464
81	495
81	498
82	155
82	212
82	283
82	373
83	384
83	421
83	477
83	488
84	398
84	417
84	445
84	495
85	26
85	382
85	421
85	499
86	273
86	466
86	477
86	479
87	332
87	361
87	435
87	498
88	350
88	375
88	413
88	448
89	358
89	441
89	474
89	478
90	376
90	432
90	458
90	464
91	351
91	397
91	471
91	487
92	263
92	389
92	456
92	470
92	495
93	455
93	465
93	489
93	492
94	224
94	405
94	440
94	460
95	96
95	453
95	473
95	478
96	95
96	216
96	441
96	458
97	332
97	429
97	476
97	498
98	417
98	480
98	490
98	495
99	229
99	282
99	295
99	472
100	247
100	269
100	350
100	463
101	145
101	411
101	440
101	446
102	227
102	488
102	494
102	499
103	240
103	261
103	425
103	442
104	207
104	347
104	420
104	464
105	386
105	459
105	490
105	496
106	230
106	439
106	494
106	499
107	405
107	454
107	480
107	495
108	340
108	412
108	416
108	462
109	145
109	345
109	411
109	440
110	178
110	456
110	485
110	490
111	227
111	264
111	389
111	420
112	296
112	400
112	475
112	491
113	165
113	236
113	377
113	436
114	398
114	454
114	480
114	495
115	298
115	413
115	449
115	486
116	381
116	455
116	469
116	497
117	48
117	330
117	421
117	488
118	77
118	162
118	165
118	315
119	155
119	313
119	394
119	415
120	185
120	449
120	486
120	500
121	123
121	172
121	475
121	491
122	165
122	235
122	366
122	416
123	121
123	441
123	474
123	478
124	28
124	228
124	420
124	442
125	373
125	415
125	424
125	438
126	371
126	397
126	399
126	486
127	344
127	445
127	480
127	495
128	265
128	276
128	283
128	400
128	415
129	205
129	381
129	469
129	492
129	497
130	149
130	248
130	313
130	373
130	483
131	157
131	467
131	470
131	481
131	482
132	367
132	459
132	464
132	490
132	496
133	409
133	421
133	442
133	464
133	493
134	254
134	393
134	437
134	489
134	497
135	193
135	284
135	294
135	478
135	496
136	349
136	453
136	458
136	474
136	478
137	34
137	141
137	373
137	457
137	483
138	186
138	336
138	437
138	461
138	497
139	3
139	177
139	220
139	276
139	394
140	233
140	317
140	324
140	355
140	456
141	137
141	276
141	360
141	364
141	402
142	351
142	385
142	448
142	449
142	473
143	385
143	451
143	466
143	477
143	479
144	199
144	388
144	444
144	453
144	474
145	101
145	109
145	440
145	446
145	470
146	164
146	267
146	416
146	438
146	494
147	244
147	427
147	428
147	494
147	499
148	378
148	410
148	432
148	456
148	463
149	130
149	265
149	313
149	417
149	424
150	17
150	266
150	454
150	480
150	495
151	205
151	347
151	415
151	478
151	498
152	204
152	326
152	340
152	438
152	493
153	294
153	398
153	401
153	413
153	486
154	382
154	383
154	414
154	494
154	499
155	82
155	119
155	394
155	415
155	468
156	6
156	441
156	444
156	453
156	477
157	131
157	234
157	441
157	444
157	474
158	218
158	304
158	446
158	460
158	493
159	367
159	423
159	459
159	490
159	493
160	33
160	168
160	412
160	428
160	438
161	365
161	375
161	436
161	449
161	473
162	8
162	81
162	118
162	315
162	436
163	246
163	402
163	412
163	478
163	481
164	146
164	239
164	326
164	390
164	438
165	113
165	118
165	122
165	246
165	493
166	362
166	367
166	454
166	480
166	495
167	273
167	274
167	385
167	451
167	500
168	18
168	160
168	223
168	422
168	442
168	495
169	285
169	399
169	467
169	482
169	485
170	305
170	340
170	428
170	438
170	500
171	224
171	411
171	446
171	452
171	460
172	121
172	217
172	374
172	475
172	491
173	202
173	361
173	420
173	447
173	476
174	12
174	335
174	407
174	444
174	453
175	62
175	234
175	268
175	342
175	458
176	430
176	467
176	470
176	481
176	482
177	78
177	139
177	183
177	284
177	402
178	110
178	306
178	418
178	446
178	460
179	436
179	456
179	464
179	496
179	497
180	57
180	235
180	247
180	412
180	416
181	46
181	370
181	488
181	494
181	499
182	321
182	334
182	475
182	491
182	499
183	10
183	34
183	177
183	350
183	424
184	15
184	423
184	459
184	490
184	496
185	120
185	306
185	405
185	440
185	460
186	138
186	461
186	469
186	489
186	492
187	209
187	414
187	439
187	488
187	499
188	196
188	341
188	405
188	411
188	460
189	9
189	79
189	274
189	466
189	477
190	320
190	364
190	446
190	447
190	486
191	257
191	325
191	401
191	482
191	497
192	243
192	304
192	405
192	440
192	460
193	135
193	358
193	430
193	481
193	485
194	33
194	354
194	425
194	464
194	500
195	369
195	417
195	480
195	481
195	495
196	188
196	259
196	423
196	490
196	496
197	74
197	242
197	325
197	420
197	436
198	205
198	214
198	301
198	429
198	498
199	12
199	144
199	453
199	458
199	474
200	236
200	299
200	315
200	436
200	443
201	410
201	422
201	437
201	456
201	463
202	173
202	317
202	332
202	429
202	498
203	338
203	375
203	406
203	448
203	473
203	486
204	152
204	360
204	372
204	461
204	465
204	489
205	129
205	151
205	198
205	364
205	466
205	468
206	212
206	342
206	401
206	479
206	491
206	499
207	104
207	408
207	409
207	436
207	462
207	464
208	76
208	291
208	427
208	437
208	455
208	497
209	187
209	368
209	418
209	488
209	494
209	499
210	258
210	378
210	422
210	431
210	456
210	463
211	230
211	317
211	382
211	384
211	494
211	499
212	82
212	206
212	260
212	364
212	424
212	454
213	44
213	297
213	421
213	429
213	447
213	498
214	29
214	198
214	406
214	447
214	476
214	498
215	430
215	470
215	471
215	481
215	482
215	485
216	96
216	301
216	335
216	444
216	458
216	478
217	172
217	310
217	400
217	434
217	475
217	491
218	158
218	315
218	341
218	411
218	440
218	460
219	22
219	261
219	389
219	442
219	462
219	500
220	139
220	362
220	417
220	445
220	480
220	495
221	401
221	448
221	449
221	473
221	486
221	500
222	8
222	309
222	473
222	485
222	491
222	499
223	53
223	168
223	352
223	471
223	472
223	487
224	94
224	171
224	405
224	446
224	460
224	482
225	22
225	28
225	348
225	383
225	409
225	425
226	253
226	263
226	452
226	459
226	490
226	496
227	102
227	111
227	362
227	463
227	487
227	492
228	28
228	124
228	264
228	371
228	419
228	425
229	24
229	99
229	286
229	391
229	487
229	495
230	106
230	211
230	418
230	488
230	494
230	499
231	75
231	286
231	343
231	357
231	371
231	472
232	269
232	309
232	356
232	377
232	456
232	463
233	140
233	447
233	476
233	484
233	495
233	498
234	157
234	175
234	335
234	350
234	388
234	444
235	122
235	180
235	392
235	428
235	433
235	445
236	77
236	113
236	200
236	299
236	436
236	493
237	330
237	349
237	384
237	421
237	494
237	499
238	73
238	404
238	452
238	459
238	490
238	496
239	63
239	164
239	385
239	426
239	477
239	479
240	103
240	261
240	383
240	395
240	464
240	500
241	21
241	366
241	390
241	412
241	416
241	428
242	197
242	357
242	392
242	470
242	497
242	499
243	66
243	192
243	278
243	438
243	486
243	498
244	147
244	384
244	418
244	427
244	439
244	499
245	55
245	75
245	357
245	471
245	472
245	487
246	163
246	165
246	299
246	325
246	332
246	443
247	100
247	180
247	258
247	329
247	431
247	463
248	62
248	130
248	376
248	444
248	458
248	484
249	396
249	399
249	468
249	472
249	487
249	490
250	307
250	372
250	432
250	455
250	489
250	497
251	314
251	358
251	467
251	470
251	481
251	485
252	385
252	426
252	451
252	466
252	477
252	479
253	226
253	404
253	423
253	450
253	452
253	496
254	134
254	291
254	411
254	437
254	465
254	497
255	64
255	310
255	334
255	374
255	379
255	491
256	308
256	395
256	408
256	442
256	464
256	468
257	191
257	320
257	415
257	469
257	476
257	486
258	2
258	210
258	247
258	278
258	318
258	431
259	196
259	263
259	293
259	404
259	459
259	496
260	212
260	315
260	410
260	473
260	481
260	495
261	103
261	219
261	240
261	383
261	408
261	425
262	371
262	402
262	407
262	424
262	459
262	484
263	92
263	226
263	259
263	423
263	490
263	496
264	111
264	228
264	408
264	419
264	420
264	455
265	128
265	149
265	284
265	394
265	415
265	424
266	61
266	150
266	346
266	348
266	493
266	498
267	42
267	70
267	146
267	320
267	403
267	428
267	493
268	6
268	175
268	328
268	388
268	441
268	453
268	479
269	100
269	232
269	329
269	333
269	422
269	456
269	493
270	276
270	342
270	370
270	392
270	461
270	482
270	490
271	13
271	40
271	286
271	357
271	391
271	471
271	487
272	9
272	381
272	384
272	393
272	434
272	492
272	497
273	86
273	167
273	288
273	339
273	426
273	466
273	479
274	167
274	189
274	339
274	387
274	451
274	466
274	477
275	287
275	393
275	461
275	465
275	469
275	489
275	492
276	128
276	139
276	141
276	270
276	373
276	424
276	435
277	380
277	430
277	467
277	470
277	481
277	482
277	485
278	43
278	243
278	258
278	329
278	422
278	431
278	456
279	331
279	374
279	379
279	400
279	457
279	475
279	491
280	368
280	432
280	455
280	461
280	489
280	492
280	497
281	380
281	467
281	470
281	481
281	482
281	485
281	489
282	99
282	352
282	363
282	391
282	396
282	397
282	487
283	82
283	128
283	284
283	373
283	402
283	415
283	498
284	135
284	177
284	265
284	283
284	364
284	402
284	500
285	169
285	331
285	430
285	467
285	481
285	482
285	485
286	55
286	229
286	231
286	271
286	343
286	396
286	487
287	275
287	378
287	383
287	429
287	438
287	446
287	486
288	35
288	273
288	339
288	451
288	477
288	479
288	500
289	20
289	22
289	348
289	429
289	435
289	476
289	498
290	3
290	442
290	457
290	458
290	466
290	472
290	498
291	208
291	254
291	434
291	437
291	489
291	492
291	497
292	39
292	298
292	387
292	423
292	466
292	477
292	479
293	259
293	407
293	423
293	452
293	459
293	462
293	496
294	135
294	153
294	300
294	448
294	449
294	473
294	486
295	99
295	343
295	352
295	399
295	472
295	479
295	487
296	31
296	112
296	321
296	374
296	379
296	475
296	491
297	213
297	355
297	361
297	429
297	435
297	476
297	498
298	115
298	292
298	385
298	387
298	451
298	477
298	479
299	74
299	200
299	236
299	246
299	325
299	436
299	455
300	24
300	294
300	337
300	338
300	448
300	449
300	486
301	198
301	216
301	323
301	406
301	435
301	447
301	476
302	351
302	413
302	448
302	449
302	473
302	486
302	500
303	414
303	421
303	427
303	439
303	488
303	494
303	499
304	158
304	192
304	411
304	440
304	446
304	460
304	490
305	170
305	312
305	386
305	404
305	452
305	490
305	496
306	178
306	185
306	405
306	411
306	423
306	446
306	460
307	250
307	432
307	437
307	455
307	469
307	492
307	497
308	256
308	353
308	354
308	389
308	395
308	419
308	500
309	222
309	232
309	356
309	378
309	422
309	431
309	463
310	64
310	217
310	255
310	336
310	400
310	475
310	484
310	491
311	367
311	386
311	457
311	459
311	472
311	490
311	496
311	500
312	305
312	386
312	404
312	452
312	459
312	490
312	496
312	500
313	119
313	130
313	149
313	349
313	353
313	364
313	402
313	470
314	251
314	380
314	430
314	467
314	470
314	482
314	483
314	485
315	80
315	118
315	162
315	200
315	218
315	260
315	325
315	443
316	67
316	319
316	379
316	433
316	446
316	485
316	487
316	492
317	140
317	202
317	211
317	348
317	429
317	435
317	493
317	498
318	258
318	319
318	353
318	356
318	410
318	447
318	456
318	463
319	316
319	318
319	388
319	471
319	474
319	476
319	482
319	489
320	57
320	190
320	257
320	267
320	390
320	416
320	433
320	483
321	182
321	296
321	336
321	374
321	379
321	474
321	475
321	491
322	367
322	386
322	404
322	423
322	452
322	459
322	490
322	496
323	301
323	346
323	352
323	361
323	447
323	476
323	483
323	498
324	59
324	140
324	332
324	346
324	355
324	406
324	435
324	498
325	69
325	74
325	191
325	197
325	246
325	299
325	315
325	340
326	152
326	164
326	403
326	416
326	422
326	428
326	433
326	438
327	358
327	380
327	467
327	470
327	481
327	482
327	484
327	485
328	268
328	335
328	388
328	441
328	453
328	474
328	478
328	492
329	247
329	269
329	278
329	378
329	410
329	415
329	431
329	463
330	117
330	237
330	345
330	418
330	468
330	488
330	494
330	499
331	279
331	285
331	336
331	374
331	379
331	400
331	475
331	491
332	87
332	97
332	202
332	246
332	324
332	348
332	406
332	498
333	269
333	356
333	362
333	378
333	422
333	431
333	456
333	463
334	27
334	38
334	182
334	255
334	380
334	468
334	475
334	491
335	174
335	216
335	234
335	328
335	344
335	444
335	474
335	478
336	38
336	64
336	138
336	310
336	321
336	331
336	400
336	475
336	491
337	300
337	351
337	365
337	375
337	401
337	413
337	431
337	450
337	486
338	203
338	300
338	365
338	401
338	413
338	448
338	473
338	486
338	500
339	4
339	273
339	274
339	288
339	426
339	451
339	477
339	479
339	500
340	43
340	108
340	152
340	170
340	325
340	366
340	390
340	428
340	438
341	188
341	218
341	376
341	405
341	411
341	440
341	446
341	460
341	493
342	175
342	206
342	270
342	392
342	443
342	444
342	453
342	457
342	474
343	55
343	68
343	231
343	286
343	295
343	357
343	397
343	472
343	487
344	127
344	335
344	359
344	417
344	445
344	454
344	480
344	495
344	500
345	48
345	109
345	330
345	414
345	427
345	439
345	488
345	494
345	499
346	29
346	266
346	323
346	324
346	406
346	429
346	447
346	477
346	498
347	104
347	151
347	383
347	395
347	419
347	420
347	442
347	458
347	464
348	59
348	225
348	266
348	289
348	317
348	332
348	406
348	476
348	498
349	136
349	237
349	313
349	390
349	392
349	451
349	478
349	489
349	496
350	88
350	100
350	183
350	234
350	390
350	408
350	420
350	433
350	478
350	482
351	91
351	142
351	302
351	337
351	365
351	375
351	448
351	449
351	473
351	486
352	223
352	282
352	295
352	323
352	391
352	397
352	399
352	471
352	472
352	487
353	24
353	308
353	313
353	318
353	416
353	422
353	438
353	477
353	496
353	499
354	194
354	308
354	389
354	395
354	409
354	419
354	425
354	442
354	457
354	495
355	59
355	140
355	297
355	324
355	406
355	415
355	435
355	476
355	484
355	498
356	58
356	67
356	232
356	309
356	318
356	333
356	378
356	410
356	431
356	439
357	25
357	46
357	231
357	242
357	245
357	271
357	343
357	397
357	443
357	472
358	89
358	193
358	251
358	327
358	430
358	467
358	470
358	482
358	484
358	485
359	13
359	16
359	344
359	362
[truncated: 2,462 more rows]
