# Supplementary material for: Two-stage multi-objective evolutionary algorithm for overlapping community discovery
Source: PeerJ Comput Sci. 2024 Jul 16;10:e2185. doi: 10.7717/peerj-cs.2185 (PMC11323150; doi:10.7717/peerj-cs.2185)
Supplement: Supplemental Information 2 — The synthetic data sets LFR in this article and 9 kinds of real data sets. Each data set has two files, which are the relationship between network nodes and the real community structure of the network. [file peerj-cs-10-2185-s002.zip › LFR/500/om6/network_u02_om6.dat]

1	290
1	390
1	462
1	465
2	429
2	463
2	464
2	483
3	117
3	341
3	422
3	497
4	479
4	489
4	492
4	499
5	50
5	418
5	491
5	500
6	422
6	437
6	438
6	500
7	269
7	338
7	402
7	495
8	176
8	332
8	402
8	495
9	205
9	364
9	446
9	453
10	365
10	424
10	456
10	471
11	280
11	285
11	451
11	486
12	370
12	448
12	451
12	486
13	470
13	476
13	485
13	489
14	278
14	354
14	394
14	478
15	47
15	119
15	377
15	454
16	77
16	222
16	355
16	427
17	366
17	444
17	455
17	480
18	102
18	219
18	363
18	444
19	89
19	476
19	485
19	493
20	410
20	475
20	495
20	497
21	94
21	307
21	339
21	484
22	117
22	424
22	452
22	465
23	289
23	466
23	467
23	483
24	373
24	468
24	487
24	488
25	50
25	463
25	467
25	483
26	340
26	400
26	496
26	498
27	35
27	51
27	293
27	403
28	169
28	455
28	472
28	480
29	40
29	481
29	484
29	497
30	200
30	274
30	423
30	427
31	231
31	371
31	441
31	465
32	361
32	438
32	477
32	500
33	297
33	464
33	467
33	483
34	382
34	450
34	459
34	490
35	27
35	195
35	408
35	447
36	201
36	332
36	355
36	450
37	234
37	437
37	441
37	462
38	136
38	145
38	381
38	490
39	102
39	357
39	482
39	488
40	29
40	87
40	231
40	354
41	158
41	406
41	477
41	491
42	208
42	231
42	234
42	444
43	345
43	463
43	464
43	467
44	435
44	447
44	496
44	498
45	86
45	341
45	387
45	471
46	49
46	78
46	207
46	495
47	15
47	65
47	299
47	450
48	76
48	322
48	381
48	459
49	46
49	251
49	360
49	495
50	5
50	25
50	467
50	483
51	27
51	295
51	471
51	489
51	495
52	420
52	444
52	455
52	470
53	369
53	438
53	456
53	484
54	426
54	451
54	462
54	486
55	190
55	200
55	435
55	457
56	414
56	456
56	499
56	500
57	352
57	353
57	448
57	453
58	243
58	464
58	467
58	483
59	257
59	430
59	456
59	497
60	447
60	463
60	464
60	483
61	461
61	463
61	464
61	483
62	407
62	418
62	456
62	493
63	280
63	303
63	324
63	477
64	193
64	469
64	487
64	488
65	47
65	220
65	260
65	450
66	143
66	413
66	484
66	496
66	500
67	357
67	411
67	496
67	498
68	270
68	486
68	493
68	499
69	204
69	475
69	487
69	496
69	499
70	466
70	493
70	497
70	498
71	410
71	415
71	422
71	433
72	168
72	369
72	371
72	437
73	168
73	234
73	437
73	458
74	294
74	309
74	391
74	495
75	272
75	306
75	364
75	432
76	48
76	145
76	381
76	432
77	16
77	363
77	365
77	471
78	46
78	109
78	428
78	495
79	264
79	447
79	496
79	498
80	420
80	435
80	457
80	481
81	479
81	481
81	492
81	499
82	238
82	362
82	446
82	458
83	156
83	214
83	468
83	474
84	152
84	367
84	496
84	498
85	292
85	330
85	403
85	470
85	498
86	45
86	330
86	391
86	437
87	40
87	265
87	482
87	488
88	154
88	463
88	464
88	483
89	19
89	479
89	492
89	499
90	468
90	482
90	487
90	494
91	245
91	322
91	455
91	485
92	341
92	387
92	437
92	479
93	344
93	399
93	438
93	472
94	21
94	307
94	408
94	484
95	439
95	442
95	475
95	497
96	101
96	355
96	450
96	492
97	196
97	279
97	303
97	491
98	382
98	466
98	482
98	490
99	122
99	227
99	428
99	471
100	401
100	464
100	467
100	483
101	96
101	332
101	450
101	483
102	18
102	39
102	209
102	455
103	321
103	449
103	466
103	481
104	226
104	446
104	472
104	497
105	240
105	288
105	416
105	446
106	193
106	329
106	343
106	412
107	213
107	219
107	420
107	455
108	283
108	408
108	460
108	500
109	78
109	402
109	468
109	495
110	172
110	374
110	444
110	480
110	498
111	224
111	247
111	298
111	339
112	470
112	484
112	485
112	493
113	199
113	368
113	440
113	465
114	419
114	451
114	456
114	486
115	215
115	440
115	452
115	494
116	413
116	432
116	478
116	481
117	3
117	22
117	428
117	485
118	378
118	408
118	436
118	500
119	15
119	246
119	454
119	469
120	160
120	320
120	399
120	456
121	286
121	401
121	464
121	467
122	99
122	278
122	386
122	489
122	498
123	303
123	361
123	412
123	500
124	182
124	393
124	410
124	497
125	252
125	290
125	330
125	458
126	183
126	479
126	492
126	499
127	218
127	479
127	492
127	499
128	185
128	401
128	463
128	483
129	196
129	474
129	487
129	488
130	234
130	252
130	437
130	488
131	224
131	339
131	450
131	472
132	372
132	451
132	474
132	486
133	364
133	376
133	432
133	469
134	237
134	403
134	469
134	488
135	277
135	310
135	319
135	352
135	494
136	38
136	356
136	384
136	491
136	500
137	443
137	472
137	479
137	492
137	499
138	250
138	310
138	449
138	478
138	481
139	306
139	362
139	416
139	448
139	461
140	242
140	388
140	456
140	463
140	471
141	416
141	476
141	485
141	489
141	493
142	380
142	395
142	472
142	495
142	497
143	66
143	302
143	474
143	484
143	496
144	314
144	438
144	467
144	471
144	489
145	38
145	76
145	350
145	386
145	432
146	392
146	463
146	467
146	483
146	497
147	148
147	443
147	479
147	492
147	499
148	147
148	275
148	383
148	384
148	500
149	276
149	347
149	472
149	489
149	495
149	496
150	302
150	382
150	406
150	458
150	459
151	196
151	201
151	471
151	477
151	500
152	84
152	470
152	476
152	489
152	493
153	274
153	346
153	400
153	496
153	498
154	88
154	338
154	391
154	442
154	495
155	158
155	322
155	349
155	420
155	444
156	83
156	331
156	468
156	487
156	488
157	305
157	408
157	423
157	484
157	485
158	41
158	155
158	477
158	491
158	500
159	344
159	476
159	485
159	489
159	493
160	120
160	429
160	452
160	490
160	499
161	174
161	443
161	459
161	466
161	490
162	285
162	396
162	419
162	426
162	486
163	251
163	359
163	447
163	496
163	498
164	262
164	423
164	424
164	440
164	465
165	304
165	391
165	459
165	466
165	480
166	344
166	439
166	458
166	474
166	486
166	496
167	422
167	443
167	479
167	492
167	499
168	72
168	73
168	208
168	341
168	495
169	28
169	305
169	409
169	448
169	453
170	206
170	226
170	376
170	409
170	446
171	265
171	357
171	411
171	469
171	488
172	110
172	266
172	355
172	393
172	454
173	174
173	366
173	395
173	433
173	497
174	161
174	173
174	295
174	350
174	490
175	180
175	257
175	290
175	412
175	452
176	8
176	188
176	331
176	442
176	495
177	198
177	386
177	426
177	459
177	466
178	215
178	443
178	479
178	492
178	499
179	288
179	362
179	373
179	445
179	446
180	175
180	241
180	343
180	390
180	452
181	204
181	335
181	413
181	486
181	492
181	498
182	124
182	244
182	410
182	475
182	497
183	126
183	246
183	339
183	407
183	494
184	369
184	404
184	414
184	447
184	473
185	128
185	278
185	430
185	466
185	499
186	296
186	313
186	362
186	435
186	458
187	232
187	363
187	420
187	444
187	455
188	176
188	258
188	351
188	406
188	490
189	351
189	459
189	466
189	486
189	490
190	55
190	259
190	449
190	478
190	481
191	422
191	452
191	454
191	458
191	476
191	496
192	470
192	479
192	485
192	489
192	493
193	64
193	106
193	298
193	390
193	465
194	260
194	276
194	292
194	407
194	454
195	35
195	350
195	356
195	430
195	492
196	97
196	129
196	151
196	426
196	500
197	259
197	280
197	427
197	436
197	477
197	491
198	177
198	336
198	370
198	459
198	466
198	490
199	113
199	328
199	397
199	412
199	440
199	452
200	30
200	55
200	457
200	461
200	478
200	481
201	36
201	151
201	351
201	366
201	423
201	486
202	203
202	403
202	451
202	468
202	469
202	487
203	202
203	217
203	448
203	474
203	482
203	487
204	69
204	181
204	221
204	223
204	287
204	490
205	9
205	263
205	264
205	291
205	362
205	453
206	170
206	283
206	365
206	428
206	456
206	471
207	46
207	264
207	288
207	319
207	376
207	432
208	42
208	168
208	284
208	327
208	341
208	387
209	102
209	374
209	449
209	454
209	498
209	499
210	222
210	317
210	370
210	384
210	451
210	486
211	464
211	470
211	476
211	485
211	489
211	493
212	358
212	378
212	383
212	418
212	436
212	477
213	107
213	373
213	376
213	409
213	432
213	462
214	83
214	264
214	373
214	374
214	416
214	453
215	115
215	178
215	253
215	279
215	455
215	484
215	498
216	339
216	396
216	443
216	479
216	492
216	499
217	203
217	357
217	393
217	453
217	474
217	488
218	127
218	275
218	383
218	477
218	491
218	500
219	18
219	107
219	286
219	349
219	455
219	486
220	65
220	332
220	377
220	410
220	450
220	473
221	204
221	295
221	404
221	466
221	484
221	490
222	16
222	210
222	419
222	442
222	451
222	486
223	204
223	258
223	304
223	457
223	490
223	493
224	111
224	131
224	247
224	248
224	276
224	450
225	252
225	397
225	418
225	424
225	452
225	465
226	104
226	170
226	364
226	416
226	425
226	448
227	99
227	242
227	430
227	449
227	461
227	492
228	290
228	323
228	424
228	440
228	465
228	473
229	358
229	366
229	379
229	422
229	433
229	497
230	302
230	381
230	382
230	459
230	475
230	490
231	31
231	40
231	42
231	305
231	314
231	441
232	187
232	317
232	372
232	419
232	451
232	486
233	323
233	413
233	435
233	457
233	478
233	481
234	37
234	42
234	73
234	130
234	387
234	479
235	358
235	380
235	461
235	464
235	472
235	497
236	347
236	403
236	425
236	482
236	488
236	489
237	134
237	353
237	443
237	479
237	492
237	499
238	82
238	311
238	416
238	430
238	446
238	494
239	469
239	475
239	477
239	478
239	484
239	494
240	105
240	317
240	370
240	372
240	451
240	486
241	180
241	400
241	447
241	489
241	496
241	498
242	140
242	227
242	319
242	388
242	414
242	428
243	58
243	465
243	486
243	493
243	497
243	499
244	182
244	355
244	394
244	477
244	482
244	486
244	495
245	91
245	267
245	301
245	309
245	385
245	420
246	119
246	183
246	260
246	377
246	400
246	450
247	111
247	224
247	299
247	324
247	377
247	467
248	224
248	350
248	374
248	382
248	466
248	490
249	259
249	378
249	436
249	474
249	491
249	500
250	138
250	348
250	375
250	419
250	454
250	478
251	49
251	163
251	331
251	391
251	442
251	495
252	125
252	130
252	225
252	254
252	437
252	441
253	215
253	343
253	468
253	474
253	482
253	488
254	252
254	327
254	371
254	387
254	397
254	437
255	393
255	425
255	457
255	469
255	482
255	487
256	303
256	399
256	430
256	477
256	491
256	500
257	59
257	175
257	380
257	460
257	482
257	490
258	188
258	223
258	325
258	459
258	466
258	490
259	190
259	197
259	249
259	378
259	477
259	500
260	65
260	194
260	246
260	266
260	450
260	488
261	395
261	425
261	469
261	482
261	487
261	488
262	164
262	298
262	343
262	347
262	390
262	452
262	473
263	205
263	329
263	362
263	409
263	448
263	460
263	462
264	79
264	205
264	207
264	214
264	311
264	329
264	416
265	87
265	171
265	307
265	468
265	474
265	482
265	487
266	172
266	260
266	406
266	450
266	454
266	461
266	487
267	245
267	286
267	309
267	402
267	420
267	444
267	455
268	348
268	389
268	405
268	431
268	449
268	457
268	478
269	7
269	335
269	365
269	391
269	402
269	442
269	495
270	68
270	272
270	279
270	372
270	410
270	439
270	475
271	392
271	401
271	448
271	463
271	464
271	467
271	483
272	75
272	270
272	312
272	346
272	415
272	475
272	497
273	314
273	376
273	386
273	430
273	481
273	493
273	499
274	30
274	153
274	354
274	394
274	404
274	423
274	484
275	148
275	218
275	316
275	384
275	429
275	491
275	500
276	149
276	194
276	224
276	299
276	310
276	377
276	454
277	135
277	429
277	449
277	482
277	486
277	493
277	499
278	14
278	122
278	185
278	354
278	410
278	414
278	423
279	97
279	215
279	270
279	284
279	358
279	395
279	497
280	11
280	63
280	197
280	337
280	378
280	477
280	491
281	370
281	460
281	470
281	476
281	485
281	489
281	493
282	368
282	392
282	396
282	443
282	479
282	492
282	499
283	108
283	206
283	319
283	320
283	428
283	456
283	471
284	208
284	279
284	345
284	410
284	433
284	439
284	497
285	11
285	162
285	340
285	370
285	419
285	430
285	486
286	121
286	219
286	267
286	322
286	349
286	385
286	455
287	204
287	311
287	386
287	459
287	471
287	480
287	490
288	105
288	179
288	207
288	362
288	437
288	448
288	453
289	23
289	463
289	464
289	467
289	475
289	476
289	483
290	1
290	125
290	175
290	228
290	343
290	412
290	452
291	205
291	345
291	410
291	415
291	433
291	439
291	475
292	85
292	194
292	425
292	461
292	468
292	482
292	487
293	27
293	307
293	394
293	423
293	438
293	455
293	484
294	74
294	335
294	402
294	442
294	475
294	480
294	495
295	51
295	174
295	221
295	351
295	381
295	466
295	490
296	186
296	348
296	405
296	435
296	478
296	481
296	494
297	33
297	368
297	396
297	443
297	479
297	492
297	499
298	111
298	193
298	262
298	320
298	412
298	440
298	465
299	47
299	247
299	276
299	454
299	462
299	492
299	494
300	353
300	379
300	400
300	421
300	447
300	496
300	498
301	245
301	460
301	470
301	476
301	485
301	489
301	493
302	143
302	150
302	230
302	350
302	351
302	459
302	482
303	63
303	97
303	123
303	256
303	429
303	476
303	500
304	165
304	223
304	305
304	386
304	454
304	471
304	490
305	157
305	169
305	231
305	304
305	483
305	488
305	495
306	75
306	139
306	335
306	409
306	432
306	494
306	499
307	21
307	94
307	265
307	293
307	359
307	408
307	427
307	438
308	374
308	415
308	422
308	439
308	475
308	480
308	490
308	497
309	74
309	245
309	267
309	315
309	363
309	385
309	420
309	450
310	135
310	138
310	276
310	428
310	430
310	456
310	458
310	471
311	238
311	264
311	287
311	329
311	346
311	373
311	409
311	448
312	272
312	395
312	428
312	433
312	439
312	472
312	484
312	497
313	186
313	375
313	389
313	440
313	449
313	457
313	478
313	481
314	144
314	231
314	273
314	327
314	330
314	341
314	441
314	465
315	309
315	349
315	363
315	385
315	420
315	434
315	444
315	482
316	275
316	440
316	448
316	463
316	490
316	497
316	498
316	499
317	210
317	232
317	240
317	338
317	372
317	419
317	451
317	486
318	374
318	381
318	460
318	470
318	476
318	485
318	489
318	493
319	135
319	207
319	242
319	283
319	326
319	388
319	456
319	471
320	120
320	283
320	298
320	326
320	342
320	365
320	456
320	471
321	103
321	348
321	405
321	435
321	443
321	457
321	478
321	481
322	48
322	91
322	155
322	286
322	363
322	385
322	438
322	472
323	228
323	233
323	460
323	470
323	476
323	485
323	489
323	493
324	63
324	247
324	392
324	463
324	464
324	467
324	483
324	496
325	258
325	326
325	428
325	430
325	461
325	471
325	491
325	494
326	319
326	320
326	325
326	329
326	388
326	430
326	471
326	472
327	208
327	254
327	314
327	341
327	437
327	441
327	453
327	467
328	199
328	346
328	379
328	411
328	421
328	447
328	496
328	498
329	106
329	263
329	264
329	311
329	326
329	352
329	416
329	453
330	85
330	86
330	125
330	314
330	387
330	437
330	441
330	493
331	156
331	176
331	251
331	334
331	402
331	442
331	461
331	495
332	8
332	36
332	101
332	220
332	355
332	407
332	450
332	496
333	425
333	460
333	469
333	474
333	482
333	487
333	488
333	493
334	331
334	338
334	389
334	391
334	402
334	442
334	468
334	495
335	181
335	269
335	294
335	306
335	360
335	392
335	402
335	442
335	495
336	198
336	357
336	377
336	438
336	465
336	484
336	490
336	495
336	496
337	280
337	354
337	378
337	399
337	418
337	441
337	477
337	491
337	500
338	7
338	154
338	317
338	334
338	360
338	391
338	397
338	442
338	495
339	21
339	111
339	131
339	183
339	216
339	407
339	415
339	454
339	494
340	26
340	285
340	347
340	357
340	468
340	469
340	474
340	482
340	488
341	3
341	45
341	92
341	168
341	208
341	314
341	327
341	437
341	441
342	320
342	463
342	475
342	481
342	491
342	492
342	495
342	497
342	499
343	106
343	180
343	253
343	262
343	290
343	390
343	397
343	424
343	489
344	93
344	159
344	166
344	354
344	394
344	404
344	414
344	436
344	484
345	43
345	284
345	291
345	358
345	380
345	410
345	433
345	475
345	497
346	153
346	272
346	311
346	328
346	379
346	411
346	421
346	496
346	498
347	149
347	236
347	262
347	340
347	393
347	468
347	474
347	482
347	487
348	250
348	268
348	296
348	321
348	349
348	405
348	449
348	478
348	500
349	155
349	219
349	286
349	315
349	348
349	386
349	426
349	444
349	455
350	145
350	174
350	195
350	248
350	302
350	381
350	416
350	466
350	490
351	188
351	189
351	201
351	295
351	302
351	364
351	386
351	459
351	490
352	57
352	135
352	329
352	373
352	409
352	446
352	448
352	453
352	489
353	57
353	237
353	300
353	368
353	396
353	443
353	479
353	492
353	499
354	14
354	40
354	274
354	278
354	337
354	344
354	408
354	484
354	488
355	16
355	36
355	96
355	172
355	244
355	332
355	407
355	454
355	468
356	136
356	195
356	374
356	383
356	398
356	400
356	429
356	436
356	491
356	500
357	39
357	67
357	171
357	217
357	336
357	340
357	468
357	482
357	487
357	488
358	212
358	229
358	235
358	279
[truncated: 2,528 more rows]
