# Supplementary material for: Two-stage multi-objective evolutionary algorithm for overlapping community discovery
Source: PeerJ Comput Sci. 2024 Jul 16;10:e2185. doi: 10.7717/peerj-cs.2185 (PMC11323150; doi:10.7717/peerj-cs.2185)
Supplement: Supplemental Information 2 — The synthetic data sets LFR in this article and 9 kinds of real data sets. Each data set has two files, which are the relationship between network nodes and the real community structure of the network. [file peerj-cs-10-2185-s002.zip › LFR/500/om6/network_u03_om6.dat]

1	250
1	301
1	302
1	485
2	297
2	352
2	416
2	445
3	55
3	372
3	414
3	466
4	261
4	464
4	493
4	496
5	457
5	485
5	495
5	500
6	387
6	402
6	427
6	489
7	415
7	450
7	478
7	494
8	21
8	118
8	170
8	272
9	309
9	460
9	481
9	485
10	46
10	359
10	477
10	487
11	195
11	321
11	372
11	430
12	92
12	438
12	490
12	497
13	289
13	350
13	444
13	454
14	430
14	435
14	447
14	498
15	378
15	385
15	474
15	479
16	150
16	281
16	340
16	445
17	65
17	390
17	453
17	467
18	461
18	475
18	493
18	496
19	46
19	472
19	487
19	499
20	274
20	445
20	469
20	496
21	8
21	457
21	495
21	500
22	354
22	363
22	418
22	438
23	270
23	357
23	424
23	477
24	209
24	310
24	403
24	444
25	346
25	427
25	453
25	482
26	141
26	146
26	158
26	165
27	197
27	356
27	475
27	486
28	462
28	465
28	474
28	482
29	214
29	390
29	462
29	494
30	428
30	473
30	484
30	499
31	57
31	430
31	443
31	475
32	164
32	238
32	372
32	430
33	180
33	210
33	297
33	497
34	447
34	471
34	474
34	498
35	208
35	242
35	339
35	491
36	60
36	103
36	196
36	406
37	352
37	364
37	405
37	439
38	65
38	340
38	371
38	451
39	79
39	336
39	397
39	405
40	457
40	474
40	495
40	500
41	181
41	223
41	424
41	468
42	149
42	397
42	451
42	484
43	281
43	368
43	372
43	466
44	376
44	383
44	399
44	471
45	181
45	185
45	423
45	433
46	10
46	19
46	98
46	316
47	121
47	322
47	414
47	459
48	273
48	399
48	454
48	493
49	122
49	475
49	487
49	498
50	359
50	410
50	486
50	498
51	276
51	432
51	439
51	485
52	221
52	258
52	314
52	409
53	313
53	442
53	456
53	468
54	399
54	415
54	469
54	476
55	3
55	227
55	466
55	483
56	374
56	390
56	391
56	462
57	31
57	289
57	464
57	493
58	105
58	286
58	304
58	365
59	306
59	348
59	418
59	438
60	36
60	415
60	442
60	444
61	378
61	446
61	449
61	455
62	401
62	434
62	487
62	497
63	452
63	457
63	473
63	499
64	288
64	458
64	464
64	489
65	17
65	38
65	336
65	457
66	259
66	393
66	426
66	460
67	107
67	434
67	464
67	493
68	467
68	472
68	478
68	497
69	450
69	464
69	493
69	496
70	88
70	102
70	319
70	363
71	168
71	318
71	461
71	496
72	109
72	428
72	433
72	499
73	89
73	282
73	332
73	346
74	230
74	487
74	495
74	500
75	181
75	373
75	465
75	482
76	435
76	478
76	483
76	488
77	218
77	346
77	432
77	485
78	162
78	356
78	398
78	498
79	39
79	343
79	397
79	478
80	354
80	468
80	473
80	499
81	165
81	455
81	465
81	482
82	256
82	257
82	454
82	475
83	266
83	431
83	472
83	497
84	204
84	302
84	335
84	404
85	184
85	365
85	434
85	498
86	173
86	380
86	439
86	445
87	296
87	481
87	487
87	490
88	70
88	252
88	319
88	418
89	73
89	452
89	473
89	499
90	172
90	262
90	342
90	434
91	233
91	342
91	435
91	462
92	12
92	289
92	359
92	490
93	126
93	368
93	486
93	491
94	96
94	211
94	420
94	437
95	307
95	370
95	447
95	491
96	94
96	423
96	452
96	499
97	456
97	459
97	478
97	495
98	46
98	131
98	455
98	497
99	274
99	416
99	456
99	460
100	379
100	414
100	442
100	466
101	432
101	439
101	466
101	485
102	70
102	290
102	322
102	478
103	36
103	406
103	474
103	476
104	303
104	321
104	345
104	477
105	58
105	164
105	348
105	430
106	279
106	312
106	375
106	439
107	67
107	359
107	461
107	493
108	470
108	480
108	484
108	500
109	72
109	243
109	306
109	484
110	332
110	372
110	452
110	499
111	330
111	420
111	472
111	497
112	315
112	341
112	495
112	500
113	353
113	389
113	453
113	462
114	193
114	262
114	424
114	458
115	132
115	347
115	367
115	451
116	179
116	361
116	365
116	470
117	148
117	280
117	403
117	476
118	8
118	173
118	319
118	476
119	421
119	433
119	487
119	491
120	275
120	412
120	421
120	469
121	47
121	455
121	472
121	494
122	49
122	158
122	428
122	457
123	296
123	341
123	348
123	436
124	349
124	392
124	413
124	442
125	324
125	347
125	488
125	499
126	93
126	346
126	386
126	486
126	487
127	129
127	280
127	335
127	402
127	488
128	303
128	326
128	382
128	485
128	500
129	127
129	369
129	472
129	477
129	497
130	171
130	245
130	310
130	391
130	416
131	98
131	409
131	450
131	493
131	496
132	115
132	228
132	271
132	367
132	451
133	218
133	224
133	332
133	355
133	492
134	217
134	310
134	471
134	488
134	491
135	216
135	422
135	456
135	479
135	492
136	305
136	396
136	428
136	473
136	499
137	158
137	324
137	396
137	428
137	473
138	167
138	395
138	412
138	495
138	500
139	278
139	366
139	410
139	443
139	486
140	269
140	375
140	380
140	403
140	454
141	26
141	190
141	359
141	424
141	477
142	152
142	207
142	288
142	423
142	452
143	166
143	257
143	331
143	475
143	498
144	202
144	316
144	426
144	481
144	484
145	271
145	394
145	440
145	461
145	490
146	26
146	253
146	354
146	367
146	451
147	231
147	341
147	365
147	381
147	410
148	117
148	292
148	391
148	426
148	480
149	42
149	425
149	449
149	455
149	465
150	16
150	316
150	370
150	420
150	481
151	445
151	452
151	464
151	493
151	496
152	142
152	264
152	435
152	452
152	490
153	230
153	295
153	395
153	470
153	500
154	283
154	333
154	433
154	452
154	499
155	412
155	444
155	454
155	458
155	472
156	347
156	392
156	413
156	441
156	483
157	179
157	236
157	360
157	463
157	500
158	26
158	122
158	137
158	225
158	407
159	480
159	481
159	489
159	497
159	498
160	241
160	275
160	327
160	344
160	498
161	238
161	312
161	351
161	352
161	437
162	78
162	278
162	414
162	467
162	493
163	328
163	377
163	417
163	444
163	446
164	32
164	105
164	304
164	430
164	483
165	26
165	81
165	448
165	471
165	487
166	143
166	260
166	486
166	497
166	498
167	138
167	276
167	339
167	438
167	465
168	71
168	325
168	469
168	475
168	498
169	209
169	429
169	469
169	492
169	494
170	8
170	219
170	220
170	281
170	477
171	130
171	227
171	425
171	493
171	496
172	90
172	258
172	266
172	357
172	372
173	86
173	118
173	225
173	315
173	346
174	228
174	387
174	425
174	474
174	489
175	311
175	470
175	488
175	495
175	500
176	296
176	357
176	449
176	467
176	496
177	240
177	450
177	478
177	494
177	495
178	232
178	322
178	369
178	466
178	484
179	116
179	157
179	350
179	457
179	495
180	33
180	222
180	466
180	489
180	496
181	41
181	45
181	75
181	213
181	432
182	366
182	389
182	390
182	484
182	500
183	349
183	379
183	408
183	495
183	500
184	85
184	398
184	434
184	463
184	486
185	45
185	255
185	442
185	483
185	484
186	297
186	434
186	466
186	487
186	499
187	261
187	351
187	406
187	416
187	445
188	345
188	347
188	402
188	428
188	499
189	393
189	426
189	447
189	481
189	489
190	141
190	251
190	355
190	420
190	493
191	334
191	370
191	393
191	458
191	460
192	288
192	289
192	295
192	417
192	482
193	114
193	213
193	394
193	446
193	451
194	269
194	379
194	409
194	476
194	499
195	11
195	290
195	304
195	422
195	458
196	36
196	284
196	417
196	463
196	477
197	27
197	449
197	453
197	465
197	500
198	450
198	458
198	459
198	463
198	492
199	205
199	282
199	315
199	407
199	499
200	408
200	462
200	489
200	492
200	497
201	235
201	343
201	442
201	466
201	488
202	144
202	384
202	426
202	447
202	448
203	242
203	275
203	462
203	487
203	491
204	84
204	239
204	333
204	404
204	432
204	485
205	199
205	221
205	237
205	319
205	346
205	438
206	336
206	341
206	381
206	461
206	493
206	496
207	142
207	324
207	363
207	413
207	433
207	499
208	35
208	431
208	467
208	472
208	476
208	497
209	24
209	169
209	337
209	464
209	468
209	492
210	33
210	413
210	414
210	461
210	468
210	488
211	94
211	409
211	464
211	465
211	493
211	496
212	377
212	415
212	444
212	454
212	480
212	490
213	181
213	193
213	235
213	287
213	301
213	371
214	29
214	255
214	387
214	424
214	467
214	475
215	226
215	356
215	392
215	444
215	483
215	488
216	135
216	298
216	328
216	374
216	411
216	465
217	134
217	243
217	249
217	399
217	444
217	471
218	77
218	133
218	429
218	478
218	492
218	494
219	170
219	381
219	409
219	461
219	464
219	496
220	170
220	233
220	328
220	435
220	448
220	450
221	52
221	205
221	369
221	412
221	482
221	497
222	180
222	292
222	316
222	426
222	447
222	481
223	41
223	317
223	496
223	497
223	498
223	500
224	133
224	380
224	479
224	484
224	492
224	498
225	158
225	173
225	275
225	408
225	487
225	491
226	215
226	267
226	369
226	392
226	459
226	461
227	55
227	171
227	421
227	461
227	464
227	496
228	132
228	174
228	254
228	301
228	378
228	397
229	293
229	400
229	449
229	454
229	455
229	489
230	74
230	153
230	468
230	479
230	495
230	500
231	147
231	299
231	358
231	436
231	466
231	471
232	178
232	336
232	354
232	434
232	451
232	468
233	91
233	220
233	362
233	389
233	435
233	462
234	299
234	395
234	413
234	470
234	495
234	500
235	201
235	213
235	343
235	354
235	371
235	451
236	157
236	350
236	373
236	374
236	384
236	488
237	205
237	265
237	280
237	345
237	413
237	483
238	32
238	161
238	293
238	364
238	467
238	497
239	204
239	298
239	345
239	382
239	485
239	500
240	177
240	307
240	366
240	426
240	460
240	496
241	160
241	319
241	360
241	362
241	389
241	491
242	35
242	203
242	290
242	375
242	430
242	491
243	109
243	217
243	304
243	384
243	427
243	488
244	258
244	338
244	357
244	430
244	458
244	483
245	130
245	273
245	301
245	403
245	422
245	476
246	419
246	427
246	450
246	456
246	492
246	500
247	353
247	374
247	384
247	389
247	452
247	462
248	264
248	323
248	358
248	396
248	473
248	494
249	217
249	302
249	333
249	404
249	485
249	494
250	1
250	314
250	382
250	432
250	485
250	495
251	190
251	303
251	327
251	394
251	446
251	485
252	88
252	343
252	397
252	406
252	451
252	469
253	146
253	396
253	445
253	460
253	476
253	491
254	228
254	396
254	430
254	449
254	477
254	487
254	498
255	185
255	214
255	336
255	420
255	430
255	461
255	495
256	82
256	349
256	410
256	443
256	486
256	492
256	498
257	82
257	143
257	398
257	411
257	452
257	461
257	498
258	52
258	172
258	244
258	272
258	294
258	372
258	430
259	66
259	419
259	422
259	463
259	471
259	492
259	494
260	166
260	325
260	338
260	344
260	428
260	434
260	498
261	4
261	187
261	279
261	349
261	439
261	440
261	445
262	90
262	114
262	281
262	314
262	357
262	430
262	500
263	366
263	453
263	465
263	474
263	475
263	482
263	489
264	152
264	248
264	330
264	433
264	452
264	486
264	499
265	237
265	402
265	413
265	433
265	466
265	477
265	483
266	83
266	172
266	370
266	434
266	443
266	486
266	498
267	226
267	280
267	369
267	413
267	433
267	483
267	495
268	328
268	353
268	390
268	425
268	435
268	438
268	462
269	140
269	194
269	270
269	391
269	405
269	472
269	480
270	23
270	269
270	391
270	403
270	404
270	476
270	480
271	132
271	145
271	290
271	294
271	437
271	446
271	477
272	8
272	258
272	282
272	285
272	418
272	430
272	438
273	48
273	245
273	310
273	448
273	451
273	476
273	480
274	20
274	99
274	279
274	314
274	340
274	421
274	439
275	120
275	160
275	203
275	225
275	325
275	487
275	491
276	51
276	167
276	368
276	384
276	393
276	447
276	481
277	337
277	400
277	478
277	479
277	480
277	492
277	494
278	139
278	162
278	317
278	373
278	448
278	485
278	491
279	106
279	261
279	274
279	293
279	352
279	416
279	459
280	117
280	127
280	237
280	267
280	402
280	410
280	484
281	16
281	43
281	170
281	262
281	357
281	368
281	394
282	73
282	199
282	272
282	286
282	363
282	377
282	453
283	154
283	302
283	323
283	428
283	433
283	456
283	473
284	196
284	287
284	386
284	392
284	446
284	470
284	477
285	272
285	300
285	315
285	418
285	438
285	459
285	490
286	58
286	282
286	331
286	355
286	432
286	473
286	480
287	213
287	284
287	360
287	420
287	437
287	440
287	446
288	64
288	142
288	192
288	376
288	401
288	403
288	453
289	13
289	57
289	92
289	192
289	332
289	413
289	460
290	102
290	195
290	242
290	271
290	313
290	367
290	485
290	486
291	292
291	405
291	406
291	409
291	412
291	415
291	444
291	480
292	148
292	222
292	291
292	305
292	323
292	379
292	415
292	480
293	229
293	238
293	279
293	403
293	431
293	467
293	472
293	497
294	258
294	271
294	395
294	457
294	470
294	479
294	495
294	500
295	153
295	192
295	396
295	441
295	450
295	479
295	492
295	494
296	87
296	123
296	176
296	307
296	309
296	353
296	460
296	481
297	2
297	33
297	186
297	364
297	417
297	431
297	472
297	497
298	216
298	239
298	334
298	371
298	387
298	477
298	488
298	493
299	231
299	234
299	320
299	360
299	457
299	486
299	495
299	500
300	285
300	381
300	388
300	409
300	461
300	464
300	493
300	496
301	1
301	213
301	228
301	245
301	388
301	451
301	458
301	495
302	1
302	84
302	249
302	283
302	404
302	432
302	479
302	485
303	104
303	128
303	251
303	422
303	437
303	440
303	477
303	493
304	58
304	164
304	195
304	243
304	314
304	367
304	368
304	406
305	136
305	292
305	350
305	379
305	406
305	411
305	444
305	452
306	59
306	109
306	340
306	459
306	476
306	483
306	485
306	491
307	95
307	240
307	296
307	362
307	435
307	460
307	465
307	481
308	323
308	373
308	423
308	426
308	428
308	452
308	473
308	499
309	9
309	296
309	384
309	389
309	393
309	464
309	481
309	490
310	24
310	130
310	134
310	273
310	363
310	406
310	412
310	465
311	175
311	410
311	431
311	467
311	472
311	484
311	497
311	498
312	106
312	161
312	366
312	394
312	416
312	438
312	439
312	489
313	53
313	290
313	316
313	327
313	342
313	413
313	442
313	488
314	52
314	250
314	262
314	274
314	304
314	368
314	396
314	490
315	112
315	173
315	199
315	285
315	348
315	363
315	418
315	442
316	46
316	144
316	150
316	222
316	313
316	384
316	460
316	477
317	223
317	278
317	399
317	458
317	465
317	469
317	487
317	489
318	71
318	406
318	409
318	464
318	470
318	481
318	493
318	496
319	70
319	88
319	118
319	205
319	241
319	385
319	468
319	500
320	299
320	355
320	395
320	408
320	446
320	457
320	470
320	500
321	11
321	104
321	338
321	392
321	402
321	466
321	483
321	486
322	47
322	102
322	178
322	437
322	459
322	463
322	478
322	492
322	494
323	248
323	283
323	292
323	308
323	324
323	397
323	423
323	480
323	499
324	125
324	137
324	207
324	323
324	421
324	423
324	433
324	473
324	492
325	168
325	260
325	275
325	410
325	462
325	468
325	475
325	486
325	498
326	128
326	333
326	382
326	386
326	404
326	407
326	429
326	432
326	469
327	160
327	251
327	313
327	360
327	361
327	408
327	470
327	495
327	500
328	163
328	216
328	220
328	268
328	353
328	389
328	435
328	462
328	494
329	340
329	345
329	347
329	376
329	425
329	453
329	465
329	482
329	489
330	111
330	264
330	364
330	378
330	431
330	467
330	472
330	491
330	497
331	143
331	286
331	339
331	341
331	368
331	373
331	436
331	487
331	491
332	73
332	110
332	133
332	289
332	365
332	410
332	449
332	496
332	500
333	154
333	204
333	249
333	326
333	382
333	427
333	432
333	481
333	485
334	191
334	298
334	380
334	425
334	456
334	463
334	479
334	492
334	494
335	84
335	127
335	358
335	402
335	414
335	466
335	476
335	483
335	488
336	39
336	65
336	206
336	232
336	255
336	354
336	386
336	397
336	468
337	209
337	277
337	413
337	451
337	456
337	463
337	479
337	490
337	494
338	244
338	260
338	321
338	349
338	415
338	429
338	495
338	497
338	499
339	35
339	167
339	331
339	421
339	436
339	464
339	471
339	490
339	491
340	16
340	38
340	274
340	306
340	329
340	349
340	351
340	439
340	445
341	112
341	123
341	147
341	206
341	331
341	388
341	471
341	491
341	496
342	90
342	91
342	313
342	363
342	416
342	467
342	482
342	496
342	497
343	79
343	201
343	235
343	252
343	367
343	371
343	455
343	484
343	485
344	160
344	260
344	398
344	415
344	434
344	441
344	486
344	495
344	498
345	104
345	188
345	237
345	239
345	329
345	462
345	470
345	492
345	496
346	25
346	73
346	77
346	126
346	173
346	205
346	358
346	418
346	438
347	115
347	125
347	156
347	188
347	329
347	428
347	452
347	473
347	499
348	59
348	105
348	123
348	315
348	363
348	415
348	438
348	468
348	490
349	124
349	183
349	256
349	261
349	338
349	340
349	351
349	352
349	445
350	13
350	179
350	236
350	305
350	412
350	414
350	457
350	476
350	480
351	161
351	187
351	340
351	349
351	416
351	417
351	423
351	439
351	445
351	455
352	2
352	37
352	161
352	279
352	349
352	353
352	416
352	439
352	445
352	463
353	113
353	247
353	268
353	296
353	328
353	352
353	390
353	435
353	462
353	483
354	22
354	80
354	146
354	232
354	235
354	336
354	367
354	371
354	436
354	451
355	133
[truncated: 2,578 more rows]
