# Supplementary material for: Two-stage multi-objective evolutionary algorithm for overlapping community discovery
Source: PeerJ Comput Sci. 2024 Jul 16;10:e2185. doi: 10.7717/peerj-cs.2185 (PMC11323150; doi:10.7717/peerj-cs.2185)
Supplement: Supplemental Information 2 — The synthetic data sets LFR in this article and 9 kinds of real data sets. Each data set has two files, which are the relationship between network nodes and the real community structure of the network. [file peerj-cs-10-2185-s002.zip › LFR/500/om6/network_u04_om6.dat]

1	110
1	327
1	338
1	477
2	377
2	442
2	458
2	467
3	21
3	188
3	201
3	346
4	124
4	215
4	377
4	381
5	340
5	461
5	481
5	496
6	58
6	99
6	278
6	500
7	109
7	187
7	394
7	449
8	182
8	397
8	466
8	490
9	278
9	390
9	392
9	490
10	402
10	420
10	498
10	499
11	167
11	322
11	489
11	494
12	262
12	375
12	424
12	439
13	107
13	380
13	381
13	488
14	36
14	321
14	491
14	498
15	173
15	181
15	487
15	497
16	119
16	354
16	431
16	438
17	360
17	367
17	451
17	471
18	453
18	476
18	487
18	495
19	92
19	396
19	433
19	492
20	213
20	220
20	365
20	482
21	3
21	484
21	498
21	499
22	180
22	405
22	478
22	490
23	267
23	268
23	352
23	481
24	126
24	127
24	422
24	449
25	341
25	382
25	483
25	492
26	241
26	369
26	427
26	499
27	385
27	422
27	442
27	450
28	206
28	396
28	398
28	459
29	78
29	136
29	389
29	436
30	346
30	380
30	494
30	498
31	89
31	119
31	256
31	389
32	321
32	420
32	475
32	498
33	412
33	429
33	470
33	472
34	201
34	436
34	453
34	490
35	383
35	459
35	478
35	484
36	14
36	220
36	473
36	497
37	150
37	296
37	473
37	492
38	58
38	422
38	450
38	494
39	47
39	277
39	315
39	443
40	90
40	269
40	350
40	499
41	209
41	328
41	372
41	420
42	190
42	320
42	479
42	491
43	295
43	379
43	435
43	482
44	274
44	284
44	446
44	500
45	91
45	96
45	232
45	405
46	204
46	371
46	427
46	477
47	39
47	154
47	211
47	406
48	82
48	308
48	477
48	484
49	282
49	448
49	493
49	495
50	162
50	407
50	455
50	500
51	136
51	360
51	386
51	474
52	112
52	423
52	478
52	491
53	211
53	463
53	479
53	485
54	422
54	445
54	452
54	493
55	232
55	343
55	391
55	411
56	245
56	310
56	352
56	461
57	330
57	342
57	396
57	416
58	6
58	38
58	422
58	450
59	303
59	420
59	452
59	495
60	160
60	381
60	465
60	490
61	263
61	387
61	431
61	451
62	431
62	483
62	491
62	495
63	74
63	251
63	487
63	493
64	440
64	449
64	470
64	497
65	272
65	425
65	428
65	486
66	220
66	407
66	482
66	492
67	222
67	412
67	478
67	497
68	326
68	412
68	430
68	493
69	356
69	477
69	496
69	497
70	444
70	478
70	492
70	499
71	108
71	373
71	426
71	480
72	131
72	241
72	362
72	498
73	335
73	431
73	494
73	498
74	63
74	241
74	274
74	416
75	129
75	313
75	466
75	490
76	329
76	451
76	479
76	481
77	160
77	197
77	314
77	450
78	29
78	392
78	430
78	459
79	348
79	436
79	489
79	498
80	226
80	445
80	487
80	495
81	174
81	208
81	352
81	469
82	48
82	225
82	457
82	490
83	314
83	333
83	344
83	486
84	285
84	350
84	461
84	499
85	364
85	373
85	400
85	450
86	192
86	210
86	486
86	494
87	247
87	371
87	471
87	497
88	207
88	265
88	464
88	492
89	31
89	286
89	460
89	480
90	40
90	389
90	426
90	459
91	45
91	400
91	456
91	474
92	19
92	351
92	485
92	487
93	217
93	241
93	257
93	467
94	120
94	187
94	309
94	500
95	362
95	381
95	396
95	398
96	45
96	138
96	450
96	468
97	486
97	490
97	494
97	498
98	263
98	354
98	483
98	497
99	6
99	173
99	478
99	492
100	131
100	310
100	389
100	416
101	109
101	213
101	369
101	483
102	146
102	394
102	415
102	419
103	234
103	296
103	321
103	425
104	330
104	416
104	425
104	473
105	140
105	395
105	438
105	483
106	333
106	451
106	465
106	466
107	13
107	348
107	380
107	407
108	71
108	253
108	461
108	483
109	7
109	101
109	218
109	448
110	1
110	426
110	478
110	492
111	362
111	393
111	454
111	471
112	52
112	370
112	456
112	486
113	233
113	268
113	448
113	452
114	246
114	312
114	351
114	433
115	267
115	323
115	430
115	495
116	285
116	396
116	447
116	476
117	162
117	400
117	425
117	440
118	139
118	305
118	379
118	473
119	16
119	31
119	256
119	426
120	94
120	238
120	265
120	392
121	249
121	282
121	353
121	385
122	158
122	297
122	366
122	380
123	144
123	458
123	469
123	496
124	4
124	142
124	311
124	345
125	401
125	448
125	452
125	495
126	24
126	315
126	449
126	479
127	24
127	438
127	494
127	497
128	429
128	489
128	494
128	498
129	75
129	353
129	436
129	463
129	484
130	210
130	239
130	403
130	465
130	490
131	72
131	100
131	190
131	450
131	483
132	148
132	234
132	321
132	439
132	480
133	256
133	274
133	360
133	409
133	481
134	221
134	290
134	318
134	425
134	429
135	161
135	296
135	331
135	342
135	493
136	29
136	51
136	323
136	473
136	474
137	159
137	410
137	445
137	465
137	490
138	96
138	316
138	348
138	378
138	438
139	118
139	275
139	447
139	469
139	488
140	105
140	178
140	393
140	429
140	443
141	189
141	303
141	421
141	462
141	479
142	124
142	156
142	294
142	380
142	419
143	317
143	453
143	470
143	488
143	499
144	123
144	154
144	386
144	415
144	436
145	215
145	327
145	395
145	451
145	485
146	102
146	260
146	435
146	485
146	489
147	400
147	401
147	424
147	435
147	492
148	132
148	176
148	264
148	449
148	483
149	197
149	412
149	448
149	458
149	475
150	37
150	253
150	489
150	494
150	498
151	340
151	387
151	428
151	496
151	497
152	330
152	381
152	434
152	462
152	479
153	178
153	362
153	393
153	429
153	448
154	47
154	144
154	462
154	479
154	481
155	405
155	433
155	449
155	463
155	492
156	142
156	258
156	325
156	485
156	490
157	367
157	411
157	454
157	461
157	474
158	122
158	206
158	318
158	399
158	494
159	137
159	349
159	357
159	486
159	498
160	60
160	77
160	203
160	450
160	489
161	135
161	352
161	453
161	469
161	500
162	50
162	117
162	400
162	422
162	490
163	231
163	260
163	322
163	472
163	474
164	316
164	398
164	416
164	478
164	497
165	385
165	401
165	413
165	453
165	485
166	406
166	421
166	466
166	468
166	490
167	11
167	200
167	346
167	452
167	487
168	353
168	369
168	375
168	432
168	486
169	383
169	401
169	441
169	491
169	499
170	233
170	276
170	347
170	415
170	474
171	208
171	247
171	425
171	459
171	462
172	315
172	339
172	375
172	420
172	441
173	15
173	99
173	400
173	468
173	481
174	81
174	443
174	469
174	475
174	500
175	235
175	306
175	339
175	466
175	480
176	148
176	347
176	422
176	493
176	499
177	191
177	214
177	451
177	466
177	481
178	140
178	153
178	322
178	333
178	408
179	261
179	351
179	414
179	424
179	450
180	22
180	292
180	368
180	423
180	472
181	15
181	258
181	376
181	400
181	450
182	8
182	223
182	340
182	456
182	500
183	232
183	363
183	401
183	419
183	498
184	268
184	404
184	409
184	431
184	483
185	417
185	427
185	465
185	470
185	488
186	302
186	447
186	461
186	493
186	499
187	7
187	94
187	319
187	469
187	474
188	3
188	368
188	447
188	468
188	488
189	141
189	239
189	437
189	440
189	471
190	42
190	131
190	458
190	475
190	493
191	177
191	270
191	378
191	451
191	494
192	86
192	253
192	442
192	445
192	497
193	285
193	297
193	470
193	488
193	498
194	248
194	328
194	449
194	458
194	471
195	285
195	308
195	418
195	460
195	480
196	289
196	320
196	403
196	454
196	490
197	77
197	149
197	315
197	341
197	460
198	208
198	373
198	392
198	460
198	492
199	266
199	387
199	471
199	496
199	497
200	167
200	392
200	428
200	493
200	495
201	3
201	34
201	486
201	489
201	494
202	243
202	363
202	396
202	488
202	499
203	160
203	320
203	414
203	422
203	450
204	46
204	252
204	466
204	481
204	490
205	233
205	269
205	281
205	282
205	432
205	484
206	28
206	158
206	297
206	300
206	429
206	454
207	88
207	280
207	402
207	415
207	463
207	467
208	81
208	171
208	198
208	304
208	416
208	480
209	41
209	426
209	456
209	489
209	493
209	498
210	86
210	130
210	418
210	462
210	493
210	495
211	47
211	53
211	259
211	338
211	400
211	434
212	314
212	339
212	378
212	388
212	461
212	496
213	20
213	101
213	262
213	322
213	391
213	472
214	177
214	250
214	327
214	475
214	476
214	488
215	4
215	145
215	225
215	415
215	473
215	485
216	330
216	335
216	475
216	489
216	491
216	492
217	93
217	265
217	358
217	459
217	463
217	475
218	109
218	404
218	431
218	476
218	483
218	494
219	261
219	345
219	370
219	396
219	447
219	480
220	20
220	36
220	66
220	257
220	364
220	422
221	134
221	307
221	357
221	394
221	469
221	500
222	67
222	296
222	337
222	387
222	390
222	468
223	182
223	434
223	455
223	464
223	469
223	500
224	249
224	274
224	337
224	395
224	405
224	459
225	82
225	215
225	254
225	322
225	374
225	436
226	80
226	262
226	407
226	421
226	489
226	491
227	338
227	354
227	420
227	461
227	477
227	496
228	271
228	279
228	376
228	388
228	391
228	497
229	341
229	424
229	441
229	469
229	475
229	491
230	358
230	404
230	438
230	449
230	483
230	492
231	163
231	360
231	457
231	474
231	481
231	485
232	45
232	55
232	183
232	274
232	477
232	488
233	113
233	170
233	205
233	237
233	446
233	454
234	103
234	132
234	460
234	468
234	472
234	473
235	175
235	334
235	408
235	417
235	461
235	486
236	283
236	287
236	413
236	455
236	456
236	469
237	233
237	316
237	332
237	457
237	460
237	496
238	120
238	388
238	450
238	461
238	496
238	500
239	130
239	189
239	370
239	448
239	496
239	497
240	364
240	454
240	477
240	492
240	496
240	497
241	26
241	72
241	74
241	93
241	392
241	455
242	405
242	412
242	426
242	437
242	473
242	482
243	202
243	287
243	299
243	370
243	496
243	497
244	250
244	256
244	270
244	297
244	301
244	443
245	56
245	275
245	415
245	455
245	469
245	500
246	114
246	415
246	421
246	456
246	494
246	498
247	87
247	171
247	416
247	425
247	472
247	495
248	194
248	273
248	365
248	432
248	461
248	484
249	121
249	224
249	274
249	349
249	350
249	459
250	214
250	244
250	426
250	427
250	438
250	487
251	63
251	298
251	379
251	430
251	446
251	493
252	204
252	403
252	441
252	446
252	457
252	490
253	108
253	150
253	192
253	370
253	388
253	496
254	225
254	332
254	358
254	439
254	467
254	484
255	363
255	389
255	391
255	428
255	488
255	499
256	31
256	119
256	133
256	244
256	425
256	480
257	93
257	220
257	339
257	395
257	462
257	472
257	479
258	156
258	181
258	398
258	479
258	481
258	483
258	484
259	211
259	340
259	353
259	390
259	413
259	499
259	500
260	146
260	163
260	378
260	409
260	411
260	432
260	442
261	179
261	219
261	381
261	438
261	449
261	470
261	483
262	12
262	213
262	226
262	275
262	486
262	494
262	498
263	61
263	98
263	376
263	383
263	431
263	449
263	474
264	148
264	348
264	374
264	436
264	438
264	449
264	483
265	88
265	120
265	217
265	301
265	325
265	446
265	494
266	199
266	453
266	456
266	482
266	486
266	489
266	498
267	23
267	115
267	379
267	463
267	479
267	482
267	497
268	23
268	113
268	184
268	280
268	359
268	377
268	474
269	40
269	205
269	275
269	277
269	368
269	413
269	492
270	191
270	244
270	380
270	429
270	435
270	443
270	495
271	228
271	321
271	327
271	416
271	425
271	434
271	460
272	65
272	356
272	373
272	381
272	398
272	433
272	459
273	248
273	397
273	399
273	437
273	444
273	476
273	488
274	44
274	74
274	133
274	224
274	232
274	249
274	346
275	139
275	245
275	262
275	269
275	326
275	327
275	365
276	170
276	301
276	421
276	431
276	453
276	473
276	491
277	39
277	269
277	294
277	362
277	441
277	443
277	470
278	6
278	9
278	400
278	410
278	438
278	455
278	500
279	228
279	365
279	368
279	449
279	480
279	496
279	498
280	207
280	268
280	397
280	483
280	484
280	489
280	492
281	205
281	288
281	343
281	356
281	389
281	450
281	477
282	49
282	121
282	205
282	348
282	454
282	464
282	485
283	236
283	317
283	410
283	453
283	457
283	466
283	468
284	44
284	364
284	389
284	405
284	476
284	482
284	497
285	84
285	116
285	193
285	195
285	360
285	369
285	479
286	89
286	334
286	418
286	421
286	448
286	487
286	493
287	236
287	243
287	319
287	363
287	385
287	390
287	407
288	281
288	356
288	452
288	474
288	491
288	493
288	495
289	196
289	382
289	413
289	423
289	433
289	476
289	478
290	134
290	408
290	411
290	422
290	475
290	477
290	486
291	355
291	420
291	421
291	440
291	458
291	491
291	500
292	180
292	336
292	471
292	477
292	493
292	496
292	497
293	406
293	410
293	453
293	464
293	466
293	490
293	496
294	142
294	277
294	300
294	362
294	379
294	418
294	443
295	43
295	423
295	452
295	457
295	465
295	466
295	490
296	37
296	103
296	135
296	222
296	314
296	396
296	488
297	122
297	193
297	206
297	244
297	362
297	398
297	483
298	251
298	342
298	371
298	454
298	464
298	487
298	495
299	243
299	343
299	444
299	453
299	464
299	479
299	480
300	206
300	294
300	364
300	435
300	443
300	471
300	496
301	244
301	265
301	276
301	337
301	398
301	446
301	481
302	186
302	326
302	369
302	402
302	476
302	498
302	499
303	59
303	141
303	315
303	355
303	419
303	441
303	491
304	208
304	352
304	408
304	432
304	436
304	450
304	484
305	118
305	321
305	405
305	416
305	460
305	480
305	486
306	175
306	330
306	368
306	416
306	458
306	460
306	473
306	480
307	221
307	336
307	340
307	424
307	447
307	455
307	469
307	500
308	48
308	195
308	349
308	392
308	425
308	460
308	476
308	480
309	94
309	332
309	351
309	435
309	464
309	475
309	485
309	493
310	56
310	100
310	404
310	445
310	480
310	487
310	493
310	495
311	124
311	324
311	356
311	432
311	435
311	450
311	464
311	485
312	114
312	328
312	334
312	413
312	443
312	482
312	492
312	499
313	75
313	429
313	447
313	459
313	463
313	469
313	490
313	496
314	77
314	83
314	212
314	296
314	332
314	406
314	411
314	486
315	39
315	126
315	172
315	197
315	303
315	394
315	469
315	491
316	138
316	164
316	237
316	329
316	361
316	479
316	482
316	486
317	143
317	283
317	364
317	421
317	456
317	486
317	489
317	494
318	134
318	158
318	393
318	425
318	429
318	442
318	443
318	447
319	187
319	287
319	338
319	340
319	406
319	416
319	469
319	500
320	42
320	196
320	203
320	341
320	355
320	458
320	475
320	487
321	14
321	32
321	103
321	132
321	271
321	305
321	368
321	460
322	11
322	163
322	178
322	213
322	225
322	436
322	484
322	496
323	115
323	136
323	331
323	430
323	482
323	484
323	489
323	490
324	311
324	332
324	419
324	432
324	462
324	464
324	485
324	499
325	156
325	265
325	385
325	402
325	415
325	435
325	465
325	477
326	68
326	275
326	302
326	354
326	406
326	410
326	457
326	465
327	1
327	145
327	214
327	271
327	275
327	434
327	477
327	496
328	41
328	194
328	312
328	433
328	435
328	460
328	478
328	492
329	76
329	316
329	340
329	360
329	367
329	409
329	411
329	417
329	484
330	57
330	104
330	152
330	216
330	306
330	425
330	465
330	480
330	497
331	135
331	323
331	371
331	406
331	430
331	448
331	487
331	493
331	495
332	237
332	254
332	309
332	314
332	324
332	377
332	415
332	419
332	500
333	83
333	106
333	178
333	365
333	374
333	432
333	436
333	441
333	491
334	235
334	286
334	312
334	352
334	407
334	467
334	469
334	484
334	500
335	73
335	216
335	347
335	394
335	410
335	420
335	441
335	458
335	491
336	292
336	307
336	349
336	426
336	446
336	458
336	481
336	489
336	492
337	222
337	224
337	301
337	361
337	392
337	396
337	409
337	437
337	468
338	1
338	211
338	227
338	319
338	417
338	428
338	463
338	473
338	482
339	172
339	175
339	212
339	257
339	353
339	395
339	471
339	477
339	497
340	5
340	151
340	182
340	259
340	307
340	319
340	329
340	455
340	471
341	25
341	197
341	229
341	320
341	342
341	394
341	441
341	486
341	491
342	57
342	135
342	298
342	341
342	397
342	477
342	487
342	493
342	495
343	55
343	281
343	299
343	357
343	394
343	441
343	458
343	475
343	491
344	83
344	358
344	404
344	430
344	445
344	475
344	487
344	493
344	495
345	124
345	219
345	371
345	399
345	447
345	454
345	455
345	488
345	499
346	3
346	30
346	167
346	274
346	428
346	470
346	488
346	496
346	499
347	170
347	176
347	335
347	359
347	411
347	414
347	440
347	474
347	481
347	486
348	79
348	107
348	138
348	264
348	282
348	385
348	401
348	414
348	435
348	485
349	159
349	249
349	308
349	336
349	416
349	422
349	425
349	460
349	480
349	499
350	40
350	84
350	249
350	360
350	396
350	398
350	410
350	459
350	483
350	491
351	92
351	114
351	179
351	309
351	385
351	426
351	467
351	483
351	485
351	492
352	23
352	56
352	81
352	161
352	304
352	334
352	390
352	461
352	485
352	500
353	121
353	129
353	168
353	259
353	339
353	386
353	432
353	436
353	443
353	484
354	16
354	98
354	227
354	326
354	404
354	429
354	431
354	438
354	483
354	487
355	291
355	303
355	320
355	378
355	387
355	432
355	458
355	475
355	491
355	495
356	69
356	272
356	281
356	288
356	311
356	418
356	448
356	487
356	493
356	495
357	159
357	221
357	343
357	365
357	439
357	456
357	465
[truncated: 2,670 more rows]
