# Supplementary material for: Two-stage multi-objective evolutionary algorithm for overlapping community discovery
Source: PeerJ Comput Sci. 2024 Jul 16;10:e2185. doi: 10.7717/peerj-cs.2185 (PMC11323150; doi:10.7717/peerj-cs.2185)
Supplement: Supplemental Information 2 — The synthetic data sets LFR in this article and 9 kinds of real data sets. Each data set has two files, which are the relationship between network nodes and the real community structure of the network. [file peerj-cs-10-2185-s002.zip › LFR/500/om6/network_u05_om6.dat]

1	8
1	447
1	473
1	478
2	100
2	402
2	473
2	477
3	166
3	195
3	420
3	491
4	152
4	349
4	498
4	500
5	18
5	276
5	405
5	414
6	302
6	366
6	384
6	491
7	221
7	443
7	460
7	471
8	1
8	355
8	403
8	482
9	144
9	378
9	448
9	495
10	464
10	471
10	481
10	497
11	304
11	366
11	467
11	496
12	252
12	342
12	398
12	492
13	332
13	412
13	449
13	479
14	403
14	423
14	437
14	477
15	234
15	292
15	321
15	353
16	20
16	161
16	403
16	483
17	347
17	459
17	483
17	485
18	5
18	83
18	446
18	471
19	379
19	467
19	486
19	494
20	16
20	233
20	367
20	492
21	433
21	473
21	484
21	494
22	83
22	262
22	464
22	477
23	27
23	40
23	441
23	484
24	48
24	60
24	397
24	487
25	421
25	442
25	449
25	480
26	136
26	229
26	413
26	440
27	23
27	91
27	258
27	479
28	154
28	322
28	469
28	499
29	38
29	238
29	332
29	359
30	374
30	414
30	462
30	498
31	307
31	380
31	409
31	447
32	125
32	263
32	450
32	473
33	81
33	442
33	449
33	480
34	56
34	247
34	461
34	487
35	144
35	314
35	425
35	479
36	291
36	464
36	484
36	497
37	198
37	237
37	316
37	318
38	29
38	163
38	472
38	491
39	184
39	210
39	253
39	369
40	23
40	216
40	223
40	399
41	60
41	368
41	387
41	397
42	188
42	353
42	442
42	499
43	244
43	257
43	367
43	466
44	348
44	443
44	485
44	486
45	293
45	344
45	426
45	470
46	66
46	248
46	459
46	493
47	113
47	271
47	281
47	395
48	24
48	353
48	366
48	371
49	89
49	138
49	294
49	382
50	188
50	204
50	433
50	490
51	100
51	446
51	457
51	497
52	359
52	383
52	427
52	484
53	359
53	465
53	468
53	477
54	146
54	439
54	482
54	498
55	284
55	325
55	446
55	463
56	34
56	372
56	420
56	460
57	243
57	269
57	354
57	484
58	212
58	223
58	345
58	391
59	331
59	435
59	446
59	476
60	24
60	41
60	438
60	451
61	105
61	425
61	488
61	495
62	265
62	327
62	400
62	437
63	129
63	397
63	455
63	490
64	356
64	479
64	482
64	492
65	340
65	371
65	411
65	487
66	46
66	382
66	410
66	486
67	171
67	251
67	271
67	472
68	424
68	448
68	459
68	471
69	377
69	379
69	427
69	499
70	374
70	417
70	463
70	493
71	149
71	234
71	452
71	475
72	325
72	355
72	408
72	470
73	115
73	334
73	375
73	396
74	248
74	283
74	417
74	475
75	185
75	473
75	488
75	492
76	171
76	312
76	408
76	474
77	325
77	393
77	469
77	477
78	372
78	440
78	475
78	483
79	106
79	462
79	490
79	493
80	194
80	236
80	303
80	308
81	33
81	391
81	437
81	484
82	288
82	331
82	483
82	484
83	18
83	22
83	461
83	478
84	335
84	427
84	477
84	480
85	202
85	353
85	421
85	468
86	90
86	151
86	292
86	458
87	110
87	155
87	162
87	366
88	146
88	334
88	467
88	494
89	49
89	122
89	212
89	463
90	86
90	385
90	460
90	469
91	27
91	355
91	396
91	472
92	356
92	461
92	478
92	494
93	211
93	456
93	459
93	472
94	160
94	332
94	437
94	458
95	311
95	455
95	457
95	497
96	433
96	457
96	458
96	484
97	455
97	457
97	469
97	499
98	320
98	388
98	396
98	499
99	174
99	176
99	431
99	469
100	2
100	51
100	376
100	496
101	256
101	421
101	470
101	493
102	186
102	400
102	491
102	496
103	277
103	392
103	435
103	479
104	357
104	445
104	464
104	487
105	61
105	402
105	491
105	499
106	79
106	298
106	356
106	370
107	450
107	461
107	487
107	490
108	315
108	384
108	417
108	471
109	150
109	294
109	416
109	458
110	87
110	380
110	401
110	495
111	329
111	361
111	456
111	477
112	390
112	398
112	490
112	491
113	47
113	405
113	454
113	468
114	341
114	431
114	455
114	464
115	73
115	341
115	392
115	444
116	275
116	311
116	452
116	480
117	413
117	460
117	483
117	488
118	218
118	223
118	309
118	344
119	215
119	279
119	338
119	457
120	318
120	418
120	480
120	491
121	172
121	286
121	344
121	361
122	89
122	251
122	312
122	442
123	322
123	408
123	445
123	470
124	457
124	483
124	498
124	500
125	32
125	257
125	430
125	496
126	226
126	411
126	459
126	465
127	132
127	272
127	405
127	422
128	178
128	429
128	461
128	481
128	482
129	63
129	326
129	389
129	438
129	490
130	296
130	325
130	444
130	466
130	471
131	292
131	457
131	486
131	492
131	496
132	127
132	420
132	440
132	453
132	456
133	327
133	338
133	349
133	383
133	496
134	222
134	292
134	368
134	399
134	473
135	243
135	377
135	383
135	442
135	470
136	26
136	185
136	278
136	395
136	407
137	139
137	395
137	448
137	465
137	494
138	49
138	229
138	436
138	485
138	491
139	137
139	333
139	410
139	449
139	482
140	212
140	224
140	373
140	434
140	467
141	230
141	276
141	319
141	383
141	460
142	175
142	239
142	451
142	470
142	479
143	179
143	214
143	321
143	409
143	478
144	9
144	35
144	158
144	343
144	498
145	404
145	413
145	445
145	461
145	474
146	54
146	88
146	266
146	306
146	443
147	356
147	436
147	483
147	492
147	496
148	310
148	405
148	471
148	491
148	493
149	71
149	195
149	293
149	437
149	463
150	109
150	194
150	307
150	447
150	494
151	86
151	310
151	399
151	416
151	496
152	4
152	314
152	390
152	465
152	494
153	162
153	397
153	450
153	480
153	484
154	28
154	177
154	249
154	311
154	428
155	87
155	164
155	389
155	471
155	484
156	348
156	423
156	476
156	494
156	495
157	377
157	431
157	437
157	463
157	479
158	144
158	347
158	417
158	443
158	450
159	437
159	458
159	462
159	490
159	499
160	94
160	218
160	329
160	371
160	499
161	16
161	364
161	379
161	487
161	499
162	87
162	153
162	366
162	481
162	483
163	38
163	264
163	324
163	487
163	495
164	155
164	380
164	422
164	478
164	490
165	219
165	469
165	474
165	476
165	498
166	3
166	269
166	393
166	454
166	493
167	265
167	438
167	472
167	482
167	495
168	306
168	344
168	348
168	366
168	498
169	196
169	347
169	449
169	462
169	489
170	183
170	228
170	266
170	439
170	447
171	67
171	76
171	327
171	498
171	500
172	121
172	260
172	285
172	401
172	417
173	268
173	271
173	283
173	316
173	392
174	99
174	222
174	257
174	265
174	274
175	142
175	194
175	216
175	358
175	493
176	99
176	262
176	308
176	425
176	499
177	154
177	308
177	371
177	466
177	485
178	128
178	350
178	376
178	444
178	468
179	143
179	235
179	290
179	393
179	498
180	378
180	391
180	456
180	463
180	495
181	238
181	266
181	333
181	426
181	458
182	239
182	260
182	431
182	458
182	482
183	170
183	360
183	439
183	447
183	500
184	39
184	412
184	460
184	465
184	496
185	75
185	136
185	448
185	460
185	484
186	102
186	318
186	406
186	444
186	498
187	353
187	368
187	431
187	461
187	487
188	42
188	50
188	377
188	468
188	499
189	360
189	377
189	454
189	479
189	481
190	293
190	354
190	369
190	486
190	489
191	393
191	415
191	430
191	473
191	495
192	284
192	457
192	468
192	482
192	496
193	394
193	412
193	469
193	493
193	494
194	80
194	150
194	175
194	270
194	375
195	3
195	149
195	389
195	403
195	448
196	169
196	424
196	425
196	475
196	495
197	295
197	344
197	394
197	463
197	481
198	37
198	224
198	230
198	242
198	467
199	280
199	314
199	454
199	456
199	489
200	228
200	240
200	351
200	381
200	474
201	272
201	330
201	422
201	469
201	477
202	85
202	299
202	399
202	417
202	451
203	281
203	349
203	369
203	489
203	493
204	50
204	417
204	431
204	463
204	497
205	359
205	433
205	459
205	481
205	490
206	211
206	335
206	461
206	473
206	485
207	272
207	324
207	398
207	489
207	496
208	253
208	443
208	466
208	470
208	496
209	214
209	329
209	360
209	385
209	405
210	39
210	314
210	432
210	480
210	489
210	496
211	93
211	206
211	217
211	267
211	312
211	450
212	58
212	89
212	140
212	413
212	440
212	446
213	264
213	311
213	426
213	444
213	458
213	494
214	143
214	209
214	374
214	476
214	481
214	492
215	119
215	261
215	288
215	329
215	384
215	454
216	40
216	175
216	266
216	368
216	408
216	480
217	211
217	316
217	326
217	384
217	433
217	459
218	118
218	160
218	331
218	428
218	473
218	492
219	165
219	296
219	349
219	382
219	434
219	437
220	310
220	384
220	403
220	469
220	492
220	499
221	7
221	363
221	417
221	426
221	483
221	491
222	134
222	174
222	247
222	399
222	465
222	496
223	40
223	58
223	118
223	267
223	432
223	451
224	140
224	198
224	239
224	345
224	471
224	492
225	385
225	403
225	450
225	454
225	457
225	489
226	126
226	317
226	436
226	454
226	478
226	487
227	278
227	325
227	372
227	412
227	479
227	487
228	170
228	200
228	283
228	393
228	408
228	480
229	26
229	138
229	345
229	401
229	487
229	495
230	141
230	198
230	260
230	479
230	482
230	500
231	281
231	284
231	336
231	367
231	378
231	425
232	235
232	269
232	379
232	422
232	438
232	481
233	20
233	370
233	382
233	427
233	468
233	495
234	15
234	71
234	299
234	449
234	452
234	477
235	179
235	232
235	424
235	448
235	485
235	491
236	80
236	320
236	372
236	429
236	450
236	482
237	37
237	451
237	456
237	461
237	466
237	478
238	29
238	181
238	320
238	372
238	465
238	494
239	142
239	182
239	224
239	409
239	434
239	490
240	200
240	330
240	351
240	365
240	398
240	428
241	278
241	289
241	376
241	381
241	448
241	497
242	198
242	273
242	307
242	386
242	460
242	475
243	57
243	135
243	267
243	317
243	333
243	470
244	43
244	355
244	387
244	406
244	415
244	416
245	270
245	407
245	466
245	474
245	492
245	495
246	314
246	440
246	464
246	470
246	497
246	500
247	34
247	222
247	332
247	385
247	462
247	486
248	46
248	74
248	380
248	420
248	479
248	489
249	154
249	323
249	333
249	388
249	430
249	486
250	291
250	332
250	400
250	431
250	458
250	492
251	67
251	122
251	339
251	354
251	428
251	495
252	12
252	312
252	380
252	420
252	473
252	477
253	39
253	208
253	414
253	432
253	448
253	494
254	350
254	462
254	478
254	480
254	482
254	491
255	263
255	298
255	314
255	419
255	445
255	489
256	101
256	306
256	351
256	482
256	491
256	492
257	43
257	125
257	174
257	362
257	486
257	500
258	27
258	287
258	390
258	479
258	491
258	496
259	304
259	324
259	410
259	458
259	460
259	474
260	172
260	182
260	230
260	290
260	487
260	498
261	215
261	279
261	301
261	397
261	478
261	489
262	22
262	176
262	462
262	477
262	483
262	485
263	32
263	255
263	305
263	420
263	455
263	489
264	163
264	213
264	401
264	461
264	466
264	472
265	62
265	167
265	174
265	395
265	441
265	450
265	499
266	146
266	170
266	181
266	216
266	410
266	420
266	482
267	211
267	223
267	243
267	288
267	331
267	449
267	452
268	173
268	402
268	439
268	474
268	484
268	489
268	500
269	57
269	166
269	232
269	282
269	294
269	336
269	418
270	194
270	245
270	367
270	405
270	431
270	493
270	495
271	47
271	67
271	173
271	410
271	437
271	453
271	496
272	127
272	201
272	207
272	386
272	454
272	467
272	490
273	242
273	334
273	384
273	427
273	434
273	459
273	475
274	174
274	359
274	402
274	403
274	427
274	469
274	499
275	116
275	340
275	376
275	425
275	432
275	442
275	452
276	5
276	141
276	304
276	309
276	311
276	351
276	459
277	103
277	299
277	355
277	360
277	427
277	435
277	447
278	136
278	227
278	241
278	415
278	438
278	489
278	493
279	119
279	261
279	374
279	417
279	463
279	464
279	475
280	199
280	300
280	343
280	476
280	485
280	498
280	500
281	47
281	203
281	231
281	363
281	433
281	463
281	490
282	269
282	337
282	342
282	464
282	476
282	486
282	500
283	74
283	173
283	228
283	360
283	430
283	493
283	499
284	55
284	192
284	231
284	434
284	474
284	476
284	498
285	172
285	353
285	369
285	413
285	442
285	478
285	487
286	121
286	418
286	423
286	427
286	460
286	474
286	500
287	258
287	405
287	455
287	475
287	488
287	496
287	497
288	82
288	215
288	267
288	387
288	394
288	419
288	464
289	241
289	297
289	381
289	418
289	446
289	466
289	500
290	179
290	260
290	295
290	415
290	480
290	482
290	490
291	36
291	250
291	370
291	430
291	441
291	478
291	485
292	15
292	86
292	131
292	134
292	471
292	488
292	491
293	45
293	149
293	190
293	409
293	422
293	465
293	470
294	49
294	109
294	269
294	407
294	419
294	460
294	491
295	197
295	290
295	308
295	441
295	472
295	491
295	495
296	130
296	219
296	391
296	398
296	411
296	470
296	471
297	289
297	386
297	435
297	483
297	488
297	492
297	496
298	106
298	255
298	375
298	409
298	476
298	479
298	496
299	202
299	234
299	277
299	301
299	392
299	483
299	488
299	492
300	280
300	303
300	308
300	335
300	451
300	479
300	481
300	491
301	261
301	299
301	310
301	391
301	393
301	430
301	477
301	485
302	6
302	373
302	397
302	436
302	451
302	457
302	477
302	478
303	80
303	300
303	347
303	348
303	364
303	367
303	382
303	462
304	11
304	259
304	276
304	345
304	371
304	434
304	439
304	500
305	263
305	309
305	317
305	326
305	357
305	379
305	488
305	489
306	146
306	168
306	256
306	447
306	467
306	474
306	476
306	500
307	31
307	150
307	242
307	408
307	412
307	417
307	468
307	497
308	80
308	176
308	177
308	295
308	300
308	342
308	404
308	466
309	118
309	276
309	305
309	325
309	366
309	382
309	422
309	434
310	148
310	151
310	220
310	301
310	335
310	369
310	370
310	474
311	95
311	116
311	154
311	213
311	276
311	420
311	468
311	473
312	76
312	122
312	211
312	252
312	370
312	386
312	411
312	449
313	315
313	399
313	418
313	435
313	465
313	478
313	483
313	492
314	35
314	152
314	199
314	210
314	246
314	255
314	484
314	489
315	108
315	313
315	318
315	392
315	404
315	475
315	488
315	492
316	37
316	173
316	217
316	323
316	389
316	470
316	471
316	490
317	226
317	243
317	305
317	418
317	474
317	476
317	497
317	498
318	37
318	120
318	186
318	315
318	370
318	418
318	439
318	462
319	141
319	351
319	385
319	467
319	473
319	474
319	494
319	500
320	98
320	236
320	238
320	364
320	375
320	469
320	498
320	499
321	15
321	143
321	333
321	397
321	399
321	428
321	457
321	465
322	28
322	123
322	324
322	353
322	411
322	436
322	461
322	493
323	249
323	316
323	335
323	389
323	428
323	449
323	484
323	490
324	163
324	207
324	259
324	322
324	352
324	400
324	428
324	496
325	55
325	72
325	77
325	130
325	227
325	309
325	338
325	415
326	129
326	217
326	305
326	399
326	414
326	448
326	454
326	489
327	62
327	133
327	171
327	367
327	412
327	441
327	453
327	472
328	345
328	395
328	426
328	438
328	443
328	446
328	456
328	466
328	495
329	111
329	160
329	209
329	215
329	332
329	341
329	357
329	464
329	499
330	201
330	240
330	375
330	386
330	418
330	465
330	468
330	478
330	496
331	59
331	82
331	218
331	267
331	379
331	437
331	474
331	475
331	496
332	13
332	29
332	94
332	247
332	250
332	329
332	460
332	464
332	497
333	139
333	181
333	243
333	249
333	321
333	380
333	405
333	447
333	450
334	73
334	88
334	273
334	377
334	432
334	439
334	465
334	467
334	494
335	84
335	206
335	300
335	310
335	323
335	347
335	389
335	423
335	462
336	231
336	269
336	339
336	401
336	414
336	435
336	469
336	483
336	488
337	282
337	352
337	365
337	390
337	419
337	453
337	463
337	465
337	469
338	119
338	133
338	325
338	346
338	391
338	427
338	445
338	451
338	487
339	251
339	336
339	363
339	433
339	453
339	456
339	466
339	482
339	495
340	65
340	275
340	391
340	415
340	424
340	449
340	486
340	494
340	497
341	114
341	115
341	329
341	409
341	462
341	473
341	484
341	485
341	498
342	12
342	282
342	308
342	382
342	410
342	439
342	473
342	481
342	485
343	144
343	280
343	390
343	412
343	419
343	429
343	432
343	442
343	458
344	45
344	118
344	121
344	168
344	197
344	369
344	388
344	487
344	497
345	58
345	224
345	229
345	304
345	328
345	371
345	410
345	471
345	483
346	338
346	370
346	424
346	452
346	461
346	462
346	470
346	481
346	490
347	17
347	158
347	169
347	303
347	335
347	393
347	429
347	496
347	497
348	44
348	156
348	168
348	303
348	403
348	424
348	434
348	445
348	489
349	4
349	133
349	203
349	219
349	408
349	436
349	478
349	479
349	487
350	178
350	254
350	427
350	447
350	448
350	450
350	468
350	473
350	477
351	200
351	240
351	256
351	276
351	319
351	430
351	442
351	443
351	489
352	324
352	337
352	354
352	356
352	414
352	462
352	479
352	491
352	493
353	15
353	42
353	48
353	85
353	187
353	285
353	322
353	441
353	445
354	57
354	190
354	251
354	352
354	414
354	483
354	488
354	492
354	495
355	8
355	72
355	91
355	244
355	277
355	360
355	460
355	462
355	473
355	474
356	64
356	92
356	106
356	147
356	352
356	483
356	484
356	488
356	490
356	492
357	104
357	305
357	329
357	406
357	421
357	423
357	466
357	477
357	493
357	499
358	175
358	387
358	440
358	444
358	455
358	463
358	469
358	475
358	489
[truncated: 2,516 more rows]
