# Supplementary material for: Two-stage multi-objective evolutionary algorithm for overlapping community discovery
Source: PeerJ Comput Sci. 2024 Jul 16;10:e2185. doi: 10.7717/peerj-cs.2185 (PMC11323150; doi:10.7717/peerj-cs.2185)
Supplement: Supplemental Information 2 — The synthetic data sets LFR in this article and 9 kinds of real data sets. Each data set has two files, which are the relationship between network nodes and the real community structure of the network. [file peerj-cs-10-2185-s002.zip › LFR/community.dat]

1	16
2	11
3	18
4	20
5	15
6	2
7	18
8	10
9	2
10	11
11	8
12	2
13	8
14	11
15	1
16	2
17	8
18	2
19	18
20	10
21	9
22	8
23	13
24	8
25	9
26	21
27	9
28	5
29	5
30	22
31	24
32	12
33	9
34	18
35	9
36	12 23
37	5
38	22
39	10
40	14
41	9
42	1 2
43	16
44	1 13
45	8
46	8
47	11
48	7
49	22
50	23
51	22
52	7
53	23
54	22
55	12
56	16
57	13
58	5
59	16
60	11
61	19
62	8
63	12
64	9
65	20
66	8
67	10
68	17 19
69	23
70	2
71	2
72	10
73	21
74	5
75	8
76	22
77	23
78	14
79	2
80	5 16
81	8
82	3
83	23
84	17
85	3
86	19
87	2
88	15
89	20
90	10
91	24
92	8
93	16
94	18
95	3 11
96	16
97	7
98	24
99	10 23
100	20
101	14
102	8
103	23
104	19
105	3
106	8
107	12
108	19
109	19
110	3
111	18
112	20
113	20
114	18
115	20
116	19
117	6
118	20
119	23
120	18
121	18
122	20
123	11
124	20
125	14
126	1
127	14
128	2
129	16
130	5
131	21
132	4
133	16
134	8
135	21
136	21
137	21
138	21
139	22
140	8
141	12
142	8
143	21
144	23
145	8
146	10
147	20
148	3
149	19
150	14
151	8
152	17
153	2
154	4 12
155	23
156	21
157	23
158	6
159	16
160	6
161	22
162	16
163	13
164	24
165	11
166	21
167	16
168	6
169	17
170	20
171	24
172	22
173	10
174	3
175	13
176	22
177	9
178	14
179	16
180	10
181	18
182	22
183	1
184	3
185	6 16
186	17
187	2
188	16
189	2
190	2
191	23
192	3 19
193	2
194	19
195	2
196	19
197	14
198	9
199	20
200	7
201	18
202	16
203	22
204	22
205	20
206	10
207	23
208	19
209	16
210	11
211	18
212	19
213	22
214	23
215	20
216	13
217	12
218	21
219	24
220	13
221	15
222	16
223	19
224	23
225	23
226	24
227	11
228	3
229	9
230	9
231	14
232	22
233	1
234	20
235	20
236	10
237	3
238	4
239	16
240	10
241	22
242	19
243	21
244	3
245	20
246	17
247	22
248	1
249	4
250	19
251	20
252	7
253	12
254	9
255	4
256	14
257	15
258	19
259	7
260	17
261	24
262	20
263	1
264	14
265	22
266	13 18
267	10
268	18
269	17
270	13
271	22
272	23
273	22
274	13
275	14
276	11
277	1
278	4
279	1
280	18
281	19
282	6
283	14
284	4
285	23
286	20
287	3
288	19
289	18
290	24
291	24
292	13
293	4
294	16 23
295	23
296	23
297	13
298	18
299	1
300	14
301	24
302	11
303	6
304	14
305	12
306	15 19
307	18
308	12
309	7
310	19
311	14
312	3
313	9
314	10
315	5 17
316	9
317	3
318	3 17
319	21
320	14
321	4
322	9
323	9
324	6
325	20
326	20
327	9
328	11
329	14
330	21
331	19
332	17
333	14
334	24
335	1
336	15
337	9
338	5
339	13
340	19
341	13
342	5
343	17
344	5
345	19
346	21
347	14
348	10
349	12
350	19
351	9
352	13
353	18
354	1
355	13
356	10
357	21
358	6
359	13
360	20
361	15
362	15
363	20
364	15
365	15
366	14
367	7
368	17
369	23
370	14
371	24
372	7
373	5
374	1
375	17
376	5
377	21
378	13
379	24
380	21
381	5
382	15
383	7
384	21
385	13
386	24
387	18
388	19
389	9
390	23
391	12
392	10
393	17
394	3
395	14
396	19
397	12
398	24
399	23
400	1
401	18
402	6
403	18
404	9
405	3
406	18
407	13
408	1
409	18
410	7
411	21
412	21
413	18
414	12 21
415	7
416	21
417	3
418	17
419	24
420	17
421	24
422	11
423	4
424	13
425	1
426	1
427	9
428	24
429	3 12
430	18
431	11
432	14
433	13
434	17
435	5
436	5
437	11
438	7
439	21
440	21
441	5
442	12
443	17 24
444	3
445	7
446	5
447	2 7
448	24
449	12
450	11
451	3
452	15
453	3
454	9
455	24
456	3
457	24
458	4
459	6
460	4
461	11 13
462	3
463	9
464	24
465	11
466	6
467	24
468	21
469	10
470	21
471	15
472	3
473	6
474	21
475	11
476	24
477	10
478	17
479	6
480	6
481	4 12
482	10
483	3 24
484	9
485	18 24
486	5
487	9
488	15 21
489	6
490	17
491	3
492	11 12
493	12
494	10
495	9
496	15
497	1 9
498	9
499	15
500	11
501	11
502	15
503	7 10
504	6
505	11 12
506	17
507	4
508	6 18
509	4 9
510	5
511	10
512	11
513	4
514	6 7
515	1
516	9
517	11
518	15
519	15
520	15
521	17
522	17
523	5 14
524	4
525	1
526	11
527	4
528	1
529	6
530	5
531	5
532	10
533	21
534	10
535	17
536	15
537	10
538	11
539	1
540	5
541	9
542	7 12
543	13 24
544	20 24
545	15
546	17
547	11
548	6
549	5
550	7 18
551	15
552	15
553	6
554	7
555	10
556	9
557	9
558	17
559	4
560	11
561	6
562	7
563	11
564	17
565	17
566	3
567	7
568	9
569	7
570	11
571	10
572	3
573	13
574	17
575	1
576	4
577	10
578	9
579	9
580	12
581	1
582	15
583	12
584	7
585	10
586	15
587	6
588	4
589	12
590	5
591	17
592	1
593	5
594	7
595	15
596	4
597	15
598	15
599	10
600	17
601	6
602	10
603	4
604	13
605	12
606	2 21
607	9
608	15
609	12
610	6
611	1
612	10
613	7
614	15
615	12
616	9
617	17
618	4
619	6
620	1
621	7 8
622	9
623	4 13
624	10
625	3
626	6
627	13
628	4 11
629	6
630	5
631	13
632	1
633	15
634	1
635	9
636	6
637	12
638	12
639	9
640	1
641	7
642	10
643	4
644	5
645	13
646	10
647	5
648	5
649	1 11
650	13
651	10
652	23 24
653	5
654	9
655	17
656	7
657	6
658	1
659	3
660	13 17
661	13
662	4
663	9
664	17
665	7
666	10
667	12
668	17
669	5
670	9
671	6
672	17
673	6
674	4
675	5
676	15
677	13
678	12
679	5
680	12
681	3
682	12
683	12
684	5
685	17
686	4
687	5
688	1
689	15
690	3
691	13
692	15
693	6
694	13
695	17
696	10
697	9
698	15 16
699	13
700	10
701	1 17
702	3
703	10
704	13 22
705	12
706	6
707	5
708	15
709	5
710	17
711	17
712	5
713	10
714	10
715	6
716	3
717	13
718	10
719	1 3
720	5
721	12
722	1
723	13
724	12
725	6
726	6
727	9
728	3
729	9
730	6
731	15
732	7
733	10
734	15
735	4
736	3
737	1
738	6
739	6
740	4
741	13
742	6
743	1
744	1 12
745	1 21
746	15
747	6 19
748	1
749	15
750	3
751	7 21
752	3
753	10
754	20 22
755	4 10
756	13
757	6
758	10
759	11 12
760	12
761	9
762	7
763	10
764	1
765	15
766	9
767	6
768	6
769	10
770	3
771	3
772	4
773	12
774	1 3
775	5 13
776	15
777	7
778	7
779	15
780	7
781	3
782	15
783	2 5
784	12
785	12
786	12
787	3
788	3
789	4 13
790	15
791	12
792	13
793	13
794	3
795	4
796	12
797	7
798	13
799	4
800	10
801	11 17
802	1
803	10
804	13
805	1
806	4
807	7
808	1
809	4
810	13
811	13
812	7
813	13
814	15
815	12
816	1 7
817	7
818	6 17
819	3
820	15
821	13
822	10
823	3
824	4
825	12
826	7
827	12
828	15
829	7 14
830	12
831	15
832	7
833	12
834	7
835	12
836	1
837	15
838	13
839	4
840	1
841	1
842	7
843	5 15
844	10
845	7 24
846	4
847	3
848	1
849	15
850	3
851	5 7
852	3
853	15
854	7
855	4
856	13
857	12 16
858	1
859	1 13
860	7
861	15
862	4
863	6 12
864	7
865	12
866	4 24
867	15
868	3
869	12
870	7 23
871	1
872	4
873	12
874	13
875	4
876	1 13
877	13
878	13
879	7
880	3
881	7
882	1
883	10
884	3
885	3
886	13
887	12
888	1
889	10 17
890	12
891	3 6
892	7
893	12 17
894	7
895	13
896	10
897	3
898	13
899	7
900	10
901	4
902	12
903	13
904	3
905	1
906	7
907	4
908	4
909	4 22
910	13 18
911	15 23
912	13
913	4
914	3
915	4
916	4
917	4
918	1
919	4 5
920	4
921	1
922	13
923	7 14
924	13
925	3 4
926	4
927	6 14
928	10
929	7
930	10
931	13
932	7 19
933	10
934	6 12
935	7
936	7
937	12
938	4 21
939	7
940	12
941	10
942	4
943	15 19
944	3 7
945	11 15
946	10
947	4
948	4
949	10
950	12
951	1 14
952	3 4
953	7
954	7
955	1
956	4 11
957	4
958	7
959	10
960	10
961	13 17
962	1
963	4
964	7
965	7
966	1
967	1 2
968	1
969	13
970	10
971	7
972	10
973	13
974	7 22
975	4
976	1
977	11 17
978	4
979	7 9
980	1
981	10
982	10
983	7
984	4
985	10
986	12 15
987	10
988	1
989	1
990	1 7
991	4
992	10
993	1
994	7
995	4 21
996	2 15
997	7
998	5 12
999	10
1000	10
