# Supplementary material for: Two-stage multi-objective evolutionary algorithm for overlapping community discovery
Source: PeerJ Comput Sci. 2024 Jul 16;10:e2185. doi: 10.7717/peerj-cs.2185 (PMC11323150; doi:10.7717/peerj-cs.2185)
Supplement: Supplemental Information 2 — The synthetic data sets LFR in this article and 9 kinds of real data sets. Each data set has two files, which are the relationship between network nodes and the real community structure of the network. [file peerj-cs-10-2185-s002.zip › LFR/community_u01_om2.dat]

1	1
2	2
3	5
4	2
5	5
6	1
7	3
8	4
9	1
10	4
11	4
12	1
13	2
14	3
15	2 3
16	1
17	4
18	1
19	3
20	5
21	4
22	3
23	5
24	1
25	2
26	1
27	3
28	1 3
29	1
30	2
31	1
32	3
33	4
34	3
35	3
36	2
37	2
38	4
39	2
40	2
41	3 4
42	1
43	4
44	4
45	2
46	1
47	2
48	2
49	4
50	2
51	4
52	5
53	5
54	1
55	5
56	1
57	5
58	5
59	5
60	2
61	4
62	5
63	4
64	1
65	2
66	4
67	5
68	1
69	5
70	1
71	5
72	5
73	4
74	5
75	4
76	5
77	2
78	4
79	2
80	2
81	4
82	4
83	4
84	1 2
85	5
86	4
87	4
88	5
89	4
90	4
91	5
92	4
93	4
94	4
95	2 5
96	2 4
97	3 4
98	4 5
99	2 5
100	1 5
