# Supplementary material for: Two-stage multi-objective evolutionary algorithm for overlapping community discovery
Source: PeerJ Comput Sci. 2024 Jul 16;10:e2185. doi: 10.7717/peerj-cs.2185 (PMC11323150; doi:10.7717/peerj-cs.2185)
Supplement: Supplemental Information 2 — The synthetic data sets LFR in this article and 9 kinds of real data sets. Each data set has two files, which are the relationship between network nodes and the real community structure of the network. [file peerj-cs-10-2185-s002.zip › LFR/network.dat]

1	43	3.56572
1	59	3.55809
1	96	3.86141
1	129	3.86151
1	133	3.96944
1	159	4.12722
1	162	4.15336
1	167	4.15343
1	179	4.12746
1	188	4.35627
1	202	4.30237
1	209	4.30238
1	222	4.66594
1	239	4.66593
1	698	6.09082
1	755	0.0308183
1	857	6.31725
2	276	3.1186
2	431	3.96746
2	450	3.72834
2	475	4.09429
2	501	4.47671
2	512	4.48028
2	517	4.66926
2	526	4.63639
2	538	4.80222
2	547	4.5189
2	563	4.8844
2	570	4.95696
2	596	0.00514122
2	628	3.39882
2	929	0.00390131
2	945	6.88499
2	977	7.45963
3	34	3.02594
3	94	3.4891
3	114	3.48385
3	268	4.19518
3	289	4.20911
3	291	0.0062086
3	307	4.60206
3	353	4.82671
3	387	4.92222
3	401	5.02553
3	403	5.0332
3	406	5.01876
3	409	4.96874
3	413	5.04389
3	430	5.10648
3	658	0.00602076
3	910	7.1365
4	89	3.42361
4	100	3.53696
4	112	3.66732
4	115	3.50913
4	124	3.81018
4	170	3.79829
4	234	4.11028
4	251	4.12273
4	262	4.59455
4	286	4.52967
4	325	4.44319
4	326	4.66237
4	360	4.76338
4	363	4.76332
4	544	5.48413
4	754	6.86373
4	772	6.77236e-14
5	146	0.00935883
5	552	2.95184
5	597	3.32961
5	689	4.01933
5	746	4.14474
5	749	4.32882
5	776	4.51352
5	782	4.68683
5	820	5.0119
5	828	5.1294
5	831	5.08704
5	837	5.23334
5	849	5.26125
5	853	5.40313
5	861	5.48338
5	867	5.52226
5	899	0.0808421
6	9	3.08088
6	16	3.32177
6	70	3.62864
6	79	3.63614
6	128	3.81054
6	153	3.9466
6	178	0.00326859
6	187	4.10525
6	190	4.34608
6	193	4.47976
6	195	4.34606
6	447	4.10079
6	606	5.90832
6	783	6.67067
6	893	0.00541393
6	967	7.20043
6	996	7.50479
7	94	3.08305
7	181	3.61942
7	211	3.58658
7	289	3.80306
7	298	4.18162
7	307	4.19602
7	353	4.42066
7	387	4.51618
7	401	4.61948
7	403	4.62716
7	406	4.61272
7	413	4.63785
7	430	4.70044
7	485	4.74222
7	550	4.00824
7	910	6.73046
7	963	2.09211e-13
8	677	2.23245e-13
8	883	3.60367
8	889	2.97494
8	896	3.73801
8	900	3.94153
8	930	4.18401
8	933	4.38523
8	949	4.19427
8	959	4.54375
8	960	4.59489
8	972	4.72796
8	981	4.79957
8	982	4.90764
8	985	4.78742
8	987	4.74895
8	999	4.98368
8	1000	4.98552
9	71	3.28999
9	79	3.39012
9	153	3.70058
9	187	3.85923
9	189	4.08733
9	190	4.10006
9	193	4.23374
9	195	4.10004
9	447	3.85477
9	464	0.00437383
9	554	0.00792911
9	606	5.6623
9	783	6.42465
9	967	6.95441
9	996	7.25877
10	276	2.96382
10	431	3.81268
10	465	3.88643
10	500	4.15101
10	501	4.32193
10	514	0.00527521
10	517	4.51448
10	526	4.4816
10	538	4.64743
10	547	4.36412
10	560	4.64892
10	563	4.72962
10	570	4.80218
10	692	0.00956701
10	801	5.71666
10	945	6.73021
10	956	6.30934
11	22	4.30272
11	45	4.40963
11	46	4.4011
11	66	4.54556
11	75	4.5393
11	81	4.51949
11	92	4.53309
11	102	4.64475
11	106	4.639
11	134	4.75553
11	140	4.75554
11	142	4.75553
11	145	4.75553
11	151	4.75552
11	621	5.76726
11	797	0.0108125
11	803	0.00652503
12	70	3.78381
12	71	3.69117
12	128	3.9657
12	153	4.10177
12	187	4.26041
12	189	4.48851
12	190	4.50125
12	193	4.63492
12	195	4.50123
12	361	0.00601689
12	390	0.00328117
12	447	4.25596
12	606	6.06349
12	783	6.82583
12	874	0.00465521
12	967	7.3556
12	996	7.65995
13	17	3.72093
13	24	4.36261
13	45	4.13866
13	62	4.14093
13	66	4.27459
13	75	4.26833
13	81	4.24852
13	92	4.26212
13	102	4.37378
13	106	4.36802
13	134	4.48456
13	140	4.48456
13	142	4.48456
13	145	4.48456
13	151	4.48455
13	621	5.49629
13	674	3.65333e-05
14	123	1.99842
14	259	0.0125307
14	276	3.00107
14	422	3.45724
14	501	4.35918
14	512	4.36274
14	517	4.55173
14	526	4.51885
14	538	4.68468
14	547	4.40136
14	560	4.68617
14	563	4.76687
14	570	4.83943
14	735	0.00110938
14	945	6.76746
14	956	6.34659
14	977	7.34209
15	317	0.00120701
15	583	0.00673138
15	722	2.44144
15	805	3.47208
15	840	3.96987
15	888	4.37016
15	905	4.51705
15	918	4.52436
15	955	4.82685
15	962	5.12256
15	966	5.18772
15	968	5.09899
15	976	5.26313
15	980	5.13045
15	988	5.39728
15	989	5.368
15	993	5.41401
16	18	3.23172
16	70	3.62351
16	71	3.53087
16	87	3.72308
16	128	3.80541
16	187	4.10012
16	189	4.32822
16	190	4.34095
16	193	4.47462
16	195	4.34093
16	239	0.0197167
16	601	0.00231468
16	606	5.90319
16	783	6.66554
16	967	7.1953
16	996	7.49966
17	22	4.04683
17	24	4.37769
17	46	4.1452
17	62	4.15602
17	66	4.28967
17	75	4.28341
17	92	4.2772
17	102	4.38886
17	106	4.3831
17	134	4.49964
17	140	4.49965
17	142	4.49964
17	145	4.49964
17	151	4.49963
17	468	0.0444232
17	621	5.51137
18	79	3.54609
18	87	3.63817
18	128	3.72049
18	153	3.85655
18	187	4.0152
18	189	4.2433
18	190	4.25603
18	193	4.38971
18	195	4.25601
18	447	4.01074
18	606	5.81827
18	646	0.00730416
18	783	6.58062
18	875	0.00753281
18	967	7.11038
18	996	7.41474
19	114	3.48129
19	120	3.46687
19	121	3.55181
19	201	3.79862
19	280	4.37093
19	298	4.5851
19	307	4.5995
19	387	4.91966
19	401	5.02297
19	403	5.03064
19	406	5.0162
19	409	4.96618
19	413	5.04133
19	430	5.10392
19	481	0.00533473
19	653	0.0121058
19	910	7.13394
20	769	2.58803
20	883	3.66252
20	896	3.79687
20	900	4.00038
20	928	4.18551
20	930	4.24287
20	931	0.187443
20	941	4.40893
20	949	4.25312
20	959	4.60261
20	960	4.65374
20	970	4.76011
20	982	4.96649
20	985	4.84627
20	992	5.04683
20	999	5.04253
20	1000	5.04438
21	454	2.91063
21	498	3.27453
21	541	3.77603
21	579	3.86535
21	607	4.09427
21	616	3.99893
21	622	4.243
21	635	4.58608
21	639	4.2446
21	654	4.73372
21	663	4.61202
21	697	4.94203
21	727	5.18561
21	729	5.0233
21	748	2.78358e-13
21	761	5.31054
21	766	5.31052
22	45	4.46455
22	46	4.45602
22	62	4.46683
22	66	4.60049
22	75	4.59422
22	81	4.57441
22	102	4.69968
22	134	4.81046
22	140	4.81046
22	142	4.81046
22	145	4.81045
22	151	4.81044
22	621	5.82218
22	737	0.00138488
22	782	0.0140222
23	645	1.97591
23	661	2.42323
23	793	3.82703
23	804	3.91107
23	877	4.45767
23	878	4.71031
23	886	4.66346
23	895	4.65291
23	898	4.77092
23	903	4.74164
23	912	4.73651
23	922	4.82652
23	924	4.93817
23	931	4.84789
23	969	5.30964
23	973	5.30963
23	993	4.03844e-14
24	46	4.78688
24	62	4.7977
24	75	4.92509
24	92	4.91888
24	102	5.03054
24	106	5.02478
24	134	5.14132
24	140	5.14133
24	142	5.14132
24	145	5.14132
24	151	5.14131
24	213	0.00294977
24	621	6.15305
24	822	0.000625239
24	837	0.00273347
25	27	0.870169
25	463	3.14678
25	516	3.96839
25	541	3.94976
25	556	3.74568
25	557	4.0679
25	579	4.03909
25	622	4.41673
25	639	4.41833
25	670	4.78042
25	694	0.00417276
25	697	5.11577
25	727	5.35935
25	729	5.19703
25	761	5.48428
25	766	5.48425
25	979	6.06008
26	135	3.01927
26	138	3.06368
26	143	2.96324
26	218	3.62956
26	346	4.15752
26	377	4.49854
26	380	4.37284
26	384	4.42709
26	416	4.69516
26	440	4.70764
26	470	4.98432
26	533	5.38805
26	613	0.0100598
26	751	5.47534
26	938	7.14729
26	988	0.022582
26	995	7.54073
27	389	3.35286
27	484	3.90763
27	557	4.53698
27	568	4.30078
27	579	4.50816
27	607	4.73708
27	616	4.64173
27	639	4.8874
27	654	5.37652
27	697	5.58484
27	727	5.82842
27	729	5.6661
27	761	5.95335
27	766	5.95332
27	808	0.000692724
27	999	0.0254684
28	373	2.5196
28	540	3.98113
28	590	4.13513
28	593	4.30595
28	644	4.79592
28	647	4.67253
28	653	4.82558
28	669	4.73629
28	675	4.98093
28	684	5.02192
28	687	5.05575
28	707	5.26503
28	709	5.23918
28	712	5.28027
28	720	5.28025
28	740	0.0123925
28	849	0.00260561
29	88	0.000228197
29	381	2.85962
29	527	0.0190442
29	549	3.69385
29	593	4.22918
29	630	4.52543
29	644	4.71916
29	648	4.7404
29	669	4.65952
29	675	4.90416
29	679	4.89982
29	687	4.97899
29	707	5.18827
29	709	5.16241
29	712	5.20351
29	720	5.20348
29	851	5.12911
30	49	3.23829
30	76	3.15637
30	161	3.85201
30	172	3.87252
30	176	3.73553
30	182	3.83878
30	232	4.35299
30	247	4.19137
30	265	4.28798
30	271	4.63225
30	273	4.6322
30	441	0.0139387
30	556	0.000127771
30	704	5.61709
30	754	7.01457
30	909	6.58922
30	974	7.06399
31	98	2.97735
31	226	3.86976
31	261	3.33357
31	334	4.03438
31	371	4.12706
31	386	4.08178
31	398	4.21643
31	419	4.38685
31	443	3.91075
31	448	4.42705
31	455	4.51897
31	485	4.74088
31	543	4.04266
31	544	5.19247
31	832	8.59868e-14
31	845	5.88766
31	866	6.32397
32	131	0.015776
32	481	0.863142
32	605	2.68137
32	682	2.91336
32	784	4.13496
32	791	4.30258
32	796	4.20768
32	825	4.47364
32	830	4.32589
32	869	4.92114
32	873	4.9188
32	887	5.12938
32	902	5.26673
32	937	5.48104
32	940	5.45922
32	950	5.65192
32	986	5.37393
33	254	2.40507
33	330	0.00791446
33	389	3.19032
33	484	3.7451
33	516	4.27492
33	541	4.2563
33	557	4.37444
33	635	5.06635
33	639	4.72486
33	654	5.21398
33	663	5.09229
33	670	5.08695
33	697	5.4223
33	727	5.66588
33	746	0.00147329
33	761	5.79081
33	766	5.79079
34	121	3.50004
34	201	3.74684
34	235	0.00352366
34	268	4.14084
34	298	4.53332
34	307	4.54772
34	353	4.77237
34	387	4.86789
34	401	4.97119
34	403	4.97887
34	406	4.96443
34	409	4.9144
34	413	4.98955
34	430	5.05214
34	493	0.00826149
34	910	7.08216
35	322	2.36117
35	351	2.70213
35	487	3.32598
35	556	3.78157
35	557	4.10379
35	568	3.86759
35	607	4.30389
35	635	4.7957
35	639	4.45421
35	654	4.94333
35	663	4.82164
35	697	5.15165
35	702	0.000383973
35	727	5.39523
35	729	5.23291
35	761	5.52016
35	766	5.52014
35	979	6.09596
36	224	2.64164
36	285	2.84613
36	296	2.87531
36	369	3.42073
36	390	3.73931
36	399	3.73927
36	622	0.000330085
36	682	3.41915
36	785	4.39697
36	827	4.90418
36	835	4.89458
36	869	5.42693
36	870	5.22281
36	887	5.63517
36	890	5.5773
36	902	5.77252
36	911	5.71215
36	950	6.1577
37	435	2.82789
37	590	3.94005
37	630	4.40712
37	647	4.47745
37	648	4.62209
37	653	4.6305
37	675	4.78585
37	676	0.00371587
37	679	4.78151
37	684	4.82684
37	687	4.86067
37	707	5.06995
37	709	5.0441
37	712	5.0852
37	720	5.08517
37	879	0.00225287
37	919	5.54701
37	998	6.38255
38	51	3.48315
38	76	3.37757
38	161	4.07321
38	172	4.09372
38	176	3.95673
38	204	4.23225
38	213	4.2392
38	232	4.57419
38	241	4.35984
38	247	4.41257
38	265	4.50918
38	271	4.85345
38	273	4.8534
38	754	7.23577
38	767	0.00179417
38	909	6.81042
38	961	0.0154075
38	974	7.28519
39	368	0.00170659
39	696	2.43961
39	714	2.45862
39	763	3.01577
39	791	0.011547
39	822	3.62609
39	933	5.07821
39	941	5.04306
39	946	5.05051
39	959	5.23674
39	970	5.39424
39	972	5.42095
39	981	5.49255
39	982	5.60062
39	985	5.4804
39	992	5.68096
39	999	5.67666
39	1000	5.67851
40	175	0.0194217
40	178	3.20716
40	264	3.9441
40	275	3.56124
40	283	3.99022
40	300	3.99764
40	304	4.19843
40	311	3.99985
40	333	4.2613
40	347	4.41055
40	366	4.49385
40	370	4.50906
40	432	4.91205
40	464	0.020197
40	829	6.08133
40	923	6.77451
40	927	7.18062
40	951	6.83253
41	229	2.47669
41	230	2.23025
41	427	3.34634
41	454	3.50147
41	557	4.48502
41	616	4.58977
41	622	4.83385
41	635	5.17693
41	654	5.32456
41	663	5.20287
41	697	5.53288
41	719	0.0163055
41	727	5.77646
41	729	5.61414
41	761	5.90139
41	766	5.90137
41	959	0.00145095
41	979	6.47719
42	71	1.7299
42	87	1.92211
42	190	2.53997
42	195	2.53996
42	482	0.011
42	606	4.10222
42	783	4.86456
42	840	5.03615
42	848	4.82288
42	950	0.026542
42	955	5.89314
42	966	6.25401
42	967	5.39433
42	980	6.19674
42	988	6.46357
42	989	6.43429
42	993	6.4803
42	996	5.69868
43	56	3.95196
43	96	4.28153
43	129	4.28164
43	133	4.38957
43	159	4.54734
43	162	4.57349
43	167	4.57356
43	179	4.54758
43	188	4.7764
43	202	4.7225
43	209	4.7225
43	222	5.08607
43	239	5.08606
43	469	0.01875
43	698	6.51095
43	857	6.73737
43	877	0.00197259
44	677	2.58685
44	764	2.87336
44	793	3.60528
44	804	3.68931
44	878	4.48856
44	886	4.4417
44	916	2.68382e-13
44	921	4.53524
44	924	4.71642
44	962	5.01448
44	967	4.21997
44	969	5.08789
44	973	5.08788
44	976	5.15505
44	980	5.02238
44	988	5.2892
44	989	5.25992
44	993	5.30594
45	46	4.56293
45	62	4.57374
45	66	4.7074
45	81	4.68132
45	92	4.69493
45	102	4.80659
45	106	4.80083
45	134	4.91737
45	140	4.91737
45	142	4.91737
45	145	4.91736
45	151	4.91735
45	233	0.0143738
45	621	5.9291
45	735	0.0024077
46	66	4.69886
46	75	4.6926
46	81	4.67279
46	92	4.6864
46	106	4.7923
46	134	4.90883
46	140	4.90884
46	142	4.90884
46	145	4.90883
46	151	4.90882
46	189	0.00468753
46	621	5.92056
46	710	0.00015897
47	123	2.01253
47	445	0.021939
47	465	3.93779
47	475	3.99086
47	500	4.20237
47	501	4.37329
47	512	4.37686
47	517	4.56584
47	538	4.69879
47	547	4.41548
47	560	4.70028
47	563	4.78098
47	570	4.85354
47	759	4.94864
47	945	6.78157
47	956	6.3607
47	973	0.00432898
47	977	7.3562
48	410	0.811865
48	697	0.00203826
48	790	0.0114002
48	812	3.85748
48	832	4.054
48	842	4.27879
48	881	4.59539
48	894	4.96804
48	899	4.81195
48	929	5.13512
48	936	5.3404
48	953	5.35437
48	954	5.22821
48	964	5.40444
48	971	5.48456
48	983	5.60349
48	994	5.69425
48	997	5.75685
49	51	3.34971
49	176	3.82328
49	203	4.34544
49	204	4.09881
49	213	4.10575
49	232	4.44074
49	241	4.2264
49	247	4.27912
49	265	4.37574
49	271	4.72
49	273	4.71996
49	640	0.000253927
49	704	5.70485
49	754	7.10233
49	909	6.67698
49	941	0.00304194
49	974	7.15175
50	77	3.30786
50	83	3.38322
50	103	3.54223
50	207	4.22288
50	214	4.26813
50	224	4.37527
50	225	4.2692
50	272	4.54892
50	285	4.57976
50	295	4.75216
50	296	4.60894
50	369	5.15436
50	390	5.47294
50	399	5.4729
50	588	0.000428007
50	870	6.95644
50	911	7.44578
50	921	0.00399745
51	139	3.77217
51	161	3.96343
51	203	4.3691
51	204	4.12247
51	213	4.12942
51	241	4.25006
51	247	4.30279
51	265	4.3994
51	271	4.74367
51	273	4.74362
51	376	0.00712918
51	704	5.72851
51	754	7.12599
51	909	6.70064
51	962	0.000991033
51	974	7.17541
52	171	0.0047839
52	438	1.4845
52	482	0.00667181
52	613	2.74454
52	656	3.07612
52	778	3.98425
52	780	3.68087
52	834	4.66457
52	860	5.0231
52	899	5.23941
52	935	5.56645
52	939	5.47464
52	953	5.78182
52	954	5.65567
52	965	5.65115
52	983	6.03095
52	994	6.12171
52	997	6.18431
53	103	3.44484
53	144	3.56199
53	155	3.73613
53	157	3.75643
53	191	3.80114
53	207	4.12549
53	225	4.17181
53	272	4.45153
53	295	4.65477
53	296	4.51155
53	369	5.05697
53	390	5.37555
53	399	5.37551
53	652	6.13024
53	870	6.85905
53	911	7.34839
53	931	0.000662818
53	948	0.00140451
54	161	3.88953
54	172	3.91004
54	176	3.77305
54	182	3.87631
54	203	4.29521
54	204	4.04858
54	213	4.05552
54	241	4.17617
54	247	4.22889
54	265	4.32551
54	271	4.66977
54	273	4.66973
54	349	0.00414527
54	704	5.65462
54	710	0.0106423
54	754	7.0521
54	909	6.62675
54	974	7.10152
55	214	0.00503028
55	605	3.02118
55	678	3.42981
55	705	3.65391
55	715	0.0106694
55	760	4.06371
55	773	4.14941
55	796	4.54749
55	825	4.81345
55	833	4.83976
55	835	4.7286
55	865	5.23977
55	869	5.26095
55	890	5.41132
55	902	5.60654
55	937	5.82085
55	940	5.79903
55	950	5.99173
56	93	4.03932
56	96	4.24764
56	129	4.24775
56	133	4.35567
56	159	4.51345
56	162	4.53959
56	167	4.53966
56	179	4.51369
56	188	4.74251
56	202	4.6886
56	209	4.68861
56	222	5.05217
56	239	5.05216
56	386	0.0204846
56	389	0.00139265
56	698	6.47705
56	857	6.70348
57	645	2.45986
57	677	3.29255
57	691	3.22464
57	717	3.50478
57	786	0.0105379
57	798	4.09954
57	804	4.39501
57	810	4.15298
57	811	4.29004
57	838	4.59512
57	856	4.62397
57	874	4.93543
57	898	5.25487
57	903	5.22559
57	922	5.31047
57	924	5.42212
57	969	5.79359
57	973	5.79358
58	381	2.91642
58	490	0.0295177
58	540	3.96117
58	630	4.58223
58	644	4.77596
58	647	4.65257
58	648	4.7972
58	653	4.80561
58	669	4.71632
58	679	4.95662
58	684	5.00195
58	687	5.03579
58	707	5.24507
58	709	5.21922
58	712	5.26031
58	720	5.26029
58	782	0.0171142
58	851	5.18591
59	93	4.06558
59	96	4.2739
59	129	4.274
59	133	4.38193
59	159	4.53971
59	162	4.56585
59	167	4.56592
59	179	4.53995
59	188	4.76876
59	202	4.71486
59	209	4.71486
59	222	5.07843
59	239	5.07842
59	362	0.0129078
59	698	6.50331
59	704	0.0131862
59	857	6.72974
60	147	0.00188914
60	166	0.000664475
60	302	3.08163
60	431	3.83939
60	437	3.75347
60	475	3.96622
60	500	4.17773
60	512	4.35221
60	526	4.50832
60	538	4.67414
60	547	4.39083
60	560	4.67563
60	563	4.75633
60	570	4.82889
60	759	4.92399
60	945	6.75692
60	956	6.33605
60	977	7.33155
61	86	3.23629
61	108	3.54293
61	196	4.10121
61	242	4.27237
61	250	4.15904
61	258	4.39666
61	281	4.22222
61	288	4.50558
61	310	4.64506
61	331	4.76081
61	340	4.8223
61	350	4.87512
61	388	5.00344
61	396	5.16045
61	399	0.0269467
61	854	0.001977
61	932	7.05985
61	943	7.59606
62	75	4.70341
62	81	4.6836
62	92	4.69721
62	102	4.80887
62	106	4.80311
62	134	4.91965
62	140	4.91965
62	142	4.91965
62	145	4.91964
62	151	4.91963
62	621	5.93137
62	759	0.00464043
62	866	0.00105919
63	637	2.87533
63	705	3.51409
63	784	4.33494
63	791	4.50256
63	796	4.40767
63	815	4.50592
63	825	4.67362
63	827	4.59837
63	835	4.58878
63	869	5.12112
63	887	5.32936
63	890	5.2715
63	902	5.46671
63	906	0.01212
63	930	0.00213159
63	937	5.68102
63	940	5.65921
63	950	5.8519
64	177	2.11956
64	351	3.10371
64	487	3.72756
64	516	4.40586
64	541	4.38723
64	557	4.50537
64	568	4.26917
64	572	0.00452486
64	635	5.19728
64	654	5.34492
64	663	5.22322
64	670	5.21788
64	671	0.0222472
64	697	5.55323
64	727	5.79682
64	729	5.6345
64	761	5.92174
64	766	5.92172
64	979	6.49755
65	89	3.95793
65	100	4.07127
65	113	4.03769
65	118	3.96898
65	147	4.11478
65	205	4.62704
65	215	4.73815
65	234	4.64459
65	245	4.73773
65	251	4.65705
65	286	5.06398
65	325	4.97751
65	326	5.19668
65	360	5.2977
65	363	5.29764
65	544	6.01845
65	754	7.39805
65	790	0.00268575
65	912	0.00924677
66	75	4.83707
66	81	4.81726
66	92	4.83086
66	102	4.94252
66	106	4.93676
66	134	5.0533
66	140	5.0533
66	142	5.0533
66	145	5.0533
66	151	5.05329
66	575	0.00111138
66	613	0.0375503
66	621	6.06503
67	112	0.00121028
67	419	0.00444239
67	555	1.15348
67	602	1.77656
67	642	2.08238
67	928	5.07514
67	930	5.1325
67	941	5.29856
67	946	5.30601
67	949	5.14275
67	960	5.54337
67	970	5.64975
67	972	5.67645
67	981	5.74806
67	985	5.7359
67	987	5.69744
67	992	5.93646
67	999	5.93217
67	1000	5.93401
68	104	2.9677
68	208	3.21296
68	278	0.00472254
68	310	3.9428
68	331	4.05854
68	396	4.45819
68	434	3.51647
68	446	0.0121559
68	522	4.17857
68	600	4.75476
68	617	4.82031
68	672	5.31219
68	685	5.53241
68	695	5.61197
68	711	5.56687
68	747	5.86335
68	889	5.77335
68	932	6.35759
68	943	6.8938
69	83	3.42809
69	103	3.58711
69	155	3.87839
69	157	3.8987
69	191	3.94341
69	207	4.26775
69	214	4.313
69	224	4.42014
69	285	4.62464
69	295	4.79704
69	296	4.65381
69	369	5.19924
69	390	5.51781
69	399	5.51778
69	404	0.00497174
69	473	0.00452501
69	652	6.27251
69	870	7.00132
69	911	7.49066
70	71	3.83775
70	79	3.93788
70	87	4.02996
70	128	4.11228
70	153	4.24834
70	187	4.40699
70	189	4.63509
70	190	4.64782
70	193	4.7815
70	195	4.6478
70	606	6.21006
70	783	6.97241
70	866	0.00416828
70	967	7.50217
70	979	0.00332317
70	996	7.80653
71	79	3.84524
71	87	3.93732
71	128	4.01964
71	153	4.1557
71	187	4.31435
71	189	4.54245
71	190	4.55518
71	193	4.68886
71	195	4.55516
71	437	0.00154798
71	606	6.11742
71	783	6.87977
71	967	7.40953
71	996	7.71389
72	258	0.00672668
72	822	3.41886
72	844	3.69908
72	883	4.08942
72	900	4.42728
72	933	4.87098
72	941	4.83583
72	946	4.84328
72	959	5.0295
72	960	5.08064
72	970	5.18701
72	972	5.21372
72	981	5.28532
72	982	5.39339
72	985	5.27317
72	987	5.2347
72	989	0.00971992
72	992	5.47373
72	1000	5.47128
73	136	3.11361
73	319	4.11007
73	330	4.29561
73	346	4.20468
73	357	4.33541
73	377	4.5457
73	384	4.47425
73	411	4.44826
73	412	4.52164
73	416	4.74233
73	440	4.7548
73	468	5.07206
73	470	5.03148
73	474	4.93005
73	533	5.43522
73	578	7.89849e-05
73	610	0.00326344
73	938	7.19445
73	995	7.58789
74	95	0.00715969
74	486	3.42551
74	510	3.45596
74	549	3.82858
74	630	4.66016
74	644	4.85388
74	647	4.73049
74	648	4.87513
74	669	4.79425
74	675	5.03889
74	679	5.03455
74	684	5.07988
74	687	5.11372
74	707	5.323
74	709	5.29714
74	712	5.33824
74	720	5.33821
74	876	0.00313419
74	998	6.63559
75	81	4.81099
75	102	4.93626
75	106	4.9305
75	134	5.04704
75	140	5.04704
75	142	5.04704
75	145	5.04703
75	151	5.04702
75	523	0.00332068
75	621	6.05876
75	841	0.0085678
76	139	3.6666
76	172	3.87836
76	182	3.84462
76	203	4.26352
76	204	4.0169
76	211	0.207431
76	213	4.02384
76	232	4.35883
76	241	4.14448
76	247	4.19721
76	265	4.29383
76	271	4.63809
76	273	4.63804
76	704	5.62294
76	754	7.02042
76	909	6.59507
76	974	7.06983
77	119	3.51039
77	155	3.87098
77	157	3.89128
77	207	4.26034
77	214	4.30558
77	224	4.41273
77	225	4.30666
77	251	0.0149176
77	272	4.58638
77	285	4.61722
77	295	4.78962
77	369	5.19182
77	390	5.5104
77	399	5.51036
77	652	6.26509
77	860	0.00800806
77	870	6.9939
77	911	7.48324
78	231	3.59765
78	275	3.61031
78	300	4.04671
78	304	4.2475
78	311	4.04892
78	320	4.30063
78	329	4.23439
78	333	4.31037
78	347	4.45962
78	365	0.0194839
78	366	4.54292
78	370	4.55813
78	395	4.82627
78	432	4.96112
78	829	6.1304
78	864	0.0326473
78	923	6.82358
78	927	7.22969
78	951	6.8816
79	128	4.11978
79	153	4.25584
79	187	4.41449
79	189	4.64259
79	190	4.65532
79	193	4.78899
79	195	4.6553
79	447	4.41003
79	604	0.00602397
79	606	6.21756
79	783	6.97991
79	967	7.50967
79	996	7.81403
79	1000	0.00061796
80	162	3.64826
80	167	3.64833
80	202	3.79727
80	209	3.79727
80	222	4.16084
80	239	4.16083
80	284	0.000920793
80	446	3.52158
80	630	5.15247
80	648	5.36745
80	653	5.37586
80	679	5.52686
80	698	5.58572
80	707	5.81531
80	709	5.78946
80	712	5.83055
80	720	5.83053
80	857	5.81214
80	920	0.00715233
81	92	4.80479
81	102	4.91645
81	106	4.91069
81	134	5.02723
81	140	5.02723
81	142	5.02723
81	145	5.02722
81	151	5.02721
81	621	6.03896
81	878	0.00227109
81	882	0.00140801
82	625	2.73027
82	702	3.81928
82	716	3.72892
82	735	0.00289241
82	736	4.04965
82	741	0.00138527
82	770	4.21583
82	781	4.6263
82	788	4.54384
82	823	4.95744
82	847	5.46973
82	850	5.19843
82	852	5.23733
82	868	5.46892
82	880	5.53602
82	885	5.69187
82	897	5.78497
82	904	5.88461
82	914	5.88461
83	144	3.7722
83	155	3.94633
83	157	3.96664
83	191	4.01135
83	196	0.00365906
83	207	4.33569
83	224	4.48808
83	272	4.66173
83	285	4.69257
83	296	4.72175
83	369	5.26717
83	390	5.58575
83	399	5.58571
83	476	0.0119323
83	652	6.34044
83	870	7.06926
83	911	7.5586
84	535	4.00338
84	558	4.05152
84	564	4.19448
84	565	4.2378
84	591	4.31198
84	600	4.38787
84	617	4.45341
84	651	0.00512836
84	655	4.65481
84	664	4.79642
84	668	4.94613
84	672	4.9453
84	685	5.16552
84	695	5.24508
84	710	5.14921
84	711	5.19998
84	893	5.80715
84	906	0.000447639
84	977	7.27513
85	586	0.00721703
85	690	3.32496
85	750	4.18812
85	752	3.98288
85	771	4.1225
85	788	4.40273
85	794	4.61856
85	819	4.74014
85	847	5.32862
85	850	5.05732
85	852	5.09623
85	880	5.39491
85	884	5.44271
85	885	5.55076
85	897	5.64386
85	904	5.74351
85	914	5.7435
85	925	4.45037
85	993	0.00176017
86	108	3.47721
86	116	3.3761
86	149	3.53707
86	194	3.95036
86	208	3.84951
86	212	4.05499
86	250	4.09333
86	258	4.33094
86	306	3.69267
86	310	4.57935
86	340	4.75659
86	345	4.81207
86	353	0.1204
86	388	4.93773
86	396	5.09474
86	747	6.4999
86	932	6.99414
86	943	7.53035
87	128	4.21185
87	153	4.34791
87	187	4.50656
87	189	4.73466
87	190	4.74739
87	193	4.88107
87	195	4.74737
87	221	0.00580178
87	447	4.5021
87	606	6.30963
87	783	7.07198
87	907	0.00407941
87	967	7.60174
87	996	7.9061
88	520	2.91352
88	676	4.2434
88	689	4.1789
88	731	4.43194
88	734	4.19034
88	746	4.30432
88	765	4.69558
88	776	4.67309
88	782	4.8464
88	826	0.00313391
88	828	5.28897
88	831	5.24661
88	837	5.39291
88	849	5.42082
88	853	5.5627
88	861	5.64295
88	867	5.68184
88	986	6.12129
89	112	4.24209
89	115	4.0839
89	124	4.38494
89	199	4.62364
89	205	4.66749
89	234	4.68504
89	235	4.83874
89	245	4.77818
89	251	4.6975
89	325	5.01795
89	326	5.23713
89	360	5.33814
89	363	5.33808
89	544	6.0589
89	754	7.4385
89	801	0.0306568
89	825	0.0089769
90	297	0.0446343
90	611	0.0120864
90	646	1.87532
90	700	2.32238
90	900	4.55602
90	928	4.74116
90	930	4.79851
90	933	4.99973
90	959	5.15825
90	960	5.20939
90	970	5.31576
90	972	5.34246
90	981	5.41407
90	982	5.52213
90	985	5.40192
90	987	5.36345
90	992	5.60247
90	999	5.59818
90	1000	5.60002
91	219	3.64957
91	226	4.2797
91	290	4.15596
91	301	4.22179
91	334	4.44431
91	379	4.5309
91	419	4.79678
91	421	4.7239
91	428	4.83068
91	448	4.83698
91	455	4.92891
91	457	5.14849
91	464	5.13299
91	467	4.89308
91	476	5.18679
91	509	0.00292728
91	845	6.2976
91	866	6.73391
91	989	0.000359283
92	102	4.93005
92	106	4.9243
92	134	5.04083
92	140	5.04084
92	142	5.04084
92	145	5.04083
92	151	5.04082
92	621	6.05256
92	853	0.000373194
92	958	0.00877641
93	96	4.3689
93	129	4.36901
93	133	4.47694
93	159	4.63471
93	162	4.66086
93	167	4.66093
93	179	4.63495
93	188	4.86377
93	202	4.80986
93	209	4.80987
93	222	5.17344
93	239	5.17342
93	294	4.64171
93	688	0.00934196
93	698	6.59832
93	857	6.82474
93	997	0.00293575
94	111	3.78874
94	121	3.96319
94	188	0.0103913
94	268	4.604
94	280	4.78231
94	289	4.61793
94	307	5.01088
94	353	5.23553
94	401	5.43435
94	403	5.44202
94	406	5.42758
94	409	5.37756
94	413	5.45271
94	430	5.5153
94	485	5.55708
94	508	5.10954
94	910	7.54532
94	996	0.00790515
95	276	2.47452
95	517	4.02518
95	538	4.15813
95	560	4.15962
95	563	4.24032
95	570	4.31288
95	628	2.75474
95	659	3.81928
95	794	5.25042
95	801	5.22736
95	847	5.96048
95	868	5.95967
95	884	6.07458
95	885	6.18263
95	896	0.00208361
95	897	6.27572
95	904	6.37537
95	914	6.37537
95	956	5.82004
96	129	4.57732
96	133	4.68525
96	159	4.84302
96	162	4.86917
96	167	4.86924
96	179	4.84326
96	188	5.07208
96	202	5.01818
96	209	5.01818
96	222	5.38175
96	239	5.38174
96	698	6.80663
96	801	0.00191393
96	857	7.03305
96	968	0.0304638
97	259	0.836278
97	554	2.29798
97	779	0.00146876
97	797	4.0896
97	812	4.39268
97	817	4.44283
97	834	4.77232
97	860	5.13085
97	894	5.50325
97	899	5.34716
97	930	0.0121177
97	935	5.67419
97	936	5.87561
97	939	5.58239
97	953	5.88957
97	954	5.76342
97	958	5.86122
97	964	5.93965
97	965	5.75889
97	997	6.29206
98	219	3.95147
98	226	4.5816
98	290	4.45786
98	291	4.49022
98	334	4.74622
98	379	4.8328
98	386	4.79363
98	421	5.02581
98	428	5.13258
98	448	5.13889
98	455	5.23082
98	457	5.4504
98	464	5.43489
98	467	5.19498
98	476	5.48869
98	485	5.45272
98	660	0.0165296
98	687	0.0216463
98	866	7.03581
99	285	3.11931
99	294	2.73617
99	295	3.29172
99	296	3.14849
99	345	0.0151995
99	369	3.69391
99	390	4.01249
99	399	4.01245
99	630	0.0240548
99	646	3.28524
99	803	4.61327
99	870	5.496
99	900	5.96595
99	911	5.98534
99	941	6.3745
99	946	6.38195
99	970	6.72568
99	981	6.82399
99	987	6.77337
99	992	7.0124
100	118	4.12277
100	122	4.20068
100	124	4.49829
100	170	4.48641
100	199	4.73699
100	215	4.89195
100	234	4.79839
100	235	4.95209
100	251	4.81085
100	286	5.21778
100	325	5.1313
100	326	5.35048
100	360	5.45149
100	363	5.45143
100	544	6.17225
100	749	0.0100955
100	754	7.55184
100	953	0.011391
101	197	3.7047
101	264	4.08378
101	300	4.13732
101	304	4.33811
101	311	4.13953
101	320	4.39124
101	329	4.325
101	333	4.40099
101	347	4.55023
101	366	4.63353
101	370	4.64874
101	395	4.91688
101	432	5.05173
101	523	4.682
101	802	0.0266055
101	814	0.0122159
101	829	6.22101
101	923	6.91419
101	927	7.32031
101	951	6.97221
102	106	5.03595
102	134	5.15249
102	140	5.1525
102	142	5.15249
102	145	5.15249
102	151	5.15248
102	529	0.00502993
102	621	6.16422
102	992	0.00239502
103	119	3.74476
103	144	3.93122
103	191	4.17037
103	214	4.53996
103	225	4.54103
103	272	4.82075
103	285	4.85159
103	295	5.02399
103	296	4.88077
103	369	5.42619
103	390	5.74477
103	399	5.74473
103	524	0.0240418
103	652	6.49946
103	666	0.0131133
103	870	7.22827
103	911	7.71761
104	109	3.75848
104	116	3.80978
104	149	3.97075
104	208	4.28319
104	223	4.36223
104	250	4.52701
104	258	4.76462
104	288	4.87355
104	310	5.01303
104	331	5.12878
104	340	5.19027
104	345	5.24575
104	350	5.24308
104	388	5.37141
104	396	5.52842
104	867	0.00416604
104	911	0.00942413
104	932	7.42782
104	943	7.96403
105	294	0.00953365
105	349	0.00710326
105	394	1.7386
105	405	1.73912
105	681	4.05466
105	690	4.00787
105	702	4.36109
105	728	4.50607
105	750	4.87103
105	770	4.75764
105	781	5.16811
105	819	5.42306
105	847	6.01154
105	850	5.74024
105	852	5.77914
105	880	6.07783
105	884	6.12563
105	885	6.23368
105	904	6.42642
105	914	6.42642
106	134	5.14674
106	140	5.14674
106	142	5.14674
106	145	5.14673
106	151	5.14672
106	488	0.000113889
106	509	0.0191158
106	621	6.15846
107	333	0.00339245
107	683	3.73673
107	705	3.75163
107	721	3.63549
107	724	3.73953
107	786	4.24468
107	791	4.7401
107	807	0.0047476
107	815	4.74346
107	825	4.91117
107	830	4.76341
107	865	5.33749
107	873	5.35633
107	887	5.56691
107	890	5.50904
107	902	5.70425
107	937	5.91856
107	940	5.89675
107	950	6.08944
107	986	5.81145
108	109	3.63143
108	196	4.34214
108	212	4.36163
108	223	4.23519
108	242	4.5133
108	250	4.39997
108	258	4.63758
108	281	4.46315
108	331	5.00174
108	345	5.11871
108	350	5.11604
108	388	5.24437
108	396	5.40138
108	638	0.00491387
108	747	6.80654
108	851	0.000114703
108	932	7.30078
108	943	7.83699
109	194	4.10458
109	208	4.00373
109	242	4.36088
109	250	4.24755
109	258	4.48516
109	288	4.59409
109	310	4.73357
109	331	4.84932
109	340	4.91081
109	345	4.96629
109	350	4.96362
109	388	5.09195
109	396	5.24896
109	747	6.65412
109	897	0.00288993
109	932	7.14836
109	943	7.68457
109	982	0.00232471
110	344	0.0126024
110	456	1.80282
110	647	0.000755791
110	690	3.81547
110	702	4.16868
110	728	4.31366
110	736	4.39905
110	750	4.67863
110	752	4.47339
110	771	4.61302
110	819	5.23066
110	823	5.30685
110	847	5.81914
110	852	5.58674
110	868	5.81832
110	880	5.88543
110	891	4.93738
110	897	6.13438
110	904	6.23402
110	914	6.23402
111	114	3.7835
111	181	4.32511
111	211	4.29227
111	268	4.49483
111	276	0.00569252
111	280	4.67314
111	289	4.50875
111	298	4.88731
111	307	4.90171
111	353	5.12635
111	387	5.22187
111	401	5.32518
111	403	5.33285
111	406	5.31841
111	409	5.26839
111	413	5.34354
111	430	5.40613
111	840	0.00428386
111	910	7.43615
112	115	4.32761
112	118	4.25314
112	122	4.33105
112	124	4.62866
112	170	4.61677
112	205	4.9112
112	215	5.02231
112	234	4.92875
112	235	5.08245
112	245	5.02189
112	251	4.94121
112	286	5.34814
112	325	5.26167
112	360	5.58186
112	363	5.5818
112	754	7.68221
112	816	0.012377
113	115	4.16366
113	124	4.46471
113	147	4.23499
113	170	4.45283
113	199	4.70341
113	215	4.85837
113	234	4.76481
113	235	4.9185
113	245	4.85795
113	251	4.77727
113	262	5.24909
113	286	5.1842
113	325	5.09772
113	326	5.3169
113	360	5.41791
113	363	5.41785
113	400	0.00334293
113	720	0.00930839
113	754	7.51826
114	120	3.873
114	268	4.59875
114	280	4.77706
114	289	4.61268
114	307	5.00564
114	353	5.23028
114	387	5.3258
114	395	0.000574186
114	401	5.4291
114	403	5.43678
114	406	5.42234
114	409	5.37231
114	413	5.44747
114	430	5.51005
114	508	5.10429
114	808	0.00239975
114	910	7.54007
115	122	4.17286
115	170	4.45858
115	215	4.86412
115	234	4.77056
115	235	4.92426
115	251	4.78302
115	262	5.25484
115	286	5.18995
115	325	5.10348
115	326	5.32265
115	360	5.42367
115	363	5.42361
115	544	6.14442
115	754	7.52402
115	792	0.00191907
115	880	0.018927
116	194	4.15589
116	196	4.24102
116	212	4.26052
116	223	4.13408
116	242	4.41219
116	263	0.000559975
116	281	4.36203
116	310	4.78488
116	331	4.90062
116	340	4.96211
116	345	5.0176
116	350	5.01493
116	379	0.018279
116	388	5.14326
116	396	5.30027
116	932	7.19966
116	943	7.73588
117	303	2.24833
117	466	3.5276
117	545	0.0159448
117	548	4.03712
117	626	4.39556
117	657	4.73135
117	673	4.69674
117	706	4.98712
117	715	5.14598
117	725	5.17932
117	730	5.17924
117	738	5.44401
117	739	5.30768
117	742	5.31255
117	757	5.48098
117	767	5.43426
117	768	5.56821
[truncated: 18,170 more rows]
