# Supplementary material for: Two-stage multi-objective evolutionary algorithm for overlapping community discovery
Source: PeerJ Comput Sci. 2024 Jul 16;10:e2185. doi: 10.7717/peerj-cs.2185 (PMC11323150; doi:10.7717/peerj-cs.2185)
Supplement: Supplemental Information 2 — The synthetic data sets LFR in this article and 9 kinds of real data sets. Each data set has two files, which are the relationship between network nodes and the real community structure of the network. [file peerj-cs-10-2185-s002.zip › LFR/network_u01_om2.dat]

1	29
1	64
1	98
1	100
2	79
2	95
2	96
2	99
3	49
3	88
3	91
3	99
4	60
4	95
4	96
4	99
5	85
5	91
5	98
5	100
6	28
6	56
6	68
6	100
7	14
7	34
7	35
7	97
8	83
8	89
8	94
8	97
9	26
9	68
9	70
9	100
10	64
10	89
10	92
10	94
11	83
11	92
11	93
11	94
12	56
12	68
12	70
12	100
13	65
13	69
13	79
13	95
14	7
14	34
14	57
14	97
15	80
15	93
15	96
15	97
16	31
16	84
16	98
16	100
17	36
17	92
17	94
17	96
18	42
18	68
18	70
18	100
19	32
19	34
19	35
19	97
20	87
20	88
20	91
20	100
21	87
21	90
21	92
21	93
22	27
22	32
22	96
22	97
23	85
23	88
23	90
23	91
23	100
24	31
24	64
24	70
24	84
24	100
25	58
25	79
25	80
25	96
25	99
26	9
26	70
26	84
26	98
26	100
27	22
27	32
27	34
27	40
27	97
28	6
28	29
28	35
28	97
28	100
29	1
29	28
29	54
29	64
29	100
30	48
30	77
30	80
30	96
30	99
31	16
31	24
31	54
31	56
31	70
31	100
32	19
32	22
32	27
32	41
32	67
32	97
33	81
33	86
33	89
33	91
33	93
33	94
34	7
34	14
34	19
34	27
34	97
34	100
35	7
35	19
35	28
35	41
35	90
35	97
36	17
36	77
36	79
36	95
36	96
36	99
37	45
37	80
37	95
37	96
37	97
37	99
38	83
38	85
38	87
38	89
38	94
38	98
39	77
39	79
39	80
39	94
39	95
39	99
40	27
40	77
40	80
40	95
40	96
40	99
41	32
41	35
41	47
41	83
41	86
41	97
42	18
42	46
42	64
42	68
42	81
42	100
43	48
43	87
43	90
43	93
43	94
43	97
44	87
44	89
44	90
44	92
44	93
44	94
45	37
45	60
45	65
45	77
45	79
45	95
45	99
46	42
46	56
46	64
46	68
46	84
46	97
46	100
47	41
47	77
47	79
47	80
47	95
47	96
47	99
48	30
48	43
48	79
48	80
48	95
48	96
48	99
49	3
49	82
49	87
49	90
49	92
49	93
49	94
50	65
50	77
50	79
50	80
50	84
50	96
50	99
51	87
51	90
51	92
51	93
51	94
51	98
51	100
52	71
52	74
52	85
52	88
52	91
52	95
52	99
52	100
53	71
53	76
53	85
53	88
53	91
53	95
53	98
53	99
53	100
54	29
54	31
54	56
54	64
54	68
54	70
54	84
54	95
54	100
55	74
55	85
55	88
55	91
55	94
55	95
55	98
55	99
55	100
56	6
56	12
56	31
56	46
56	54
56	68
56	70
56	84
56	95
56	100
57	14
57	62
57	71
57	74
57	88
57	91
57	95
57	98
57	99
57	100
58	25
58	62
58	72
58	74
58	76
58	88
58	91
58	98
58	99
58	100
59	62
59	72
59	76
59	82
59	85
59	88
59	91
59	95
59	98
59	99
60	4
60	45
60	77
60	79
60	80
60	84
60	95
60	96
60	97
60	99
61	75
61	81
61	82
61	86
61	88
61	90
61	92
61	93
61	94
61	96
61	98
62	57
62	58
62	59
62	72
62	73
62	85
62	88
62	91
62	95
62	98
62	99
63	81
63	83
63	86
63	89
63	90
63	92
63	93
63	94
63	96
63	97
63	99
64	1
64	10
64	24
64	29
64	42
64	46
64	54
64	68
64	70
64	84
64	100
65	13
65	45
65	50
65	77
65	78
65	79
65	80
65	84
65	95
65	96
65	99
66	78
66	79
66	82
66	86
66	87
66	89
66	90
66	92
66	93
66	94
66	98
67	32
67	69
67	71
67	72
67	76
67	85
67	88
67	91
67	95
67	98
67	99
67	100
68	6
68	9
68	12
68	18
68	42
68	46
68	54
68	56
68	64
68	84
68	94
68	100
69	13
69	67
69	71
69	74
69	76
69	85
69	88
69	91
69	95
69	98
69	99
69	100
70	9
70	12
70	18
70	24
70	26
70	31
70	54
70	56
70	64
70	72
70	84
70	100
71	52
71	53
71	57
71	67
71	69
71	80
71	85
71	88
71	91
71	95
71	98
71	99
71	100
72	58
72	59
72	62
72	67
72	70
72	74
72	85
72	88
72	91
72	95
72	98
72	99
72	100
73	62
73	78
73	81
73	82
73	86
73	87
73	89
73	90
73	92
73	93
73	94
73	96
73	97
73	98
74	52
74	55
74	57
74	58
74	69
74	72
74	76
74	85
74	88
74	91
74	93
74	95
74	98
74	99
74	100
75	61
75	76
75	78
75	81
75	82
75	83
75	86
75	87
75	89
75	90
75	93
75	94
75	96
75	97
75	98
76	53
76	58
76	59
76	67
76	69
76	74
76	75
76	85
76	88
76	91
76	92
76	95
76	98
76	99
76	100
77	30
77	36
77	39
77	40
77	45
77	47
77	50
77	60
77	65
77	80
77	83
77	84
77	95
77	96
77	98
77	99
78	65
78	66
78	73
78	75
78	81
78	82
78	83
78	86
78	87
78	89
78	90
78	92
78	93
78	94
78	96
78	97
78	98
79	2
79	13
79	25
79	36
79	39
79	45
79	47
79	48
79	50
79	60
79	65
79	66
79	80
79	84
79	95
79	96
79	99
79	100
80	15
80	25
80	30
80	37
80	39
80	40
80	47
80	48
80	50
80	60
80	65
80	71
80	77
80	79
80	84
80	89
80	95
80	96
80	99
81	33
81	42
81	61
81	63
81	73
81	75
81	78
81	82
81	83
81	86
81	87
81	89
81	90
81	92
81	93
81	94
81	95
81	96
81	97
81	98
82	49
82	59
82	61
82	66
82	73
82	75
82	78
82	81
82	83
82	84
82	86
82	87
82	89
82	90
82	92
82	93
82	94
82	96
82	97
82	98
83	8
83	11
83	38
83	41
83	63
83	75
83	77
83	78
83	81
83	82
83	86
83	87
83	89
83	90
83	92
83	93
83	94
83	96
83	97
83	98
83	99
84	16
84	24
84	26
84	46
84	50
84	54
84	56
84	60
84	64
84	65
84	68
84	70
84	77
84	79
84	80
84	82
84	89
84	95
84	96
84	99
84	100
85	5
85	23
85	38
85	52
85	53
85	55
85	59
85	62
85	67
85	69
85	71
85	72
85	74
85	76
85	88
85	91
85	95
85	96
85	98
85	99
85	100
86	33
86	41
86	61
86	63
86	66
86	73
86	75
86	78
86	81
86	82
86	83
86	87
86	88
86	89
86	90
86	92
86	93
86	94
86	96
86	97
86	98
86	100
87	20
87	21
87	38
87	43
87	44
87	49
87	51
87	66
87	73
87	75
87	78
87	81
87	82
87	83
87	86
87	89
87	90
87	91
87	92
87	93
87	94
87	96
87	97
87	98
88	3
88	20
88	23
88	52
88	53
88	55
88	57
88	58
88	59
88	61
88	62
88	67
88	69
88	71
88	72
88	74
88	76
88	85
88	86
88	91
88	95
88	96
88	98
88	99
88	100
89	8
89	10
89	33
89	38
89	44
89	63
89	66
89	73
89	75
89	78
89	80
89	81
89	82
89	83
89	84
89	86
89	87
89	90
89	91
89	92
89	93
89	94
89	96
89	97
89	98
90	21
90	23
90	35
90	43
90	44
90	49
90	51
90	61
90	63
90	66
90	73
90	75
90	78
90	81
90	82
90	83
90	86
90	87
90	89
90	92
90	93
90	94
90	96
90	97
90	98
90	99
91	3
91	5
91	20
91	23
91	33
91	52
91	53
91	55
91	57
91	58
91	59
91	62
91	67
91	69
91	71
91	72
91	74
91	76
91	85
91	87
91	88
91	89
91	95
91	98
91	99
91	100
92	10
92	11
92	17
92	21
92	44
92	49
92	51
92	61
92	63
92	66
92	73
92	76
92	78
92	81
92	82
92	83
92	86
92	87
92	89
92	90
92	93
92	94
92	96
92	97
92	98
92	99
93	11
93	15
93	21
93	33
93	43
93	44
93	49
93	51
93	61
93	63
93	66
93	73
93	74
93	75
93	78
93	81
93	82
93	83
93	86
93	87
93	89
93	90
93	92
93	94
93	96
93	97
93	98
93	99
94	8
94	10
94	11
94	17
94	33
94	38
94	39
94	43
94	44
94	49
94	51
94	55
94	61
94	63
94	66
94	68
94	73
94	75
94	78
94	81
94	82
94	83
94	86
94	87
94	89
94	90
94	92
94	93
94	96
94	97
94	98
95	2
95	4
95	13
95	36
95	37
95	39
95	40
95	45
95	47
95	48
95	52
95	53
95	54
95	55
95	56
95	57
95	59
95	60
95	62
95	65
95	67
95	69
95	71
95	72
95	74
95	76
95	77
95	79
95	80
95	81
95	84
95	85
95	88
95	91
95	96
95	97
95	98
95	99
95	100
96	2
96	4
96	15
96	17
96	22
96	25
96	30
96	36
96	37
96	40
96	47
96	48
96	50
96	60
96	61
96	63
96	65
96	73
96	75
96	77
96	78
96	79
96	80
96	81
96	82
96	83
96	84
96	85
96	86
96	87
96	88
96	89
96	90
96	92
96	93
96	94
96	95
96	97
96	98
96	99
97	7
97	8
97	14
97	15
97	19
97	22
97	27
97	28
97	32
97	34
97	35
97	37
97	41
97	43
97	46
97	60
97	63
97	73
97	75
97	78
97	81
97	82
97	83
97	86
97	87
97	89
97	90
97	92
97	93
97	94
97	95
97	96
97	98
98	1
98	5
98	16
98	26
98	38
98	51
98	53
98	55
98	57
98	58
98	59
98	61
98	62
98	66
98	67
98	69
98	71
98	72
98	73
98	74
98	75
98	76
98	77
98	78
98	81
98	82
98	83
98	85
98	86
98	87
98	88
98	89
98	90
98	91
98	92
98	93
98	94
98	95
98	96
98	97
98	99
98	100
99	2
99	3
99	4
99	25
99	30
99	36
99	37
99	39
99	40
99	45
99	47
99	48
99	50
99	52
99	53
99	55
99	57
99	58
99	59
99	60
99	62
99	63
99	65
99	67
99	69
99	71
99	72
99	74
99	76
99	77
99	79
99	80
99	83
99	84
99	85
99	88
99	90
99	91
99	92
99	93
99	95
99	96
99	98
99	100
100	1
100	5
100	6
100	9
100	12
100	16
100	18
100	20
100	23
100	24
100	26
100	28
100	29
100	31
100	34
100	42
100	46
100	51
100	52
100	53
100	54
100	55
100	56
100	57
100	58
100	64
100	67
100	68
100	69
100	70
100	71
100	72
100	74
100	76
100	79
100	84
100	85
100	86
100	88
100	91
100	95
100	98
100	99
