# Supplementary material for: Two-stage multi-objective evolutionary algorithm for overlapping community discovery
Source: PeerJ Comput Sci. 2024 Jul 16;10:e2185. doi: 10.7717/peerj-cs.2185 (PMC11323150; doi:10.7717/peerj-cs.2185)
Supplement: Supplemental Information 2 — The synthetic data sets LFR in this article and 9 kinds of real data sets. Each data set has two files, which are the relationship between network nodes and the real community structure of the network. [file peerj-cs-10-2185-s002.zip › RealWorld/real_football.txt]

8	1	3	4	8	4	3	9	9	8	4	4	7	3	7	3	8	10	7	2	10	9	9	8	4	1	7	10	11	2	2	7	3	1	7	2	6	1	7	3	4	8	6	7	5	1	12	3	5	12	11	9	4	12	7	2	10	5	12	10	3	7	10	10	3	10	5	12	9	11	10	7	4	12	4	5	10	9	9	2	6	4	6	12	4	7	5	10	12	1	11	5	5	8	2	10	10	4	4	7	3	2	4	1	8	1	3	4	9	1	5	9	5	10	12
