# Supplementary material for: Two-stage multi-objective evolutionary algorithm for overlapping community discovery
Source: PeerJ Comput Sci. 2024 Jul 16;10:e2185. doi: 10.7717/peerj-cs.2185 (PMC11323150; doi:10.7717/peerj-cs.2185)
Supplement: Supplemental Information 2 — The synthetic data sets LFR in this article and 9 kinds of real data sets. Each data set has two files, which are the relationship between network nodes and the real community structure of the network. [file peerj-cs-10-2185-s002.zip › RealWorld/real_PPI_D2.txt]

-1 672 749 830 
-1 -1 -1 477 648 674 1250 1254 
-1 -1 -1 648 
-1 477 674 1250 
-1 -1 -1 -1 204 278 698 739 
-1 -1 -1 -1 -1 -1 -1 -1 -1 -1 -1 -1 96 157 195 210 352 712 823 1021 1110 1340 1342 1400 1427 
-1 -1 -1 -1 -1 -1 -1 96 210 1427 
-1 -1 -1 -1 -1 1340 
-1 157 352 1110 
-1 -1 -1 -1 -1 -1 -1 -1 -1 -1 -1 -1 -1 -1 -1 -1 -1 -1 -1 -1 -1 -1 -1 -1 -1 -1 -1 -1 -1 -1 -1 -1 -1 -1 -1 -1 -1 -1 -1 -1 10 29 48 107 114 139 169 225 337 391 447 449 474 621 644 673 778 794 820 875 912 925 950 979 1013 1025 1058 1139 1144 1253 1287 1310 1319 
-1 -1 -1 139 225 644 778 950 
-1 -1 -1 139 225 644 778 
-1 -1 -1 -1 -1 -1 -1 -1 -1 -1 -1 -1 -1 -1 -1 -1 -1 10 29 107 114 169 337 449 621 673 794 820 875 979 1058 1144 1287 
-1 -1 -1 -1 -1 -1 -1 -1 -1 -1 -1 -1 -1 -1 -1 29 107 114 169 337 673 794 875 979 1144 
-1 -1 -1 10 621 820 1058 
-1 -1 -1 -1 -1 -1 -1 -1 -1 -1 -1 -1 -1 -1 -1 -1 -1 -1 -1 -1 -1 48 391 447 474 912 925 1013 1025 1139 1253 1310 
-1 447 925 1013 
-1 -1 -1 -1 -1 -1 -1 -1 -1 48 912 1139 1253 1310 
-1 -1 -1 -1 -1 -1 -1 -1 -1 -1 -1 -1 391 474 
-1 -1 -1 -1 -1 -1 391 474 
-1 268 394 528 679 735 910 
-1 375 549 922 1015 
-1 -1 -1 -1 -1 1326 
-1 -1 -1 -1 959 
-1 -1 -1 444 
-1 -1 -1 -1 
-1 -1 -1 -1 -1 -1 85 215 385 541 626 813 988 1309 1320 
-1 66 106 129 263 269 275 338 354 389 488 500 597 643 887 1085 1241 1301 1328 
-1 66 106 129 263 269 275 338 354 488 500 597 643 887 1085 1241 1301 
-1 275 354 597 643 1241 
-1 66 106 129 263 269 275 338 354 488 500 597 643 887 1085 1241 
-1 145 1091 1108 1189 
-1 -1 -1 -1 -1 -1 -1 -1 -1 -1 -1 -1 -1 -1 -1 -1 -1 -1 -1 -1 -1 -1 -1 -1 -1 -1 4 19 36 48 72 119 126 169 205 218 220 256 271 292 295 343 361 429 471 474 507 522 526 563 574 599 610 617 677 684 692 714 725 748 759 772 774 799 822 836 858 905 911 924 964 969 995 1011 1012 1077 1079 1083 1114 1118 1182 1200 1219 1248 1256 1257 1266 1271 1332 1344 1353 1373 1393 1402 1422 
-1 36 126 429 474 526 563 599 610 714 759 772 822 911 1011 1114 1118 1219 1373 1393 1402 
-1 822 911 1393 
-1 36 759 772 
-1 126 599 714 
-1 429 474 526 563 1011 1114 1118 
-1 -1 -1 4 19 205 218 220 271 292 471 507 522 617 684 692 725 748 924 995 1182 1256 1271 1332 1353 
-1 205 218 292 471 507 684 1182 
-1 -1 -1 4 19 220 522 692 924 995 1353 
-1 617 725 748 1256 
-1 -1 -1 -1 -1 -1 -1 -1 -1 -1 -1 -1 -1 -1 -1 836 1077 1248 1257 
-1 -1 -1 -1 -1 -1 -1 -1 1248 1257 
-1 -1 -1 -1 -1 -1 -1 1077 
-1 119 256 295 343 361 574 858 1012 1079 
-1 905 969 1083 
-1 169 677 774 799 964 
-1 -1 -1 -1 -1 -1 -1 -1 76 233 282 297 315 316 320 397 487 560 575 699 791 808 852 862 966 1061 1221 1337 
-1 -1 -1 -1 -1 -1 320 
-1 -1 -1 320 
-1 -1 76 233 282 297 315 316 397 487 560 575 699 791 808 852 862 966 1061 1221 1337 
-1 -1 233 282 316 487 560 808 852 
-1 397 699 1061 
-1 -1 -1 -1 -1 -1 -1 -1 -1 -1 -1 -1 -1 -1 -1 -1 -1 -1 
-1 -1 -1 -1 -1 -1 -1 -1 -1 
-1 -1 -1 -1 -1 -1 -1 -1 -1 
-1 -1 -1 -1 -1 
-1 -1 -1 -1 -1 -1 -1 -1 198 207 411 454 493 497 562 694 720 726 769 809 861 924 957 1040 
-1 -1 454 562 
-1 198 493 497 769 809 
-1 26 27 54 55 287 288 1111 
-1 -1 -1 -1 396 622 909 1051 
-1 -1 396 1051 
-1 -1 -1 -1 39 100 164 191 206 339 348 395 398 409 455 470 472 475 485 567 590 598 623 667 683 709 827 1014 1101 1215 1268 1280 1306 1308 1325 1421 
-1 -1 -1 -1 39 100 164 191 206 339 348 395 398 409 455 470 472 475 485 567 590 598 623 667 683 709 827 1014 1101 1215 1268 1280 1306 1308 1325 1421 
-1 39 100 395 409 470 475 567 598 709 1014 1101 1215 1280 1325 
-1 164 191 206 339 348 398 455 472 485 590 623 667 683 827 1268 1306 1308 
-1 111 437 444 581 
-1 -1 150 466 545 696 845 953 961 1037 
-1 -1 -1 -1 -1 -1 -1 -1 -1 -1 -1 -1 -1 -1 -1 -1 -1 -1 -1 -1 -1 -1 -1 -1 22 35 63 68 124 193 232 368 645 652 704 730 750 760 770 775 807 865 938 1008 1130 1134 1177 1178 1184 1187 1209 1227 1240 1296 1432 
-1 63 645 865 1008 1177 
-1 -1 -1 63 645 865 1008 1177 
-1 -1 -1 -1 -1 -1 -1 -1 -1 -1 63 645 865 938 1008 1177 
-1 232 368 730 
-1 -1 -1 -1 -1 -1 -1 -1 63 124 193 645 760 770 865 938 1008 1177 1178 1432 
-1 -1 -1 -1 -1 -1 -1 -1 -1 -1 22 35 68 124 193 652 704 750 760 770 775 807 1130 1134 1178 1184 1187 1209 1227 1296 
-1 68 775 1184 1227 
-1 35 704 807 
-1 -1 -1 -1 -1 -1 -1 -1 -1 -1 -1 -1 -1 -1 -1 -1 -1 -1 -1 -1 -1 -1 -1 -1 -1 -1 -1 -1 -1 -1 -1 -1 -1 -1 -1 -1 -1 -1 -1 -1 -1 -1 -1 -1 -1 -1 -1 -1 -1 -1 -1 -1 40 181 515 1119 
-1 -1 -1 -1 
-1 -1 -1 -1 -1 -1 -1 -1 -1 40 
-1 -1 -1 -1 -1 -1 -1 -1 -1 181 515 
-1 -1 -1 -1 -1 -1 -1 -1 -1 -1 -1 -1 -1 -1 -1 -1 -1 -1 
-1 -1 -1 -1 -1 -1 -1 -1 -1 -1 -1 -1 -1 -1 
-1 -1 576 678 
-1 -1 -1 -1 -1 -1 -1 -1 -1 -1 -1 -1 -1 -1 -1 -1 -1 -1 -1 -1 -1 -1 -1 -1 -1 -1 -1 -1 -1 -1 -1 -1 -1 -1 -1 -1 -1 -1 -1 -1 -1 -1 -1 -1 -1 -1 -1 -1 -1 -1 12 17 32 47 61 90 93 97 102 120 146 166 170 173 196 222 289 303 311 318 330 340 355 362 365 406 413 432 434 484 502 504 538 542 547 548 556 557 564 582 604 615 632 635 636 641 653 665 676 708 738 756 783 798 810 812 866 872 898 904 920 928 941 946 1002 1043 1044 1063 1087 1092 1164 1180 1195 1204 1213 1282 1303 1317 1370 1413 1420 
-1 -1 17 289 311 484 783 810 898 941 1044 
-1 -1 289 484 1044 
-1 17 311 898 
-1 12 32 97 120 146 166 196 303 542 557 582 632 635 920 1164 1180 1213 
-1 146 196 303 557 582 635 
-1 12 32 97 120 542 632 1164 
-1 12 32 97 120 542 632 708 1164 
-1 12 32 97 120 542 632 708 1164 
-1 -1 -1 -1 
-1 -1 -1 -1 -1 -1 -1 -1 -1 -1 -1 -1 -1 -1 -1 -1 -1 -1 -1 -1 -1 -1 -1 -1 -1 -1 -1 -1 47 61 90 93 102 166 170 173 222 318 330 340 355 362 365 406 413 434 502 504 538 547 548 556 564 604 615 641 653 665 676 738 756 798 812 866 872 904 928 946 1002 1043 1063 1087 1092 1164 1195 1204 1282 1370 1413 1420 
-1 -1 -1 -1 -1 -1 -1 -1 -1 47 61 90 93 170 173 222 330 413 434 502 504 538 547 548 556 604 653 676 756 798 812 872 904 946 1002 1063 1092 1195 1282 1370 1413 1420 
-1 -1 -1 -1 -1 -1 -1 -1 -1 166 318 340 355 406 564 615 641 665 738 866 928 1087 1164 1204 
-1 -1 -1 -1 -1 -1 -1 -1 -1 -1 1043 
-1 -1 -1 -1 -1 -1 -1 -1 -1 -1 -1 -1 -1 -1 -1 
-1 -1 200 242 320 675 781 
-1 -1 200 242 320 
-1 200 242 320 
-1 200 242 320 
-1 -1 -1 -1 237 421 
-1 -1 -1 -1 -1 -1 -1 -1 31 276 346 363 401 501 524 543 
-1 346 363 401 501 524 
-1 -1 -1 31 543 
-1 -1 -1 -1 -1 162 441 671 731 
-1 -1 162 441 671 731 
-1 -1 -1 -1 -1 -1 -1 -1 -1 -1 -1 -1 -1 -1 -1 -1 -1 -1 18 78 108 282 397 487 560 659 699 852 925 1061 1139 1221 
-1 -1 -1 -1 -1 -1 -1 -1 -1 18 78 397 659 925 1061 1139 
-1 -1 -1 -1 -1 -1 -1 -1 -1 108 282 699 852 1221 
-1 -1 -1 -1 -1 
-1 -1 -1 -1 -1 -1 -1 -1 -1 -1 -1 -1 -1 -1 -1 -1 -1 -1 -1 -1 -1 -1 -1 -1 -1 -1 -1 -1 -1 -1 -1 -1 -1 -1 -1 -1 -1 -1 -1 -1 -1 -1 -1 -1 -1 -1 -1 -1 -1 -1 -1 -1 -1 -1 -1 -1 -1 -1 -1 -1 -1 -1 -1 -1 -1 -1 -1 -1 -1 -1 -1 -1 -1 -1 -1 -1 -1 -1 -1 -1 -1 -1 -1 -1 -1 -1 -1 -1 -1 -1 -1 -1 -1 -1 -1 -1 -1 -1 -1 -1 -1 -1 -1 -1 -1 -1 -1 -1 -1 -1 -1 -1 -1 -1 -1 -1 -1 -1 -1 -1 -1 -1 -1 -1 -1 -1 -1 -1 -1 -1 2 37 46 50 51 59 65 79 81 91 92 103 117 149 153 174 182 185 231 234 239 245 257 272 274 285 291 317 323 324 335 342 349 353 356 359 381 387 400 404 416 432 464 469 480 486 490 505 551 552 572 573 585 586 588 608 614 616 680 687 700 727 744 755 761 784 788 789 792 814 824 829 831 844 850 856 863 874 882 885 890 923 931 935 943 949 958 963 985 987 989 997 998 1006 1031 1060 1066 1067 1074 1076 1089 1099 1106 1124 1143 1152 1153 1155 1170 1174 1181 1185 1202 1234 1235 1237 1255 1263 1272 1278 1281 1283 1307 1324 1335 1346 1351 1358 1362 1369 1374 1383 1387 1391 1406 1415 
-1 -1 -1 -1 -1 65 285 349 381 400 432 486 551 572 744 761 850 856 943 1067 1099 1170 1237 1307 1324 1387 1406 
-1 285 551 850 943 
-1 -1 65 349 1067 1099 1170 
-1 -1 2 79 335 814 931 1272 1346 
-1 -1 2 79 814 1346 
-1 -1 -1 -1 -1 -1 -1 -1 -1 -1 -1 -1 -1 -1 -1 -1 -1 -1 -1 -1 -1 -1 -1 -1 -1 -1 -1 -1 -1 -1 -1 -1 -1 -1 -1 -1 -1 -1 -1 -1 -1 -1 -1 -1 -1 -1 -1 -1 -1 -1 -1 -1 -1 -1 -1 -1 -1 -1 -1 -1 -1 -1 -1 -1 -1 -1 -1 -1 -1 -1 -1 -1 -1 -1 -1 -1 -1 -1 -1 -1 -1 -1 -1 -1 -1 -1 -1 -1 46 50 59 103 182 185 231 234 245 353 356 387 416 464 480 490 585 614 616 680 700 755 789 792 874 882 885 890 935 958 963 987 989 997 1006 1060 1066 1089 1124 1153 1234 1235 1255 1263 1283 1351 1362 1374 1383 1391 
-1 -1 -1 -1 -1 -1 -1 -1 -1 -1 -1 -1 -1 -1 -1 -1 -1 -1 -1 -1 -1 -1 -1 -1 -1 -1 -1 -1 -1 -1 -1 -1 -1 -1 -1 -1 -1 -1 -1 -1 -1 -1 -1 -1 -1 -1 -1 -1 -1 -1 -1 -1 -1 50 59 182 185 231 387 416 464 480 490 614 616 700 874 882 890 958 989 1066 1089 1124 1234 1235 1255 1362 1374 1383 1391 
-1 -1 -1 -1 -1 -1 -1 -1 -1 -1 -1 -1 -1 -1 -1 -1 -1 -1 -1 -1 -1 -1 -1 -1 -1 -1 -1 -1 -1 -1 -1 -1 -1 -1 -1 46 103 234 245 353 356 585 680 755 789 792 885 935 963 987 997 1006 1060 1153 1263 1283 1351 
-1 -1 -1 -1 -1 -1 -1 -1 -1 -1 -1 -1 -1 923 
-1 -1 -1 -1 -1 -1 -1 -1 -1 -1 -1 -1 -1 -1 -1 -1 -1 -1 -1 -1 -1 -1 -1 37 51 81 92 117 149 153 174 239 257 274 291 317 323 324 342 359 404 469 505 552 573 586 588 608 687 727 784 788 824 829 831 844 863 949 985 998 1031 1074 1076 1106 1143 1152 1155 1174 1181 1185 1202 1278 1281 1335 1358 1369 
-1 -1 -1 -1 -1 -1 -1 -1 -1 -1 -1 -1 -1 -1 -1 -1 -1 -1 37 81 149 153 257 291 317 342 359 588 727 831 844 863 949 985 998 1031 1076 1106 1152 1155 1174 1181 1278 1369 
-1 -1 -1 -1 -1 51 92 117 174 239 274 323 324 404 469 505 552 573 586 608 687 784 788 829 1074 1143 1185 1202 1281 1335 1358 
-1 -1 -1 -1 -1 -1 -1 -1 -1 -1 -1 -1 -1 -1 -1 -1 -1 -1 -1 -1 -1 -1 -1 -1 -1 -1 -1 -1 -1 -1 -1 -1 -1 -1 -1 -1 -1 -1 -1 -1 -1 -1 -1 -1 -1 -1 -1 -1 -1 -1 -1 -1 -1 -1 -1 -1 -1 -1 -1 -1 -1 -1 -1 -1 -1 -1 -1 -1 -1 -1 -1 -1 0 8 52 66 82 94 104 106 118 127 129 147 158 159 163 195 203 212 246 253 262 263 267 269 275 284 313 314 328 338 341 354 358 383 399 405 410 426 433 479 488 489 500 510 529 537 544 559 578 597 602 611 627 630 643 649 664 670 712 745 747 751 773 823 826 877 887 888 974 996 999 1016 1021 1037 1057 1059 1070 1081 1085 1137 1147 1169 1171 1172 1189 1192 1194 1196 1204 1207 1208 1217 1226 1236 1241 1244 1265 1267 1279 1285 1293 1295 1297 1312 1321 1322 1323 1333 1336 1339 1341 1352 1354 1361 1392 1395 1400 1404 1412 1417 1425 1433 1439 
-1 94 267 649 747 773 1137 1171 1295 1297 1321 1322 1395 1425 
-1 -1 -1 195 314 358 433 877 1400 
-1 94 649 826 1137 1147 1192 1267 1293 1295 1297 1425 1439 
-1 0 82 328 544 
-1 -1 -1 -1 -1 -1 -1 -1 -1 -1 -1 -1 -1 -1 -1 -1 -1 158 195 253 314 358 383 410 433 877 999 1057 1070 1172 1226 1244 1339 
-1 -1 -1 -1 -1 -1 -1 -1 -1 195 314 358 383 433 877 1339 
-1 -1 -1 -1 195 314 358 433 877 
-1 -1 -1 -1 410 
-1 -1 -1 -1 -1 1057 1172 
-1 -1 158 253 1070 
-1 -1 -1 -1 -1 -1 -1 -1 -1 -1 -1 -1 -1 -1 -1 -1 -1 -1 -1 -1 -1 -1 -1 -1 -1 -1 -1 -1 -1 -1 -1 -1 -1 -1 -1 -1 -1 8 66 106 127 129 159 212 246 262 263 269 275 284 338 354 405 488 500 597 611 643 664 751 887 1037 1085 1189 1196 1204 1207 1241 1312 1336 1341 1352 1361 1392 1404 
-1 66 106 129 263 269 275 338 354 488 500 597 643 887 1085 1241 
-1 275 354 597 643 1241 
-1 66 106 129 263 269 275 338 354 488 500 597 643 887 1085 1241 
-1 66 106 129 263 269 275 338 354 488 500 597 643 887 1085 1241 
-1 66 338 354 500 
-1 -1 -1 -1 -1 -1 -1 -1 8 159 212 405 1204 
-1 -1 -1 -1 
-1 -1 -1 -1 -1 
-1 -1 -1 159 405 
-1 127 246 611 751 1037 1196 1312 1336 1361 
-1 -1 52 94 104 118 163 203 313 341 399 479 489 510 559 627 630 649 670 745 888 974 1059 1169 1194 1208 1217 1236 1279 1285 1295 1297 1354 1361 1433 
-1 94 203 341 489 649 670 745 974 1208 1279 1295 1297 
-1 -1 52 104 118 163 313 399 479 510 559 627 630 888 1059 1169 1194 1217 1236 1285 1361 
-1 106 147 263 269 426 500 602 996 1016 1081 1085 1333 
-1 106 147 263 269 500 602 996 1016 1081 1085 1333 
-1 -1 -1 -1 -1 -1 -1 -1 -1 -1 -1 -1 -1 -1 -1 99 189 374 478 710 718 819 944 1019 1068 1305 1356 1379 1389 
-1 -1 -1 -1 -1 99 718 944 1305 
-1 99 944 1305 
-1 -1 -1 -1 -1 374 478 710 1068 
-1 189 819 1019 1379 1389 
-1 -1 49 258 465 530 654 802 896 901 1150 
-1 -1 105 184 249 631 1018 
