# Supplementary material for: Two-stage multi-objective evolutionary algorithm for overlapping community discovery
Source: PeerJ Comput Sci. 2024 Jul 16;10:e2185. doi: 10.7717/peerj-cs.2185 (PMC11323150; doi:10.7717/peerj-cs.2185)
Supplement: Supplemental Information 2 — The synthetic data sets LFR in this article and 9 kinds of real data sets. Each data set has two files, which are the relationship between network nodes and the real community structure of the network. [file peerj-cs-10-2185-s002.zip › RealWorld/real_SFI.txt]

0 0 0 0 0 0 0 0 0 0 0 0 0 0 0 0 0 0 0 0 0 0 0 0 0 0 0 0 0 0 0 0 0 0 0 0 0 0 0 0 0 0 0 0 0 0 0 0 0 0 0 0 0 0 0 0 0 0 0 0 0 0 0 0 0 0 0 0 0 0 0 0 0 0 0 0 0 0 0 0 0 0 0 0 0 0 0 0 0 0 0 0 0 0 0 0 0 0 0 0 0 0 0 0 0 0 0 0 0 0 0 0 0 0 0 0 0 0
