# Supplementary material for: Two-stage multi-objective evolutionary algorithm for overlapping community discovery
Source: PeerJ Comput Sci. 2024 Jul 16;10:e2185. doi: 10.7717/peerj-cs.2185 (PMC11323150; doi:10.7717/peerj-cs.2185)
Supplement: Supplemental Information 2 — The synthetic data sets LFR in this article and 9 kinds of real data sets. Each data set has two files, which are the relationship between network nodes and the real community structure of the network. [file peerj-cs-10-2185-s002.zip › RealWorld/real_Y2H.txt]

-1 -1 -1 -1 -1 -1 -1 -1 -1 -1 -1 -1 -1 -1 -1 -1 -1 -1 -1 -1 -1 -1 -1 -1 -1 -1 -1 -1 -1 -1 -1 -1 -1 -1 -1 -1 -1 -1 -1 -1 -1 -1 -1 -1 -1 -1 -1 -1 -1 -1 -1 -1 -1 -1 -1 -1 -1 -1 -1 101 379 380 671 695 826 871 1129 1195 1408 1429 1478 1533 1688 1796 1873 1918 
-1 -1 -1 -1 -1 -1 -1 -1 -1 -1 -1 -1 -1 -1 -1 -1 -1 -1 -1 -1 -1 -1 -1 -1 -1 -1 -1 -1 -1 -1 -1 -1 -1 -1 -1 -1 -1 -1 -1 -1 -1 -1 -1 -1 -1 -1 -1 604 616 737 769 972 1312 1345 1372 1634 1802 
-1 -1 -1 -1 -1 -1 -1 -1 -1 -1 -1 -1 -1 -1 -1 -1 -1 -1 65 179 495 519 569 646 926 934 1315 1328 1564 1648 1827 1919 
-1 -1 -1 
-1 -1 -1 -1 -1 -1 -1 351 
-1 -1 -1 -1 -1 -1 -1 -1 -1 -1 -1 17 119 271 282 297 718 801 1020 1467 1707 1878 1935 1957 1990 
-1 -1 -1 -1 -1 -1 -1 417 
-1 -1 -1 
-1 -1 -1 1344 1602 
-1 -1 -1 
-1 -1 392 
-1 -1 -1 -1 -1 -1 -1 -1 -1 -1 116 1614 1813 1986 
-1 -1 -1 
-1 -1 -1 -1 -1 -1 -1 -1 -1 -1 -1 
-1 -1 401 504 857 1749 
-1 -1 -1 -1 -1 -1 -1 -1 -1 -1 -1 -1 -1 -1 -1 -1 -1 -1 -1 484 1332 1333 1550 1701 
-1 -1 -1 -1 376 510 1235 1451 1540 1784 
-1 -1 352 461 636 
-1 578 1090 
-1 -1 -1 -1 -1 -1 -1 -1 -1 -1 -1 -1 -1 244 408 
-1 -1 -1 -1 -1 -1 -1 209 667 1366 
-1 -1 1126 
-1 456 1874 
-1 -1 498 1521 1570 1597 1858 
-1 -1 -1 -1 -1 -1 -1 -1 -1 -1 -1 -1 -1 -1 -1 -1 -1 -1 -1 38 135 146 183 225 241 480 648 1365 1402 1504 1623 1655 1807 
-1 -1 -1 -1 
-1 -1 -1 -1 -1 -1 -1 -1 -1 -1 -1 -1 -1 -1 -1 -1 -1 -1 -1 -1 -1 -1 -1 -1 -1 -1 -1 -1 -1 -1 -1 -1 -1 -1 -1 -1 -1 -1 -1 -1 -1 -1 -1 -1 -1 -1 -1 -1 -1 -1 -1 -1 -1 -1 -1 -1 -1 -1 -1 -1 -1 -1 -1 -1 -1 -1 -1 259 283 307 477 491 558 682 882 960 1083 1243 1374 1513 1905 
-1 -1 -1 -1 
-1 -1 -1 -1 -1 -1 -1 -1 -1 -1 -1 -1 -1 1553 
-1 -1 -1 -1 -1 -1 -1 49 171 625 747 806 859 877 1114 1194 1313 1449 1590 1945 1959 
-1 -1 677 930 1628 1764 1770 1929 
-1 -1 -1 -1 -1 -1 -1 -1 -1 -1 -1 -1 -1 -1 -1 -1 -1 -1 -1 -1 -1 -1 -1 -1 -1 -1 -1 -1 -1 -1 -1 -1 -1 -1 -1 -1 -1 -1 -1 -1 -1 -1 -1 -1 -1 -1 -1 -1 -1 49 65 90 158 171 241 311 376 510 522 625 747 806 859 877 881 970 986 1070 1114 1194 1235 1275 1276 1313 1325 1348 1449 1451 1534 1540 1590 1648 1667 1711 1762 1772 1784 1791 1848 1934 1945 1959 1982 2007 2011 
-1 -1 -1 
-1 -1 -1 41 773 
-1 40 1024 1440 
-1 -1 1441 
-1 -1 -1 -1 -1 -1 -1 -1 -1 -1 -1 -1 -1 -1 -1 1 1136 1955 
-1 -1 -1 -1 -1 17 119 297 801 1990 
-1 -1 -1 -1 273 837 1713 
-1 -1 -1 -1 -1 -1 -1 -1 -1 -1 -1 -1 -1 -1 -1 -1 -1 -1 -1 -1 -1 -1 -1 -1 -1 -1 671 826 871 1129 1873 
-1 -1 -1 69 130 157 232 450 575 629 679 800 901 1288 1511 1653 1684 1745 1804 1904 2004 
-1 886 1814 
-1 -1 -1 -1 -1 -1 -1 -1 -1 -1 -1 -1 522 881 1276 1348 1711 1762 1848 
-1 -1 -1 -1 -1 
-1 -1 -1 -1 -1 -1 791 1493 1621 
-1 -1 -1 -1 
-1 -1 -1 -1 -1 421 916 1121 
-1 -1 -1 -1 -1 -1 -1 -1 -1 -1 -1 -1 -1 -1 -1 -1 -1 -1 -1 -1 -1 -1 -1 -1 -1 -1 -1 -1 -1 -1 -1 -1 -1 -1 -1 -1 -1 -1 -1 -1 -1 -1 -1 -1 -1 -1 -1 -1 -1 -1 -1 114 128 147 242 316 367 469 484 511 516 608 787 788 865 969 1086 1152 1180 1258 1332 1333 1492 1515 1550 1685 1701 1797 1922 2010 
-1 -1 -1 
-1 -1 -1 -1 -1 -1 -1 -1 -1 -1 -1 -1 -1 -1 -1 -1 27 48 91 92 167 301 1076 1115 1189 1602 1669 1672 1709 1731 
-1 -1 -1 -1 -1 -1 -1 -1 -1 -1 -1 -1 -1 -1 -1 -1 -1 311 986 1070 1325 1667 1772 1934 2011 
-1 352 461 965 
-1 -1 -1 -1 -1 -1 -1 -1 -1 97 338 411 456 461 571 693 803 816 831 993 1143 1226 1239 1512 1527 1724 1874 1962 
-1 -1 -1 -1 -1 -1 -1 -1 65 179 569 1315 1619 1827 
-1 -1 -1 -1 -1 97 338 411 456 571 693 803 831 993 1143 1226 1239 1512 1724 1874 1962 
-1 -1 -1 -1 -1 -1 -1 -1 116 1197 1614 1813 1986 
-1 962 1075 1202 
-1 -1 91 1669 1731 
-1 -1 1619 
-1 -1 -1 -1 776 
-1 -1 167 
-1 -1 1558 
-1 -1 -1 
-1 -1 686 1494 1739 
-1 -1 -1 -1 -1 -1 -1 -1 -1 -1 -1 -1 -1 -1 -1 -1 -1 -1 -1 -1 -1 264 366 445 1199 1443 1892 1942 1978 
-1 -1 -1 -1 271 451 507 1900 1957 
-1 -1 -1 -1 
-1 -1 -1 -1 -1 -1 -1 -1 -1 -1 -1 -1 -1 -1 -1 -1 -1 -1 -1 -1 -1 -1 -1 -1 -1 -1 -1 -1 -1 -1 -1 -1 -1 -1 -1 -1 -1 -1 -1 -1 -1 -1 -1 -1 -1 -1 -1 1 53 535 664 736 1136 1359 1955 2016 
-1 -1 -1 625 747 806 1590 1982 
-1 -1 -1 -1 -1 -1 -1 -1 -1 -1 -1 -1 -1 -1 -1 -1 -1 -1 -1 -1 265 292 482 574 672 687 848 858 974 1019 1455 1572 1785 1859 1980 1985 
-1 -1 -1 -1 -1 -1 -1 -1 -1 -1 -1 -1 -1 -1 -1 -1 -1 -1 -1 -1 -1 -1 -1 -1 -1 -1 -1 -1 -1 -1 -1 -1 27 44 48 91 92 167 238 301 337 351 520 550 741 1041 1049 1076 1115 1189 1602 1669 1672 1709 1731 1954 
-1 886 1814 
-1 27 1076 
-1 -1 49 1114 
-1 -1 -1 -1 -1 -1 -1 366 1892 
-1 -1 352 461 
-1 -1 -1 284 352 636 965 
-1 -1 -1 -1 -1 -1 -1 -1 -1 
-1 1020 1467 
-1 -1 -1 -1 -1 881 1348 1848 
-1 -1 -1 -1 1582 
-1 -1 -1 -1 -1 -1 172 358 879 1904 
-1 1404 1445 
-1 -1 1904 
-1 -1 -1 -1 -1 -1 -1 -1 321 
-1 -1 -1 -1 
-1 -1 -1 -1 -1 -1 -1 -1 179 411 926 993 1226 1724 
-1 -1 513 580 711 742 
-1 -1 495 
-1 -1 -1 -1 -1 -1 -1 -1 -1 -1 -1 -1 -1 -1 -1 69 130 157 232 450 575 629 679 696 800 901 1288 1511 1653 1684 1745 1804 1813 1904 2004 
-1 -1 -1 -1 -1 -1 -1 -1 -1 495 519 926 1564 1919 
-1 -1 -1 1456 1627 
-1 399 1460 1486 
-1 -1 -1 -1 -1 -1 -1 -1 -1 -1 -1 -1 -1 -1 321 791 1493 1621 
-1 -1 -1 -1 701 1543 1751 
-1 -1 -1 -1 134 397 710 1424 1459 1545 1549 1904 
-1 -1 930 1929 
-1 -1 -1 832 
-1 -1 1070 
-1 -1 -1 
-1 -1 -1 
-1 1457 1535 
-1 571 1512 1724 
-1 -1 -1 859 
-1 -1 -1 -1 -1 -1 -1 -1 -1 1005 
-1 -1 -1 -1 -1 -1 -1 -1 -1 -1 -1 -1 -1 -1 -1 -1 273 837 1713 
-1 -1 -1 -1 -1 -1 -1 686 1126 1739 1823 
-1 -1 -1 -1 -1 -1 -1 666 754 938 1294 
-1 -1 282 718 1707 1878 
-1 -1 -1 -1 -1 -1 522 1276 1711 1762 
-1 -1 -1 -1 -1 -1 -1 -1 
-1 -1 -1 -1 -1 -1 -1 -1 1240 
-1 -1 -1 -1 321 
-1 -1 -1 241 970 1153 
-1 1026 1861 
-1 -1 -1 -1 -1 -1 -1 -1 -1 
-1 -1 -1 -1 10 226 299 302 643 795 985 1137 1701 
-1 -1 -1 -1 -1 -1 -1 -1 -1 -1 -1 -1 -1 -1 -1 -1 -1 -1 -1 -1 -1 -1 -1 -1 -1 -1 -1 -1 -1 -1 -1 -1 10 134 172 173 226 248 299 302 358 387 390 397 399 401 415 483 504 626 643 710 795 857 879 948 985 1007 1127 1137 1319 1413 1441 1460 1484 1486 1487 1549 1639 1701 1723 1749 1880 1881 1904 
-1 -1 -1 -1 -1 -1 -1 
-1 263 725 1026 1156 2009 
-1 -1 -1 334 360 
-1 -1 1007 
-1 -1 401 504 857 1749 
-1 -1 792 1224 1356 
-1 -1 1258 
-1 -1 -1 -1 -1 -1 -1 275 407 605 607 657 703 731 805 1029 1035 1171 1176 1238 1325 1373 1488 1516 
-1 -1 -1 -1 -1 -1 
-1 -1 -1 
-1 -1 -1 264 1942 1978 
-1 -1 1953 
-1 -1 -1 -1 -1 -1 -1 134 173 397 401 504 710 857 1549 1749 
-1 -1 -1 -1 226 
-1 -1 -1 
-1 -1 -1 -1 2002 
-1 -1 -1 -1 -1 -1 -1 -1 -1 -1 -1 498 551 578 792 1065 1090 1105 1224 1230 1521 1570 1597 1656 1746 1830 1858 
-1 -1 -1 -1 132 902 1953 
-1 378 1434 
-1 -1 -1 -1 751 1046 1311 
-1 -1 -1 -1 -1 -1 -1 -1 -1 -1 -1 556 767 1412 1851 
-1 -1 1070 1772 1791 
-1 1020 1467 
-1 -1 -1 1892 
-1 -1 -1 -1 -1 -1 -1 271 451 507 1109 1457 1535 1877 1900 1957 
-1 -1 -1 -1 -1 -1 -1 -1 -1 -1 -1 -1 -1 135 146 183 225 241 480 1365 1402 1504 1623 1655 1807 
-1 -1 -1 -1 
-1 -1 -1 141 640 
-1 -1 275 703 1171 1325 
-1 -1 -1 -1 -1 -1 -1 -1 -1 -1 -1 -1 -1 -1 -1 -1 -1 -1 -1 -1 -1 -1 114 147 242 316 367 469 608 787 788 865 969 1086 1152 1180 1258 1515 1685 1797 1922 2010 
-1 -1 -1 -1 -1 -1 -1 -1 -1 -1 -1 -1 -1 -1 -1 -1 -1 -1 271 334 360 451 507 600 701 1109 1457 1535 1543 1751 1877 1900 1957 
-1 -1 -1 -1 -1 -1 -1 -1 -1 -1 -1 -1 -1 -1 
-1 -1 1007 
-1 -1 -1 -1 -1 -1 -1 -1 -1 -1 858 1019 1455 1572 1980 
-1 1313 1945 1959 
-1 -1 -1 -1 -1 -1 
-1 -1 1007 
-1 -1 -1 -1 -1 -1 -1 1667 
-1 -1 -1 338 411 693 803 1226 1239 
-1 -1 -1 -1 134 390 397 710 1424 1459 1545 1549 1904 
-1 461 816 1527 
-1 926 1564 
-1 -1 -1 -1 710 
-1 -1 752 1856 
-1 -1 -1 -1 -1 -1 -1 -1 134 173 397 401 504 559 710 857 1549 1749 1869 
-1 -1 -1 -1 
-1 -1 -1 -1 -1 -1 311 986 1325 1934 2011 
-1 -1 -1 -1 
-1 -1 -1 -1 -1 -1 -1 -1 99 571 1328 1512 1619 1649 1901 1944 
-1 -1 -1 646 
-1 -1 -1 -1 -1 -1 -1 423 
-1 -1 -1 -1 -1 -1 -1 -1 265 292 482 574 672 687 848 974 1785 1985 
-1 -1 -1 -1 -1 -1 -1 -1 134 173 397 401 504 710 857 1549 1749 
-1 -1 -1 -1 -1 -1 -1 -1 -1 -1 -1 -1 -1 -1 -1 -1 -1 -1 -1 -1 -1 -1 -1 -1 -1 -1 -1 -1 -1 -1 -1 -1 -1 -1 101 379 380 695 1408 1429 1478 1533 1688 1918 
-1 -1 -1 -1 -1 -1 -1 -1 -1 -1 -1 44 550 741 1049 1954 
-1 -1 -1 640 
-1 -1 -1 570 
-1 -1 -1 1609 
-1 -1 -1 -1 -1 -1 -1 -1 -1 -1 -1 -1 -1 -1 44 167 550 741 1049 1954 
-1 -1 -1 -1 -1 -1 -1 -1 -1 -1 -1 -1 -1 -1 -1 -1 -1 -1 -1 -1 -1 -1 -1 -1 -1 -1 -1 -1 -1 -1 -1 -1 -1 -1 -1 -1 -1 -1 -1 -1 -1 38 65 135 146 179 183 225 241 421 480 495 519 569 646 648 916 926 934 1121 1315 1328 1365 1402 1504 1564 1619 1623 1648 1655 1807 1827 1919 
-1 -1 -1 -1 -1 -1 -1 -1 -1 1005 
-1 -1 -1 -1 421 916 1121 
-1 -1 -1 
-1 -1 -1 -1 -1 -1 378 797 1434 
-1 -1 -1 -1 617 1805 
-1 -1 1764 1770 
-1 -1 -1 -1 -1 -1 -1 -1 -1 -1 -1 696 1813 
-1 -1 -1 -1 -1 -1 -1 -1 -1 -1 -1 -1 -1 -1 -1 -1 -1 -1 -1 -1 265 292 482 574 672 687 848 858 974 1019 1455 1572 1785 1859 1980 1985 
-1 -1 -1 -1 -1 -1 -1 134 173 397 401 504 710 857 1549 1749 
-1 731 805 1029 
-1 -1 -1 -1 -1 1240 
-1 -1 -1 -1 -1 -1 -1 -1 -1 -1 -1 -1 -1 -1 -1 -1 99 179 411 693 803 926 993 1226 1328 1512 1564 1619 1649 1724 1901 1944 
-1 -1 -1 -1 461 816 1527 
-1 -1 -1 -1 -1 -1 -1 -1 -1 -1 1492 
-1 -1 -1 -1 -1 -1 -1 53 535 2016 
-1 -1 2007 
-1 -1 -1 -1 41 403 513 580 711 742 773 886 1123 1124 1380 1814 
-1 -1 -1 -1 -1 -1 -1 134 173 397 401 504 710 857 1549 1749 
-1 -1 -1 -1 -1 -1 -1 134 173 397 401 504 710 857 1549 1749 
-1 -1 -1 -1 -1 -1 -1 570 
-1 -1 -1 1007 1881 
-1 1143 1962 
-1 -1 -1 -1 271 451 507 1900 1957 
-1 -1 520 1041 
-1 -1 1830 
