# Supplementary material for: Two-stage multi-objective evolutionary algorithm for overlapping community discovery
Source: PeerJ Comput Sci. 2024 Jul 16;10:e2185. doi: 10.7717/peerj-cs.2185 (PMC11323150; doi:10.7717/peerj-cs.2185)
Supplement: Supplemental Information 2 — The synthetic data sets LFR in this article and 9 kinds of real data sets. Each data set has two files, which are the relationship between network nodes and the real community structure of the network. [file peerj-cs-10-2185-s002.zip › RealWorld/Y2H.txt]

0	1050
1050	0
1	229
229	1
2	229
229	2
3	467
467	3
4	1228
1228	4
5	229
229	5
6	94
94	6
8	971
971	8
8	1620
1620	8
9	63
63	9
10	1056
1056	10
10	1514
1514	10
10	1530
1530	10
10	1701
1701	10
11	935
935	11
12	1877
1877	12
13	330
330	13
14	490
490	14
14	504
504	14
14	537
537	14
14	1056
1056	14
14	1375
1375	14
14	1400
1400	14
14	1651
1651	14
14	1912
1912	14
15	731
731	15
15	806
806	15
15	1133
1133	15
15	1186
1186	15
16	394
394	16
16	504
504	16
16	1400
1400	16
16	1804
1804	16
17	1022
1022	17
18	135
135	18
19	370
370	19
19	627
627	19
19	1645
1645	19
19	1657
1657	19
20	370
370	20
20	627
627	20
20	1225
1225	20
21	1606
1606	21
22	420
420	22
22	1282
1282	22
22	1637
1637	22
23	267
267	23
23	813
813	23
24	594
594	24
25	1347
1347	25
26	123
123	26
26	388
388	26
27	1076
1076	27
28	617
617	28
30	31
31	30
30	82
82	30
30	372
372	30
30	488
488	30
30	553
553	30
30	596
596	30
30	707
707	30
30	748
748	30
30	866
866	30
30	1051
1051	30
30	1057
1057	30
30	1096
1096	30
30	1103
1103	30
30	1352
1352	30
30	1377
1377	30
30	1443
1443	30
30	1498
1498	30
30	1646
1646	30
30	1660
1660	30
30	1674
1674	30
30	1741
1741	30
30	1876
1876	30
30	1987
1987	30
30	2001
2001	30
31	1051
1051	31
32	140
140	32
32	203
203	32
33	688
688	33
33	1987
1987	33
34	577
577	34
35	359
359	35
37	520
520	37
38	889
889	38
39	1221
1221	39
40	1024
1024	40
41	515
515	41
41	1883
1883	41
42	514
514	42
42	1017
1017	42
43	752
752	43
43	1856
1856	43
44	382
382	44
44	511
511	44
44	1292
1292	44
44	1356
1356	44
44	1572
1572	44
44	1910
1910	44
44	1954
1954	44
45	1558
1558	45
46	220
220	46
46	823
823	46
46	1406
1406	46
47	1611
1611	47
47	2006
2006	47
48	1609
1609	48
49	669
669	49
49	1114
1114	49
49	1186
1186	49
50	1131
1131	50
51	574
574	51
52	71
71	52
52	371
371	52
53	2016
2016	53
54	1640
1640	54
55	203
203	55
55	854
854	55
56	995
995	56
56	1244
1244	56
57	357
357	57
58	1560
1560	58
59	310
310	59
59	650
650	59
59	1356
1356	59
59	1629
1629	59
60	1775
1775	60
61	1721
1721	61
62	372
372	62
65	942
942	65
65	1648
1648	65
65	1683
1683	65
65	1727
1727	65
66	304
304	66
67	817
817	67
68	514
514	68
68	1017
1017	68
68	1431
1431	68
68	1892
1892	68
69	1441
1441	69
70	1649
1649	70
71	634
634	71
71	1074
1074	71
71	1651
1651	71
72	785
785	72
72	1415
1415	72
72	1762
1762	72
73	1465
1465	73
74	477
477	74
74	1158
1158	74
76	1012
1012	76
76	1017
1017	76
77	1338
1338	77
78	826
826	78
78	969
969	78
79	1983
1983	79
80	183
183	80
81	295
295	81
82	594
594	82
83	344
344	83
84	1411
1411	84
84	1974
1974	84
85	658
658	85
86	186
186	86
86	414
414	86
86	571
571	86
86	683
683	86
86	739
739	86
86	871
871	86
86	1024
1024	86
86	1034
1034	86
86	1046
1046	86
86	1907
1907	86
87	620
620	87
87	743
743	87
87	1423
1423	87
88	161
161	88
88	330
330	88
88	1447
1447	88
88	1637
1637	88
89	839
839	89
89	1217
1217	89
89	1474
1474	89
90	161
161	90
90	965
965	90
90	1025
1025	90
90	1356
1356	90
90	1637
1637	90
90	1668
1668	90
90	1888
1888	90
91	424
424	91
91	1115
1115	91
92	528
528	92
93	1345
1345	93
93	1750
1750	93
95	1400
1400	95
96	860
860	96
96	871
871	96
96	987
987	96
96	1145
1145	96
96	1494
1494	96
96	1918
1918	96
97	492
492	97
97	520
520	97
97	697
697	97
97	919
919	97
98	194
194	98
98	480
480	98
98	815
815	98
99	708
708	99
100	1339
1339	100
100	1888
1888	100
101	843
843	101
102	1400
1400	102
103	357
357	103
104	1461
1461	104
104	1555
1555	104
105	1017
1017	105
107	714
714	107
108	296
296	108
108	736
736	108
109	229
229	109
109	1789
1789	109
110	119
119	110
110	156
156	110
110	297
297	110
110	604
604	110
110	801
801	110
110	1990
1990	110
111	1447
1447	111
111	1488
1488	111
111	1637
1637	111
112	471
471	112
112	702
702	112
113	1729
1729	113
113	1804
1804	113
114	788
788	114
116	641
641	116
117	594
594	117
118	1931
1931	118
120	1892
1892	120
121	1356
1356	121
122	281
281	122
122	310
310	122
122	777
777	122
124	1376
1376	124
124	1447
1447	124
124	1637
1637	124
124	1888
1888	124
125	611
611	125
125	1400
1400	125
126	161
161	126
126	1279
1279	126
127	1694
1694	127
128	490
490	128
128	1225
1225	128
128	1299
1299	128
128	1514
1514	128
129	1299
1299	129
130	575
575	130
130	716
716	130
130	800
800	130
130	1359
1359	130
131	1497
1497	131
131	1997
1997	131
132	1271
1271	132
132	1953
1953	132
133	749
749	133
134	710
710	134
135	1072
1072	135
136	1431
1431	136
137	1017
1017	137
137	1984
1984	137
138	304
304	138
138	1923
1923	138
139	1420
1420	139
140	942
942	140
140	1400
1400	140
140	1524
1524	140
140	1911
1911	140
141	1190
1190	141
141	1375
1375	141
142	233
233	142
143	528
528	143
144	1305
1305	144
145	161
161	145
145	380
380	145
145	511
511	145
145	713
713	145
145	975
975	145
145	1180
1180	145
145	1356
1356	145
145	1565
1565	145
145	1599
1599	145
145	1668
1668	145
146	241
241	146
146	355
355	146
147	358
358	147
148	1906
1906	148
149	514
514	149
149	1012
1012	149
149	1017
1017	149
151	1017
1017	151
152	223
223	152
152	1299
1299	152
152	1375
1375	152
153	532
532	153
154	1201
1201	154
155	528
528	155
156	1356
1356	156
156	1637
1637	156
157	1511
1511	157
158	510
510	158
158	1235
1235	158
159	985
985	159
160	427
427	160
160	620
620	160
160	838
838	160
160	1483
1483	160
160	1606
1606	160
161	178
178	161
161	193
193	161
161	344
344	161
161	372
372	161
161	434
434	161
161	595
595	161
161	654
654	161
161	684
684	161
161	794
794	161
161	862
862	161
161	876
876	161
161	906
906	161
161	917
917	161
161	918
918	161
161	919
919	161
161	973
973	161
161	1068
1068	161
161	1084
1084	161
161	1088
1088	161
161	1198
1198	161
161	1249
1249	161
161	1293
1293	161
161	1339
1339	161
161	1406
1406	161
161	1439
1439	161
161	1477
1477	161
161	1506
1506	161
161	1592
1592	161
161	1654
1654	161
161	1747
1747	161
161	1776
1776	161
161	1780
1780	161
161	1809
1809	161
161	1833
1833	161
161	1883
1883	161
161	1887
1887	161
161	1890
1890	161
161	1987
1987	161
162	1861
1861	162
163	435
435	163
163	599
599	163
163	983
983	163
163	1224
1224	163
163	1400
1400	163
163	1549
1549	163
163	1593
1593	163
163	1901
1901	163
163	1944
1944	163
164	310
310	164
164	488
488	164
165	1342
1342	165
165	1552
1552	165
166	594
594	166
167	381
381	167
168	1786
1786	168
169	295
295	169
169	1667
1667	169
170	329
329	170
170	1435
1435	170
171	859
859	171
172	1904
1904	172
173	401
401	173
174	436
436	174
174	437
437	174
175	436
436	175
175	528
528	175
175	634
634	175
176	1892
1892	176
177	1228
1228	177
178	212
212	178
178	817
817	178
178	896
896	178
178	1166
1166	178
178	1356
1356	178
178	1441
1441	178
178	1637
1637	178
178	1668
1668	178
178	1737
1737	178
178	1739
1739	178
178	1753
1753	178
178	1888
1888	178
179	569
569	179
180	344
344	180
180	1380
1380	180
180	1400
1400	180
181	1186
1186	181
181	1726
1726	181
182	1518
1518	182
183	530
530	183
183	1460
1460	183
183	1637
1637	183
184	711
711	184
185	1628
1628	185
186	683
683	186
186	739
739	186
187	298
298	187
187	389
389	187
187	971
971	187
187	1081
1081	187
187	1621
1621	187
187	1763
1763	187
188	741
741	188
188	1819
1819	188
189	1400
1400	189
190	515
515	190
190	908
908	190
190	1883
1883	190
191	344
344	191
193	278
278	193
193	301
301	193
193	1234
1234	193
193	1501
1501	193
193	1876
1876	193
194	480
480	194
194	611
611	194
194	1547
1547	194
195	1628
1628	195
196	1356
1356	196
197	557
557	197
197	988
988	197
197	1159
1159	197
198	514
514	198
199	238
238	199
200	1499
1499	200
201	1655
1655	201
202	1727
1727	202
204	920
920	204
205	723
723	205
206	1853
1853	206
207	238
238	207
208	632
632	208
209	667
667	209
209	1821
1821	209
210	821
821	210
211	486
486	211
211	1073
1073	211
212	896
896	212
212	1190
1190	212
213	487
487	213
213	1745
1745	213
213	1997
1997	213
214	1441
1441	214
215	691
691	215
215	1789
1789	215
216	1789
1789	216
217	1012
1012	217
217	1017
1017	217
217	1613
1613	217
218	817
817	218
218	1266
1266	218
219	1637
1637	219
220	289
289	220
220	306
306	220
220	1059
1059	220
221	575
575	221
221	1756
1756	221
222	223
223	222
222	504
504	222
223	262
262	223
223	354
354	223
223	501
501	223
223	595
595	223
223	606
606	223
223	620
620	223
223	733
733	223
223	822
822	223
223	996
996	223
223	1055
1055	223
223	1218
1218	223
223	1225
1225	223
223	1235
1235	223
223	1356
1356	223
223	1671
1671	223
223	1712
1712	223
223	1826
1826	223
223	1831
1831	223
224	1242
1242	224
225	1833
1833	225
226	474
474	226
227	1608
1608	227
229	422
422	229
229	564
564	229
229	757
757	229
229	790
790	229
229	816
816	229
229	927
927	229
229	1020
1020	229
229	1043
1043	229
229	1063
1063	229
229	1493
1493	229
229	1520
1520	229
229	1633
1633	229
229	1879
1879	229
229	1942
1942	229
229	1948
1948	229
229	1962
1962	229
230	286
286	230
230	1501
1501	230
231	598
598	231
231	722
722	231
231	1283
1283	231
232	939
939	232
232	1441
1441	232
233	396
396	233
234	548
548	234
235	393
393	235
235	670
670	235
235	894
894	235
235	932
932	235
235	1001
1001	235
235	1037
1037	235
235	1855
1855	235
236	528
528	236
236	609
609	236
236	1125
1125	236
236	1510
1510	236
237	1017
1017	237
237	1847
1847	237
238	299
299	238
238	548
548	238
238	673
673	238
238	798
798	238
238	1048
1048	238
238	1165
1165	238
238	1699
1699	238
238	1752
1752	238
239	389
389	239
240	1946
1946	240
242	342
342	242
243	1872
1872	243
244	1386
1386	244
245	789
789	245
246	830
830	246
247	528
528	247
248	1534
1534	248
249	1034
1034	249
249	1293
1293	249
249	1883
1883	249
250	476
476	250
250	1905
1905	250
251	528
528	251
252	805
805	252
252	845
845	252
252	1288
1288	252
252	1488
1488	252
252	1525
1525	252
253	736
736	253
254	1334
1334	254
254	1392
1392	254
254	1545
1545	254
254	1695
1695	254
255	404
404	255
255	563
563	255
255	638
638	255
255	864
864	255
255	1629
1629	255
256	1431
1431	256
257	610
610	257
258	1293
1293	258
259	842
842	259
259	1374
1374	259
259	1977
1977	259
260	528
528	260
260	589
589	260
260	713
713	260
260	1215
1215	260
261	1432
1432	261
261	1522
1522	261
262	425
425	262
262	1369
1369	262
262	1421
1421	262
262	1574
1574	262
262	1958
1958	262
263	1156
1156	263
263	1228
1228	263
263	1519
1519	263
264	1191
1191	264
265	541
541	265
266	788
788	266
267	279
279	267
267	449
449	267
267	529
529	267
267	533
533	267
267	570
570	267
267	623
623	267
267	723
723	267
267	770
770	267
267	835
835	267
267	871
871	267
267	900
900	267
267	925
925	267
267	944
944	267
267	971
971	267
267	999
999	267
267	1069
1069	267
267	1199
1199	267
267	1247
1247	267
267	1360
1360	267
267	1462
1462	267
267	1625
1625	267
267	1639
1639	267
267	1703
1703	267
267	1711
1711	267
267	1737
1737	267
267	1740
1740	267
267	1801
1801	267
267	1973
1973	267
268	1950
1950	268
269	1714
1714	269
270	1441
1441	270
271	718
718	271
271	1585
1585	271
272	1154
1154	272
272	1773
1773	272
273	823
823	273
274	1027
1027	274
275	378
378	275
275	1238
1238	275
276	1483
1483	276
277	1359
1359	277
278	372
372	278
278	1498
1498	278
280	876
876	280
281	310
310	281
281	650
650	281
281	709
709	281
281	1495
1495	281
281	1629
1629	281
282	391
391	282
283	1148
1148	283
283	1354
1354	283
283	1374
1374	283
284	1347
1347	284
284	1744
1744	284
285	1228
1228	285
287	920
920	287
287	1480
1480	287
287	1961
1961	287
288	1335
1335	288
289	723
723	289
290	367
367	290
290	1356
1356	290
291	1178
1178	291
292	1125
1125	292
293	1286
1286	293
294	1223
1223	294
295	1665
1665	295
296	635
635	296
296	679
679	296
296	730
730	296
296	993
993	296
296	1543
1543	296
297	1901
1901	297
299	544
544	299
299	830
830	299
299	1750
1750	299
300	1782
1782	300
301	372
372	301
301	689
689	301
301	1592
1592	301
302	765
765	302
302	1148
1148	302
303	584
584	303
303	1676
1676	303
305	594
594	305
307	1228
1228	307
308	1480
1480	308
308	1961
1961	308
309	515
515	309
309	989
989	309
309	1320
1320	309
309	1883
1883	309
310	650
650	310
310	1560
1560	310
311	986
986	311
311	1325
1325	311
312	780
780	312
312	1862
1862	312
312	1901
1901	312
313	610
610	313
314	407
407	314
315	528
528	315
315	905
905	315
315	1315
1315	315
315	1618
1618	315
316	1258
1258	316
317	750
750	317
318	527
527	318
318	1892
1892	318
319	1403
1403	319
319	1963
1963	319
320	1479
1479	320
321	920
920	321
322	686
686	322
323	363
363	323
324	587
587	324
325	610
610	325
325	740
740	325
325	827
827	325
325	1068
1068	325
325	1241
1241	325
325	1741
1741	325
325	1848
1848	325
325	1987
1987	325
325	2013
2013	325
326	1266
1266	326
327	1637
1637	327
328	1995
1995	328
330	392
392	330
330	401
401	330
330	441
441	330
330	532
532	330
330	723
723	330
330	863
863	330
330	945
945	330
330	1186
1186	330
330	1225
1225	330
330	1289
1289	330
330	1293
1293	330
330	1400
1400	330
330	1439
1439	330
330	1686
1686	330
330	1730
1730	330
330	1841
1841	330
330	1847
1847	330
330	1866
1866	330
330	1883
1883	330
330	1888
1888	330
330	1901
1901	330
330	1944
1944	330
331	1146
1146	331
332	1349
1349	332
333	1228
1228	333
334	360
360	334
335	594
594	335
336	1125
1125	336
337	520
520	337
337	1992
1992	337
338	457
457	338
338	693
693	338
338	803
803	338
338	1226
1226	338
339	371
371	339
340	1686
1686	340
341	1400
1400	341
342	377
377	342
343	644
644	343
344	1356
1356	344
345	583
583	345
345	803
803	345
346	723
723	346
346	1195
1195	346
346	1391
1391	346
347	361
361	347
348	504
504	348
348	989
989	348
350	1356
1356	350
351	1400
1400	351
352	1653
1653	352
353	1979
1979	353
355	384
384	355
355	1225
1225	355
356	638
638	356
358	1448
1448	358
359	572
572	359
360	600
600	360
362	872
872	362
362	996
996	362
362	1050
1050	362
363	1267
1267	363
364	716
716	364
364	728
728	364
364	740
740	364
365	1400
1400	365
366	1972
1972	366
368	1322
1322	368
369	700
700	369
370	697
697	370
370	745
745	370
371	1203
1203	371
371	1316
1316	371
371	1591
1591	371
371	1948
1948	371
372	514
514	372
372	603
603	372
372	829
829	372
372	846
846	372
372	914
914	372
372	1054
1054	372
372	1149
1149	372
372	1295
1295	372
372	1390
1390	372
372	1431
1431	372
372	1466
1466	372
372	1478
1478	372
372	1501
1501	372
372	1637
1637	372
372	1638
1638	372
372	1641
1641	372
372	1674
1674	372
372	1781
1781	372
372	1876
1876	372
372	1892
1892	372
372	1893
1893	372
372	1894
1894	372
372	1907
1907	372
372	1934
1934	372
372	2008
2008	372
373	594
594	373
374	926
926	374
375	1497
1497	375
376	850
850	376
378	797
797	378
379	1195
1195	379
381	1037
1037	381
382	1726
1726	382
383	1441
1441	383
383	1735
1735	383
385	1325
1325	385
386	636
636	386
386	873
873	386
386	941
941	386
386	1088
1088	386
386	1130
1130	386
386	1874
1874	386
387	1204
1204	387
387	1400
1400	387
388	995
995	388
388	1698
1698	388
389	723
723	389
389	852
852	389
389	936
936	389
389	998
998	389
389	1506
1506	389
390	1388
1388	390
391	463
463	391
391	1441
1441	391
392	528
528	392
392	671
671	392
392	1151
1151	392
392	1604
1604	392
394	828
828	394
395	1400
1400	395
397	1403
1403	397
397	1424
1424	397
397	1468
1468	397
398	504
504	398
398	528
528	398
398	1727
1727	398
399	1486
1486	399
399	1487
1487	399
400	528
528	400
400	959
959	400
400	1242
1242	400
400	1424
1424	400
400	1637
1637	400
400	1981
1981	400
401	504
504	401
401	1400
1400	401
402	1979
1979	402
403	1231
1231	403
403	1479
1479	403
405	1276
1276	405
406	1940
1940	406
407	594
594	407
408	594
594	408
409	723
723	409
410	1490
1490	410
410	1620
1620	410
411	993
993	411
411	1226
1226	411
411	1239
1239	411
411	1637
1637	411
412	1125
1125	412
413	1696
1696	413
414	580
580	414
414	1025
1025	414
414	1750
1750	414
414	1767
1767	414
415	1726
1726	415
415	1855
1855	415
416	1334
1334	416
417	1277
1277	417
417	1833
1833	417
417	1883
1883	417
418	1025
1025	418
418	1532
1532	418
418	1717
1717	418
418	1941
1941	418
419	1222
1222	419
419	1920
1920	419
421	1121
1121	421
423	1228
1228	423
424	1115
1115	424
424	1488
1488	424
424	1590
1590	424
424	1907
1907	424
425	1834
1834	425
426	484
484	426
428	1400
1400	428
430	586
586	430
430	1439
1439	430
430	1592
1592	430
431	1079
1079	431
432	814
814	432
433	1197
1197	433
434	723
723	434
434	1356
1356	434
434	1484
1484	434
434	1637
1637	434
434	1888
1888	434
435	451
451	435
435	735
735	435
435	783
783	435
435	997
997	435
435	1179
1179	435
435	1400
1400	435
435	1412
1412	435
435	1604
1604	435
436	437
437	436
438	930
930	438
438	1628
1628	438
438	1778
1778	438
439	923
923	439
440	1789
1789	440
441	672
672	441
441	1441
1441	441
442	1412
1412	442
443	1308
1308	443
444	514
514	444
444	1017
1017	444
444	1613
1613	444
444	1892
1892	444
444	1972
1972	444
445	1199
1199	445
445	1525
1525	445
446	611
611	446
446	1386
1386	446
446	1883
1883	446
447	613
613	447
450	716
716	450
450	1441
1441	450
450	1745
1745	450
450	1804
1804	450
451	806
806	451
451	1160
1160	451
451	1186
1186	451
451	1355
1355	451
451	1400
1400	451
451	1564
1564	451
451	1726
1726	451
452	1994
1994	452
453	1906
1906	453
454	1422
1422	454
455	1134
1134	455
455	1345
1345	455
455	1368
1368	455
455	1773
1773	455
456	1637
1637	456
457	1239
1239	457
459	705
705	459
460	565
565	460
460	983
983	460
461	636
636	461
461	965
965	461
461	1347
1347	461
461	1378
1378	461
461	1381
1381	461
461	1402
1402	461
461	1454
1454	461
461	1554
1554	461
462	528
528	462
462	863
863	462
462	1243
1243	462
462	1744
1744	462
463	1357
1357	463
464	1566
1566	464
465	798
798	465
[truncated: 3,410 more rows]
